# Supplementary material for: MicroRNA–mRNA networks are dysregulated in opioid use disorder postmortem brain: Further evidence for opioid-induced neurovascular alterations
Source: Front Psychiatry. 2023 Jan 12;13:1025346. doi: 10.3389/fpsyt.2022.1025346 (PMC9878702; doi:10.3389/fpsyt.2022.1025346)
Supplement: Supplementary file 2 [file Table_1.xlsx]

## Sheet: SuppTable1a_BA9_mRNA_FDR_0.05
Supplemental Table 1A: Differentially expressed genes in BA9 brain
log2FC for differentially expressed genes in OUD over Control from BA9 brain (linear FC≥1.5, FDR<0.05).
Data supporting Figure 2A and Figure 2B
Ensembl ID	GeneSymbol	log2FC	FDR
ENSG00000105617	LENG1	5.85844	0.00315001
ENSG00000204469	PRRC2A	5.85384	0.0135729
ENSG00000175793	SFN	4.01833	0.00770444
ENSG00000213722	DDAH2	3.77025	0.0162043
ENSG00000205362	MT1A	2.83276	0.00433548
ENSG00000128342	LIF	2.67135	0.00571987
ENSG00000171049	FPR2	2.62677	0.0110057
ENSG00000163993	S100P	2.49968	0.0499967
ENSG00000105697	HAMP	2.39079	0.00551008
ENSG00000047457	CP	2.26483	0.0121735
ENSG00000137558	PI15	2.2538	0.0121446
ENSG00000143546	S100A8	1.98876	0.0390621
ENSG00000140379	BCL2A1	1.95891	0.0436936
ENSG00000285938	AC072022.2	1.93747	0.00287334
ENSG00000133048	CHI3L1	1.93302	0.00769243
ENSG00000163638	ADAMTS9	1.90235	0.00287334
ENSG00000135245	HILPDA	1.71079	0.0257709
ENSG00000187193	MT1X	1.65478	0.0118412
ENSG00000204149	AGAP6	1.5086	0.0419303
ENSG00000198553	KCNRG	1.4674	0.0260417
ENSG00000078401	EDN1	1.44963	0.000695335
ENSG00000156127	BATF	1.40562	0.0303038
ENSG00000259207	ITGB3	1.40375	0.0289099
ENSG00000205364	MT1M	1.38206	0.0045274
ENSG00000239704	CDRT4	1.36586	0.0324589
ENSG00000187498	COL4A1	1.36124	0.00658553
ENSG00000125810	CD93	1.25516	0.0260325
ENSG00000126246	IGFLR1	1.25339	0.0332146
ENSG00000117525	F3	1.13	0.0244493
ENSG00000101187	SLCO4A1	1.07007	0.0207167
ENSG00000141526	SLC16A3	1.01227	0.036093
ENSG00000285602	AC097625.1	1.0065	0.0457488
ENSG00000288611	NPBWR1	0.9057	0.0140932
ENSG00000134871	COL4A2	0.897044	0.00545243
ENSG00000188313	PLSCR1	0.893448	0.0263109
ENSG00000159648	TEPP	0.869419	0.0275936
ENSG00000131941	RHPN2	0.86331	0.0205252
ENSG00000166959	MS4A8	0.860371	0.0209035
ENSG00000125148	MT2A	0.830863	0.0281104
ENSG00000183734	ASCL2	0.812184	0.00839943
ENSG00000138685	FGF2	0.80906	0.00967721
ENSG00000163735	CXCL5	0.780695	0.0310459
ENSG00000169246	NPIPB3	0.780004	0.0252759
ENSG00000163673	DCLK3	0.751586	0.0186789
ENSG00000064932	SBNO2	0.728276	0.0356689
ENSG00000254087	LYN	0.686927	0.0259827
ENSG00000101938	CHRDL1	0.66637	0.00847025
ENSG00000179796	LRRC3B	0.66408	0.0112222
ENSG00000117519	CNN3	0.660311	0.0203323
ENSG00000137285	TUBB2B	0.657054	0.0130594
ENSG00000143340	FAM163A	0.651785	0.0159428
ENSG00000205336	ADGRG1	0.612851	0.0209457
ENSG00000186675	MAGEE2	0.604443	0.0205252
ENSG00000168994	PXDC1	0.600379	0.0281104
ENSG00000134463	ECHDC3	0.59726	0.0415919
ENSG00000081277	PKP1	-0.58826	0.0236036
ENSG00000204381	LAYN	-0.589656	0.0306985
ENSG00000167779	IGFBP6	-0.591474	0.0112222
ENSG00000102001	CACNA1F	-0.594416	0.00331424
ENSG00000138741	TRPC3	-0.594889	0.0147795
ENSG00000138678	GPAT3	-0.595163	0.0120383
ENSG00000116741	RGS2	-0.598764	0.0093561
ENSG00000168081	PNOC	-0.599498	0.0471909
ENSG00000143507	DUSP10	-0.6027	0.000695335
ENSG00000078098	FAP	-0.611797	0.0246919
ENSG00000139890	REM2	-0.615712	0.0229023
ENSG00000128564	VGF	-0.616567	0.0137832
ENSG00000140534	TICRR	-0.617343	0.0491153
ENSG00000164142	FAM160A1	-0.622686	0.00446715
ENSG00000080561	MID2	-0.627006	0.00156492
ENSG00000198771	RCSD1	-0.627414	0.0195752
ENSG00000155657	TTN	-0.62809	0.0345697
ENSG00000101438	SLC32A1	-0.63263	0.00830438
ENSG00000117724	CENPF	-0.639641	0.046725
ENSG00000196418	ZNF124	-0.64695	0.00261311
ENSG00000244694	PTCHD4	-0.64703	0.0290514
ENSG00000092758	COL9A3	-0.647545	0.0183073
ENSG00000158050	DUSP2	-0.648139	1.11882e-05
ENSG00000164946	FREM1	-0.649582	0.0135729
ENSG00000196878	LAMB3	-0.650599	0.000308979
ENSG00000005961	ITGA2B	-0.654041	0.0108215
ENSG00000116183	PAPPA2	-0.657356	0.0115551
ENSG00000104332	SFRP1	-0.657514	0.0316877
ENSG00000070371	CLTCL1	-0.66065	0.00417903
ENSG00000106069	CHN2	-0.661406	0.0371659
ENSG00000141577	CEP131	-0.666531	0.0302317
ENSG00000167306	MYO5B	-0.673062	0.00159099
ENSG00000141294	LRRC46	-0.676217	0.0217994
ENSG00000109255	NMU	-0.678535	0.0471688
ENSG00000119715	ESRRB	-0.681099	0.0310459
ENSG00000148935	GAS2	-0.685154	0.0190495
ENSG00000164512	ANKRD55	-0.687325	0.00603672
ENSG00000112655	PTK7	-0.689752	0.043816
ENSG00000006128	TAC1	-0.689861	0.00469762
ENSG00000105699	LSR	-0.691132	0.0415919
ENSG00000075651	PLD1	-0.691768	0.0311262
ENSG00000181773	GPR3	-0.694765	0.00603672
ENSG00000161249	DMKN	-0.701163	0.00429846
ENSG00000175946	KLHL38	-0.701305	0.0234365
ENSG00000166573	GALR1	-0.702264	0.00469762
ENSG00000117399	CDC20	-0.706232	0.0272531
ENSG00000119508	NR4A3	-0.713807	0.0465036
ENSG00000196912	ANKRD36B	-0.718946	0.0418932
ENSG00000205277	MUC12	-0.722736	0.00543934
ENSG00000134955	SLC37A2	-0.725419	0.00591817
ENSG00000167604	NFKBID	-0.726333	0.0032801
ENSG00000123700	KCNJ2	-0.732635	0.0447562
ENSG00000135625	EGR4	-0.733853	0.00957171
ENSG00000135773	CAPN9	-0.734095	0.027605
ENSG00000117472	TSPAN1	-0.738718	0.0241188
ENSG00000053747	LAMA3	-0.746649	0.00507588
ENSG00000130270	ATP8B3	-0.749669	0.0486906
ENSG00000100196	KDELR3	-0.750769	0.0278809
ENSG00000186439	TRDN	-0.755561	0.0157843
ENSG00000064309	CDON	-0.757468	0.0173586
ENSG00000112782	CLIC5	-0.757596	0.0300569
ENSG00000175906	ARL4D	-0.763958	3.70477e-06
ENSG00000080031	PTPRH	-0.771876	0.0278833
ENSG00000137877	SPTBN5	-0.772165	0.000876158
ENSG00000095739	BAMBI	-0.77225	0.042468
ENSG00000180730	SHISA2	-0.773106	0.0226416
ENSG00000087074	PPP1R15A	-0.774686	0.00894164
ENSG00000253304	TMEM200B	-0.775002	0.000101139
ENSG00000070193	FGF10	-0.780202	0.0141972
ENSG00000137699	TRIM29	-0.781226	0.0259827
ENSG00000167483	NIBAN3	-0.783566	0.00556436
ENSG00000122025	FLT3	-0.785685	0.00174421
ENSG00000184163	C1QTNF12	-0.786784	0.0402827
ENSG00000128591	FLNC	-0.793906	0.0373374
ENSG00000042832	TG	-0.794148	0.0212887
ENSG00000237412	PRSS56	-0.794884	0.00723847
ENSG00000087589	CASS4	-0.796975	0.0184552
ENSG00000248713	C4ORF54	-0.812195	0.0100067
ENSG00000095627	TDRD1	-0.812646	0.0226416
ENSG00000197705	KLHL14	-0.81273	0.0210883
ENSG00000196932	TMEM26	-0.818743	0.0310459
ENSG00000112773	TENT5A	-0.826339	0.047042
ENSG00000122877	EGR2	-0.832997	0.035319
ENSG00000165124	SVEP1	-0.838712	0.00888328
ENSG00000205413	SAMD9	-0.842716	0.023811
ENSG00000129354	AP1M2	-0.842866	0.00287334
ENSG00000089692	LAG3	-0.845513	0.0125621
ENSG00000174429	ABRA	-0.846251	0.0273511
ENSG00000184984	CHRM5	-0.85033	0.017947
ENSG00000197629	MPEG1	-0.850704	0.0281104
ENSG00000144410	CPO	-0.853679	0.0273511
ENSG00000162620	LRRIQ3	-0.856814	0.0476673
ENSG00000198842	DUSP27	-0.860833	0.00338208
ENSG00000166558	SLC38A8	-0.861909	0.0370606
ENSG00000103888	CEMIP	-0.864647	0.042468
ENSG00000139780	METTL21C	-0.865386	0.0257859
ENSG00000164694	FNDC1	-0.867781	0.0350593
ENSG00000078900	TP73	-0.868834	0.0278809
ENSG00000159450	TCHH	-0.871308	4.27155e-05
ENSG00000108846	ABCC3	-0.871837	0.0457488
ENSG00000213996	TM6SF2	-0.878736	0.0420889
ENSG00000197635	DPP4	-0.879095	0.00330716
ENSG00000128606	LRRC17	-0.880256	0.0115551
ENSG00000167077	MEI1	-0.893977	0.0268668
ENSG00000113494	PRLR	-0.894901	0.0121358
ENSG00000152595	MEPE	-0.895886	0.0325108
ENSG00000163145	C1QTNF7	-0.898006	0.0476673
ENSG00000143387	CTSK	-0.904536	0.0263987
ENSG00000198576	ARC	-0.905051	0.000338211
ENSG00000101825	MXRA5	-0.906125	0.0153621
ENSG00000119514	GALNT12	-0.908679	0.000493338
ENSG00000176273	SLC35G1	-0.91248	0.00413648
ENSG00000133124	IRS4	-0.922389	0.0358096
ENSG00000120129	DUSP1	-0.923435	0.0247713
ENSG00000178033	CALHM5	-0.926004	0.0479264
ENSG00000187048	CYP4A11	-0.926082	0.0201835
ENSG00000188729	OSTN	-0.929232	0.0117533
ENSG00000125531	FNDC11	-0.929898	0.042236
ENSG00000163293	NIPAL1	-0.931159	0.00894164
ENSG00000140563	MCTP2	-0.933898	0.019568
ENSG00000189325	BNIP5	-0.935112	0.00861692
ENSG00000261150	EPPK1	-0.936392	0.0273511
ENSG00000130595	TNNT3	-0.937529	0.0272531
ENSG00000197565	COL4A6	-0.940362	0.0356908
ENSG00000182472	CAPN12	-0.942906	0.0311662
ENSG00000165970	SLC6A5	-0.944464	0.0167349
ENSG00000182752	PAPPA	-0.951856	0.00846053
ENSG00000139263	LRIG3	-0.966059	0.00981692
ENSG00000172554	SNTG2	-0.971777	0.017952
ENSG00000088926	F11	-0.979278	0.0377709
ENSG00000132854	KANK4	-0.986059	0.000338211
ENSG00000166349	RAG1	-0.986341	0.00207603
ENSG00000163710	PCOLCE2	-0.993168	0.0292908
ENSG00000157510	AFAP1L1	-0.995378	0.0323844
ENSG00000162877	PM20D1	-0.999542	0.0241188
ENSG00000111012	CYP27B1	-1.00172	0.0223706
ENSG00000110448	CD5	-1.00626	0.00111244
ENSG00000155760	FZD7	-1.00684	0.0497629
ENSG00000137812	KNL1	-1.00904	0.0242042
ENSG00000129451	KLK10	-1.01282	0.0497629
ENSG00000182950	ODF3L1	-1.0141	0.0199002
ENSG00000173198	CYSLTR1	-1.02238	0.0262239
ENSG00000112414	ADGRG6	-1.02773	0.0224616
ENSG00000155719	OTOA	-1.03073	0.000338211
ENSG00000205143	ARID3C	-1.03099	0.00287334
ENSG00000154864	PIEZO2	-1.0364	0.00115264
ENSG00000088827	SIGLEC1	-1.03692	0.00695899
ENSG00000123689	G0S2	-1.03829	0.00603672
ENSG00000188152	NUTM2G	-1.03961	0.0281104
ENSG00000122691	TWIST1	-1.04011	0.0151626
ENSG00000128040	SPINK2	-1.04053	0.0331834
ENSG00000092295	TGM1	-1.04154	0.0224616
ENSG00000075275	CELSR1	-1.0417	0.00206645
ENSG00000183032	SLC25A21	-1.04198	0.0185101
ENSG00000133110	POSTN	-1.04427	0.024444
ENSG00000103023	PRSS54	-1.04616	0.017864
ENSG00000138435	CHRNA1	-1.04982	0.00149016
ENSG00000120738	EGR1	-1.05063	7.71742e-05
ENSG00000115616	SLC9A2	-1.05574	0.00187578
ENSG00000181885	CLDN7	-1.05581	0.0453383
ENSG00000187045	TMPRSS6	-1.05664	0.00710364
ENSG00000163157	TMOD4	-1.06115	0.00930705
ENSG00000160973	FOXH1	-1.06272	0.0150281
ENSG00000129749	CHRNA10	-1.06435	0.0186789
ENSG00000147166	ITGB1BP2	-1.06461	0.0233834
ENSG00000140481	CCDC33	-1.06866	0.0226416
ENSG00000164935	DCSTAMP	-1.07627	0.0436936
ENSG00000170482	SLC23A1	-1.07663	0.0259827
ENSG00000157570	TSPAN18	-1.0786	0.0263109
ENSG00000132744	ACY3	-1.0805	0.0186789
ENSG00000165269	AQP7	-1.08174	0.0150281
ENSG00000095596	CYP26A1	-1.0856	0.0120261
ENSG00000153993	SEMA3D	-1.08612	0.0188078
ENSG00000134242	PTPN22	-1.09175	0.0278809
ENSG00000254535	PABPC4L	-1.09218	0.0209035
ENSG00000187151	ANGPTL5	-1.099	0.0494616
ENSG00000163914	RHO	-1.09917	0.025529
ENSG00000168743	NPNT	-1.1014	0.034193
ENSG00000130768	SMPDL3B	-1.10696	0.0233834
ENSG00000125740	FOSB	-1.1127	0.00110445
ENSG00000184454	NCMAP	-1.113	0.0173881
ENSG00000172543	CTSW	-1.11965	0.0280606
ENSG00000173376	NDNF	-1.1339	0.029
ENSG00000186867	QRFPR	-1.13921	0.00997734
ENSG00000158077	NLRP14	-1.15296	0.00930705
ENSG00000132915	PDE6A	-1.15494	0.0286957
ENSG00000164220	F2RL2	-1.15573	0.0110083
ENSG00000183856	IQGAP3	-1.15683	0.00413648
ENSG00000171551	ECEL1	-1.16039	0.0118821
ENSG00000188869	TMC3	-1.16585	0.00770444
ENSG00000120875	DUSP4	-1.16668	0.000674461
ENSG00000129009	ISLR	-1.16797	0.0171951
ENSG00000189431	RASSF10	-1.18261	0.0477806
ENSG00000162772	ATF3	-1.18452	0.00433548
ENSG00000183098	GPC6	-1.18484	0.0229023
ENSG00000158486	DNAH3	-1.19055	0.0144066
ENSG00000153246	PLA2R1	-1.19615	0.0112222
ENSG00000101292	PROKR2	-1.19666	0.0159317
ENSG00000137252	HCRTR2	-1.20147	4.78251e-05
ENSG00000108576	SLC6A4	-1.20715	0.00370687
ENSG00000151655	ITIH2	-1.21005	0.0476673
ENSG00000205835	GMNC	-1.21331	0.00338208
ENSG00000162745	OLFML2B	-1.2217	0.00756564
ENSG00000160868	CYP3A4	-1.23141	0.00298755
ENSG00000122121	XPNPEP2	-1.23194	0.0151626
ENSG00000054598	FOXC1	-1.23296	0.0411839
ENSG00000187258	NPSR1	-1.23639	0.0255368
ENSG00000137573	SULF1	-1.23987	0.00770444
ENSG00000186118	TEX38	-1.24283	0.0071702
ENSG00000117122	MFAP2	-1.24516	0.0241188
ENSG00000188037	CLCN1	-1.24782	0.0155237
ENSG00000241322	CDRT1	-1.24785	0.0226416
ENSG00000146530	VWDE	-1.25121	0.00261311
ENSG00000170345	FOS	-1.25439	0.0242042
ENSG00000171812	COL8A2	-1.25602	0.0356793
ENSG00000169894	MUC3A	-1.25973	0.00312796
ENSG00000169508	GPR183	-1.26062	0.0280606
ENSG00000119147	ECRG4	-1.26504	0.0156236
ENSG00000050730	TNIP3	-1.26978	0.0415919
ENSG00000162641	AKNAD1	-1.27793	0.000338211
ENSG00000171219	CDC42BPG	-1.27796	0.00413648
ENSG00000121898	CPXM2	-1.27908	0.042236
ENSG00000285749	AC097636.1	-1.28284	0.0357541
ENSG00000119614	VSX2	-1.28745	0.0171951
ENSG00000152580	IGSF10	-1.29065	0.00207506
ENSG00000072694	FCGR2B	-1.29435	0.0490724
ENSG00000056291	NPFFR2	-1.29541	0.0356689
ENSG00000123358	NR4A1	-1.30615	0.000313343
ENSG00000168505	GBX2	-1.30643	0.0071702
ENSG00000189320	FAM180A	-1.31312	0.031264
ENSG00000181847	TIGIT	-1.31419	0.0272748
ENSG00000183638	RP1L1	-1.31525	0.00413648
ENSG00000164294	GPX8	-1.32112	0.042468
ENSG00000116678	LEPR	-1.32568	0.0243143
ENSG00000011028	MRC2	-1.3264	0.0112222
ENSG00000185271	KLHL33	-1.32925	0.000876158
ENSG00000126562	WNK4	-1.33501	0.000291152
ENSG00000178732	GP5	-1.33508	0.0085462
ENSG00000274588	DGKK	-1.33585	0.0188078
ENSG00000182447	OTOL1	-1.3406	0.00605141
ENSG00000169174	PCSK9	-1.34514	0.00894164
ENSG00000087303	NID2	-1.34669	0.000493338
ENSG00000002745	WNT16	-1.3476	0.00257417
ENSG00000170289	CNGB3	-1.34898	0.000493338
ENSG00000133317	LGALS12	-1.36557	0.0471742
ENSG00000152779	SLC16A12	-1.36831	0.0360415
ENSG00000181392	SYNE4	-1.36927	7.19535e-06
ENSG00000153234	NR4A2	-1.37025	0.000139068
ENSG00000182687	GALR2	-1.37844	0.00312796
ENSG00000102575	ACP5	-1.37856	0.00756564
ENSG00000057294	PKP2	-1.38949	0.0011288
ENSG00000133454	MYO18B	-1.39866	0.000432994
ENSG00000185155	MIXL1	-1.41391	0.0209911
ENSG00000070731	ST6GALNAC2	-1.42106	0.00429321
ENSG00000188175	HEPACAM2	-1.42518	0.00594828
ENSG00000179930	ZNF648	-1.42658	0.00543934
ENSG00000169583	CLIC3	-1.4287	0.0156718
ENSG00000183971	NPW	-1.43416	0.0071702
ENSG00000117601	SERPINC1	-1.4527	0.011167
ENSG00000172197	MBOAT1	-1.45274	0.00215769
ENSG00000166825	ANPEP	-1.46334	0.00691643
ENSG00000214814	FER1L6	-1.47459	0.0207798
ENSG00000061455	PRDM6	-1.48406	0.0246919
ENSG00000138356	AOX1	-1.48485	0.0145714
ENSG00000143320	CRABP2	-1.49058	0.00955799
ENSG00000136826	KLF4	-1.49432	0.045623
ENSG00000178031	ADAMTSL1	-1.49902	4.10142e-05
ENSG00000164318	EGFLAM	-1.50315	0.0204797
ENSG00000052850	ALX4	-1.52312	0.0258189
ENSG00000177363	LRRN4CL	-1.53214	0.043637
ENSG00000198759	EGFL6	-1.53578	0.00187578
ENSG00000170962	PDGFD	-1.54638	0.00766207
ENSG00000196159	FAT4	-1.54756	0.00359039
ENSG00000170190	SLC16A5	-1.57254	0.00609769
ENSG00000203710	CR1	-1.58042	0.00753334
ENSG00000162692	VCAM1	-1.58354	0.0246919
ENSG00000115593	SMYD1	-1.58792	0.00312796
ENSG00000135451	TROAP	-1.60451	0.0176851
ENSG00000102554	KLF5	-1.6211	0.00770444
ENSG00000243910	TUBA4B	-1.62174	0.000189829
ENSG00000146013	GFRA3	-1.6262	0.0156236
ENSG00000187474	FPR3	-1.64111	0.0127931
ENSG00000166866	MYO1A	-1.64756	0.00338208
ENSG00000128313	APOL5	-1.64951	0.0411943
ENSG00000135914	HTR2B	-1.64992	0.0224616
ENSG00000167311	ART5	-1.65878	0.00132245
ENSG00000164303	ENPP6	-1.70922	0.000338211
ENSG00000109321	AREG	-1.71818	0.0133747
ENSG00000137868	STRA6	-1.72023	0.0235341
ENSG00000163817	SLC6A20	-1.72822	0.00303352
ENSG00000106809	OGN	-1.79037	0.0374116
ENSG00000136542	GALNT5	-1.79103	0.0286957
ENSG00000171119	NRTN	-1.79686	7.71742e-05
ENSG00000251493	FOXD1	-1.80106	0.00143954
ENSG00000177191	B3GNT8	-1.81361	0.00215769
ENSG00000111319	SCNN1A	-1.81644	0.00207603
ENSG00000082175	PGR	-1.82347	0.00298755
ENSG00000121743	GJA3	-1.85357	0.0263987
ENSG00000176083	ZNF683	-1.87795	0.0273511
ENSG00000205038	PKHD1L1	-1.87866	0.0183073
ENSG00000187720	THSD4	-1.9421	0.00338208
ENSG00000139209	SLC38A4	-1.94268	0.0424216
ENSG00000198774	RASSF9	-1.95709	0.00556436
ENSG00000173068	BNC2	-1.97163	0.00770444
ENSG00000171227	TMEM37	-1.97488	0.00206645
ENSG00000151360	ALLC	-2.00035	0.0085977
ENSG00000156218	ADAMTSL3	-2.01764	7.71742e-05
ENSG00000010932	FMO1	-2.03398	0.0337159
ENSG00000170820	FSHR	-2.04374	7.71742e-05
ENSG00000198542	ITGBL1	-2.05246	0.0120261
ENSG00000104537	ANXA13	-2.05738	0.000493338
ENSG00000081041	CXCL2	-2.06229	0.017947
ENSG00000143512	HHIPL2	-2.08973	0.00010114
ENSG00000182107	TMEM30B	-2.09417	0.0115551
ENSG00000145423	SFRP2	-2.1114	0.00658553
ENSG00000142973	CYP4B1	-2.11439	0.000830934
ENSG00000188883	KLRG2	-2.12936	0.0115551
ENSG00000127951	FGL2	-2.14983	0.00261311
ENSG00000112499	SLC22A2	-2.15525	0.00714402
ENSG00000039068	CDH1	-2.16488	0.00207603
ENSG00000155850	SLC26A2	-2.16877	0.00311044
ENSG00000172296	SPTLC3	-2.18035	0.00724618
ENSG00000170577	SIX2	-2.18066	0.0118412
ENSG00000176692	FOXC2	-2.24578	0.00567478
ENSG00000125378	BMP4	-2.24753	0.000308979
ENSG00000186564	FOXD2	-2.26567	0.0101504
ENSG00000142494	SLC47A1	-2.30908	0.0032801
ENSG00000159212	CLIC6	-2.31841	0.00256924
ENSG00000168671	UGT3A2	-2.32409	0.034193
ENSG00000096696	DSP	-2.33244	0.00215769
ENSG00000129170	CSRP3	-2.33925	0.0316877
ENSG00000140835	CHST4	-2.46976	0.00230923
ENSG00000108950	FAM20A	-2.57633	0.00010114
ENSG00000163734	CXCL3	-2.59413	0.0205252
ENSG00000169618	PROKR1	-2.62453	0.0183073
ENSG00000139219	COL2A1	-2.69333	0.000493338
ENSG00000106511	MEOX2	-2.70134	0.00152948
ENSG00000126778	SIX1	-2.89098	0.000493338
ENSG00000283526	PRRT1B	-2.91599	0.00315001
ENSG00000112175	BMP5	-3.02584	0.000876158
ENSG00000168229	PTGDR	-3.04616	0.000253897
ENSG00000168079	SCARA5	-3.10676	2.45006e-05
ENSG00000215644	GCGR	-3.11832	0.000338211
ENSG00000147606	SLC26A7	-3.48192	0.00580618
ENSG00000204936	CD177	-4.09759	7.71742e-05
ENSG00000173110	HSPA6	-4.12543	2.22654e-06
ENSG00000174576	NPAS4	-4.46538	2.95203e-08

## Sheet: SuppTable1b_BA9_miRNA
Supplemental Table 1B: Differentially expressed miRs in BA9 brain
log2FC for differentially expressed miRs in OUD over Control from BA9 brain (p<0.05).
Data supporting Figure 2A and Figure 2C
GeneSymbol	log2FC	p-value	FDR
hsa_miR_7976	1.0019	0.00641585	0.16744
hsa_miR_549a_5p	0.877915	0.00673751	0.16744
hsa_miR_224_5p	0.820213	0.000245814	0.0415765
hsa_miR_548ba	0.783289	0.00368683	0.130203
hsa_miR_10a_5p	0.7757	0.000661515	0.0415765
hsa_miR_6874_3p	0.734974	0.0101428	0.194451
hsa_miR_483_3p	0.677011	0.0162324	0.247276
hsa_miR_196b_5p	0.64052	0.0403759	0.332768
hsa_miR_3618	0.57337	0.0414297	0.334931
hsa_miR_3605_5p	0.561917	0.028277	0.301172
hsa_miR_3611	0.558399	0.0431407	0.341994
hsa_miR_142_3p	0.548313	0.000389689	0.0415765
hsa_miR_21_5p	0.499237	0.000436056	0.0415765
hsa_miR_452_5p	0.477913	0.0110679	0.195436
hsa_miR_5586_5p	0.469306	0.00165239	0.0791965
hsa_miR_576_5p	0.410765	0.00390911	0.131151
hsa_miR_3059_3p	0.406569	0.0292797	0.306446
hsa_miR_148a_3p	0.388381	0.0237328	0.285952
hsa_miR_199a_3p	0.383403	0.0400201	0.332768
hsa_miR_3065_3p	0.35421	0.0238556	0.285952
hsa_miR_590_3p	0.312199	0.00337051	0.125645
hsa_miR_212_5p	0.310696	0.0497261	0.357989
hsa_miR_941	0.2993	0.0206019	0.285952
hsa_miR_3065_5p	0.292771	0.0345336	0.332768
hsa_miR_1307_3p	0.275468	0.0246477	0.285952
hsa_miR_92a_3p	0.264309	0.0394843	0.332768
hsa_miR_146b_3p	0.262066	0.024243	0.285952
hsa_miR_221_5p	0.226324	0.0264534	0.296857
hsa_miR_383_5p	0.170455	0.0386622	0.332768
hsa_miR_323a_3p	-0.170308	0.0232456	0.285952
hsa_miR_99a_3p	-0.175472	0.0389306	0.332768
hsa_miR_129_5p	-0.190219	0.0302217	0.307254
hsa_miR_136_3p	-0.194183	0.0438323	0.341994
hsa_miR_497_5p	-0.198477	0.0435359	0.341994
hsa_miR_29b_3p	-0.198497	0.0232231	0.285952
hsa_miR_181c_3p	-0.200639	0.0110125	0.195436
hsa_miR_127_5p	-0.203179	0.0489622	0.357989
hsa_miR_488_5p	-0.207113	0.0282383	0.301172
hsa_miR_134_5p	-0.208605	0.00667269	0.16744
hsa_miR_324_3p	-0.214352	0.010587	0.195436
hsa_miR_330_3p	-0.21757	0.00832586	0.18716
hsa_miR_129_1_3p	-0.233697	0.0382898	0.332768
hsa_miR_382_5p	-0.239656	0.00546296	0.16662
hsa_miR_330_5p	-0.245396	0.00416429	0.133059
hsa_miR_377_3p	-0.260728	0.0165833	0.247276
hsa_miR_299_5p	-0.262291	0.00249401	0.110218
hsa_miR_516a_5p	-0.262648	0.0378816	0.332768
hsa_miR_29c_5p	-0.263925	0.00116558	0.0601618
hsa_miR_29a_5p	-0.268542	0.0195603	0.279254
hsa_miR_154_5p	-0.274174	0.000351752	0.0415765
hsa_miR_1307_5p	-0.2851	0.0146176	0.233534
hsa_miR_191_3p	-0.286479	0.00724458	0.173611
hsa_miR_299_3p	-0.293809	0.0140633	0.233534
hsa_miR_29b_2_5p	-0.298239	0.000320829	0.0415765
hsa_miR_124_5p	-0.30289	0.00279241	0.110218
hsa_miR_496	-0.307918	0.0389666	0.332768
hsa_miR_30c_1_3p	-0.308188	0.0179185	0.261376
hsa_miR_543	-0.308778	0.00596905	0.16744
hsa_miR_101_5p	-0.313486	0.0393477	0.332768
hsa_miR_376c_5p	-0.315223	0.02817	0.301172
hsa_let_7i_3p	-0.318092	0.0237992	0.285952
hsa_miR_376b_3p	-0.32492	0.0223146	0.285952
hsa_miR_331_5p	-0.338367	0.0216126	0.285952
hsa_miR_487a_5p	-0.34002	0.00638075	0.16744
hsa_let_7g_3p	-0.366263	0.00891347	0.18716
hsa_miR_31_5p	-0.384747	0.00269627	0.110218
hsa_miR_34c_5p	-0.399395	0.0365883	0.332768
hsa_miR_151a_5p	-0.415788	0.0364358	0.332768
hsa_miR_103a_2_5p	-0.425876	0.0265446	0.296857
hsa_miR_29b_1_5p	-0.429364	0.0247172	0.285952
hsa_miR_337_3p	-0.471733	0.0316429	0.316901
hsa_miR_495_5p	-0.472113	0.00892567	0.18716
hsa_miR_34a_5p	-0.473065	5.25759e-05	0.0352784
hsa_miR_5699_5p	-0.476852	0.0406661	0.332768
hsa_let_7f_2_3p	-0.479641	0.0489937	0.357989
hsa_miR_539_5p	-0.51016	0.00980877	0.193579
hsa_miR_1224_3p	-0.517501	0.00055262	0.0415765
hsa_miR_34a_3p	-0.584653	0.0150932	0.235524
hsa_miR_31_3p	-0.584709	0.000537713	0.0415765
hsa_miR_432_3p	-0.606276	0.00979932	0.193579
hsa_miR_1250_5p	-0.614316	0.0324721	0.320423
hsa_miR_577	-0.682797	0.0296855	0.306446
hsa_miR_338_3p	-0.730593	0.000672755	0.0415765
hsa_miR_6716_3p	-0.737434	0.0143509	0.233534
hsa_miR_3199	-0.813207	0.0136392	0.233534
hsa_miR_34b_3p	-0.82388	0.00839551	0.18716
hsa_miR_33b_5p	-1.05042	0.000885713	0.0495261
hsa_miR_4485_3p	-1.25545	0.0397128	0.332768
hsa_miR_642a_5p	-1.30512	0.000681582	0.0415765

## Sheet: SuppTable1c_Blood_miRNA
Supplemental Table 1C: Differentially expressed miRs in blood
log2FC for differentially expressed miRs in OUD over Control from blood (p<0.05).
Data supporting Figure 2A and Figure 2D
GeneSymbol	log2FC	p-value	FDR
hsa-miR-33b-5p	3.36829	0.00645077	0.138604
hsa-miR-380-5p	3.35977	2.44717e-05	0.00486375
hsa-miR-758-5p	2.99875	3.38001e-05	0.00537421
hsa-miR-193a-3p	2.69827	0.00403266	0.112391
hsa-miR-758-3p	2.65748	0.00374362	0.110229
hsa-miR-215-5p	2.51245	1.74642e-05	0.004628
hsa-miR-379-3p	2.45187	0.000825234	0.0504662
hsa-miR-122-3p	2.31688	0.00692889	0.142148
hsa-miR-455-3p	2.20825	0.00488601	0.116209
hsa-miR-431-5p	2.16916	0.00221083	0.0765565
hsa-miR-376b-3p	2.11635	0.0077293	0.149873
hsa-miR-627-3p	2.07409	0.017369	0.226366
hsa-miR-337-3p	2.07302	0.00196093	0.0762518
hsa-miR-376a-3p	1.98099	0.00111209	0.058941
hsa-miR-6793-5p	1.93993	0.00453349	0.114244
hsa-miR-10399-5p	1.85293	0.00122668	0.0598872
hsa-miR-1246	1.84553	0.0422908	0.35022
hsa-miR-329-3p	1.83439	0.0020142	0.0762518
hsa-miR-4492	1.78022	0.0204317	0.241581
hsa-let-7f-2-3p	1.75543	0.00912944	0.157781
hsa-miR-7705	1.73637	0.0317609	0.307022
hsa-miR-1185-5p	1.68408	0.0122049	0.179585
hsa-miR-1185-1-3p	1.67759	0.0258003	0.273483
hsa-miR-487a-5p	1.5629	0.0203418	0.241581
hsa-miR-580-3p	1.51733	0.0314265	0.307022
hsa-miR-369-3p	1.49802	0.00941999	0.159338
hsa-miR-32-3p	1.48698	0.0295214	0.297298
hsa-miR-548ax	1.47302	0.0461823	0.367149
hsa-miR-654-3p	1.47134	0.00221484	0.0765565
hsa-miR-411-5p	1.44876	0.000507415	0.0336163
hsa-miR-3074-5p	1.43528	0.0249687	0.270568
hsa-miR-377-5p	1.41456	0.0320539	0.307022
hsa-miR-370-3p	1.34558	0.0350808	0.315417
hsa-miR-323b-3p	1.29523	0.0281265	0.293513
hsa-miR-548e-3p	1.29388	0.00697329	0.142148
hsa-miR-487b-3p	1.25254	0.0446932	0.3589
hsa-miR-148a-5p	1.24968	0.0219851	0.246171
hsa-miR-192-5p	1.18402	0.0134983	0.185019
hsa-miR-889-3p	1.17619	0.0197122	0.241581
hsa-miR-369-5p	1.14941	0.01265	0.179585
hsa-miR-455-5p	1.13487	0.0402144	0.343768
hsa-miR-5009-5p	1.05092	0.049263	0.373577
hsa-miR-382-3p	1.01414	0.0344529	0.314828
hsa-miR-26a-1-3p	0.999838	0.0441521	0.358806
hsa-miR-495-3p	0.986341	0.0421016	0.35022
hsa-miR-548j-5p	0.985503	0.025185	0.270568
hsa-miR-379-5p	0.983383	0.0223404	0.246675
hsa-miR-340-5p	0.968319	0.0395764	0.343768
hsa-miR-30b-5p	0.930707	0.0413459	0.349681
hsa-miR-381-3p	0.899199	0.0284283	0.293513
hsa-let-7f-5p	0.796546	0.034289	0.314828
hsa-miR-22-3p	-0.65629	0.030356	0.301662
hsa-miR-30d-5p	-0.67454	0.0204747	0.241581
hsa-let-7d-3p	-0.682254	0.0206635	0.241581
hsa-miR-500a-3p	-0.711464	0.0399646	0.343768
hsa-miR-324-5p	-0.724258	0.00881318	0.155699
hsa-miR-328-3p	-0.74762	0.00964736	0.159784
hsa-miR-24-3p	-0.825504	0.0108289	0.172179
hsa-miR-23a-3p	-0.835945	0.00766256	0.149873
hsa-miR-22-5p	-0.866137	0.0164756	0.218302
hsa-miR-1180-3p	-0.931721	0.0474404	0.373417
hsa-miR-23b-5p	-0.949679	0.0182464	0.230252
hsa-miR-193b-5p	-0.959067	0.036897	0.325923
hsa-miR-125a-3p	-0.970483	0.0153437	0.20675
hsa-miR-125a-5p	-1.0052	0.0353109	0.315417
hsa-miR-125b-2-3p	-1.01728	0.0218639	0.246171
hsa-miR-548aw	-1.03107	0.0479561	0.373577
hsa-miR-874-3p	-1.08555	0.00853992	0.154301
hsa-miR-486-3p	-1.0878	0.0295428	0.297298
hsa-miR-378i	-1.10275	0.0442301	0.358806
hsa-miR-7706	-1.26555	0.000930635	0.0528467
hsa-miR-3124-5p	-1.30928	0.00295769	0.0940545
hsa-miR-125b-1-3p	-1.33493	0.0180426	0.230252
hsa-miR-3605-3p	-1.3724	0.00050734	0.0336163
hsa-miR-30a-5p	-1.37311	0.00255841	0.0847473
hsa-miR-30a-3p	-1.3785	0.00496993	0.116209
hsa-miR-3127-5p	-1.41019	0.00423215	0.112391
hsa-miR-1287-5p	-1.48096	0.000144156	0.0173782
hsa-miR-499a-5p	-1.51197	0.00835049	0.154301
hsa-miR-514a-3p	-1.63912	0.0491143	0.373577
hsa-miR-499a-3p	-1.66831	0.0337507	0.314828
hsa-miR-30c-2-3p	-1.68049	0.0111039	0.17309
hsa-miR-133b	-1.76908	0.00424117	0.112391
hsa-miR-4482-3p	-1.78981	0.0106485	0.172179
hsa-miR-204-3p	-1.87141	0.000372713	0.0336163
hsa-miR-509-3p	-1.91063	0.00459848	0.114244
hsa-miR-184	-1.92775	0.0115288	0.176258
hsa-miR-133a-3p	-1.94136	0.00310119	0.0948248
hsa-miR-208b-3p	-2.07723	0.00167454	0.073959
hsa-miR-133a-5p	-2.11658	0.00513464	0.11663
hsa-miR-187-3p	-2.13581	0.000433289	0.0336163
hsa-miR-490-3p	-2.19302	0.00128061	0.0598872
hsa-miR-509-3-5p	-2.20382	0.0209742	0.241659
hsa-miR-508-5p	-2.20948	0.0342859	0.314828
hsa-miR-208a-3p	-2.26853	0.00812917	0.153874
hsa-miR-508-3p	-2.30029	0.0134666	0.185019
hsa-miR-10b-3p	-2.34017	0.00189703	0.0762518
hsa-miR-302d-3p	-2.64636	0.0118813	0.178219
hsa-miR-202-3p	-2.68448	0.00557297	0.12307
hsa-miR-615-3p	-2.75095	0.0125903	0.179585
hsa-miR-6745	-2.81931	0.000153015	0.0173782
hsa-miR-10b-5p	-2.87261	0.000383007	0.0336163
hsa-miR-302a-5p	-3.55321	8.18941e-06	0.00325529
hsa-miR-208a-5p	-3.75789	7.39477e-07	0.000587884
