# Supplementary material for: MicroRNA–mRNA networks are dysregulated in opioid use disorder postmortem brain: Further evidence for opioid-induced neurovascular alterations
Source: Front Psychiatry. 2023 Jan 12;13:1025346. doi: 10.3389/fpsyt.2022.1025346 (PMC9878702; doi:10.3389/fpsyt.2022.1025346)
Supplement: Supplementary file 3 [file Table_2.xlsx]

## Sheet: Supp.Table2A
Supplemental Table 2A: BA9 genes targeted by BA9 miRNAs
miRNA-mRNA pairs as determined using miRDB (linear FC≥1.5, FDR<0.05)
Data supporting Figure 3A and Supplemental Figure 1A
MicroRNA	MicroRNA_log2_foldchange	MicroRNA_Direction	Gene_symbol	Gene_log2_foldchange	Gene_direction	FDR	Total_microRNA_targets	Signature_gene_count_by_direction	microRNA_targets_in_signature
hsa-miR-549a-5p	0.88	UP	KDELR3	-0.750769	DOWN	0.00242295	278	347	10
hsa-miR-549a-5p	0.88	UP	NPFFR2	-1.29541	DOWN	0.00242295	278	347	10
hsa-miR-549a-5p	0.88	UP	SNTG2	-0.971777	DOWN	0.00242295	278	347	10
hsa-miR-549a-5p	0.88	UP	SIX2	-2.18066	DOWN	0.00242295	278	347	10
hsa-miR-549a-5p	0.88	UP	C1QTNF7	-0.898006	DOWN	0.00242295	278	347	10
hsa-miR-549a-5p	0.88	UP	COL4A6	-0.940362	DOWN	0.00242295	278	347	10
hsa-miR-549a-5p	0.88	UP	GP5	-1.33508	DOWN	0.00242295	278	347	10
hsa-miR-549a-5p	0.88	UP	TGM1	-1.04154	DOWN	0.00242295	278	347	10
hsa-miR-549a-5p	0.88	UP	TRDN	-0.755561	DOWN	0.00242295	278	347	10
hsa-miR-549a-5p	0.88	UP	RAG1	-0.986341	DOWN	0.00242295	278	347	10
hsa-miR-483-3p	0.68	UP	SLC26A2	-2.16877	DOWN	0.0494677	315	347	7
hsa-miR-483-3p	0.68	UP	SAMD9	-0.842716	DOWN	0.0494677	315	347	7
hsa-miR-483-3p	0.68	UP	CENPF	-0.639641	DOWN	0.0494677	315	347	7
hsa-miR-483-3p	0.68	UP	CYP26A1	-1.0856	DOWN	0.0494677	315	347	7
hsa-miR-483-3p	0.68	UP	ADAMTSL1	-1.49902	DOWN	0.0494677	315	347	7
hsa-miR-483-3p	0.68	UP	SLC6A20	-1.72822	DOWN	0.0494677	315	347	7
hsa-miR-483-3p	0.68	UP	RCSD1	-0.627414	DOWN	0.0494677	315	347	7
hsa-miR-196b-5p	0.64	UP	TSPAN18	-1.0786	DOWN	0.0188104	368	347	9
hsa-miR-196b-5p	0.64	UP	COL8A2	-1.25602	DOWN	0.0188104	368	347	9
hsa-miR-196b-5p	0.64	UP	PAPPA	-0.951856	DOWN	0.0188104	368	347	9
hsa-miR-196b-5p	0.64	UP	PLD1	-0.691768	DOWN	0.0188104	368	347	9
hsa-miR-196b-5p	0.64	UP	KCNJ2	-0.732635	DOWN	0.0188104	368	347	9
hsa-miR-196b-5p	0.64	UP	LRIG3	-0.966059	DOWN	0.0188104	368	347	9
hsa-miR-196b-5p	0.64	UP	PRLR	-0.894901	DOWN	0.0188104	368	347	9
hsa-miR-196b-5p	0.64	UP	SLC9A2	-1.05574	DOWN	0.0188104	368	347	9
hsa-miR-196b-5p	0.64	UP	TRPC3	-0.594889	DOWN	0.0188104	368	347	9
hsa-miR-3618	0.57	UP	SLC26A2	-2.16877	DOWN	0.0153755	418	347	10
hsa-miR-3618	0.57	UP	LEPR	-1.32568	DOWN	0.0153755	418	347	10
hsa-miR-3618	0.57	UP	KCNJ2	-0.732635	DOWN	0.0153755	418	347	10
hsa-miR-3618	0.57	UP	PDE6A	-1.15494	DOWN	0.0153755	418	347	10
hsa-miR-3618	0.57	UP	PGR	-1.82347	DOWN	0.0153755	418	347	10
hsa-miR-3618	0.57	UP	CHN2	-0.661406	DOWN	0.0153755	418	347	10
hsa-miR-3618	0.57	UP	SLC9A2	-1.05574	DOWN	0.0153755	418	347	10
hsa-miR-3618	0.57	UP	FREM1	-0.649582	DOWN	0.0153755	418	347	10
hsa-miR-3618	0.57	UP	MEPE	-0.895886	DOWN	0.0153755	418	347	10
hsa-miR-3618	0.57	UP	EGR2	-0.832997	DOWN	0.0153755	418	347	10
hsa-miR-3611	0.56	UP	DUSP1	-0.923435	DOWN	0.012619	614	347	13
hsa-miR-3605-5p	0.56	UP	COL8A2	-1.25602	DOWN	0.0494649	465	347	9
hsa-miR-3605-5p	0.56	UP	SLC26A2	-2.16877	DOWN	0.0494649	465	347	9
hsa-miR-3605-5p	0.56	UP	ATF3	-1.18452	DOWN	0.0494649	465	347	9
hsa-miR-3611	0.56	UP	MPEG1	-0.850704	DOWN	0.012619	614	347	13
hsa-miR-3611	0.56	UP	PGR	-1.82347	DOWN	0.012619	614	347	13
hsa-miR-3611	0.56	UP	DPP4	-0.879095	DOWN	0.012619	614	347	13
hsa-miR-3605-5p	0.56	UP	MCTP2	-0.933898	DOWN	0.0494649	465	347	9
hsa-miR-3611	0.56	UP	PCOLCE2	-0.993168	DOWN	0.012619	614	347	13
hsa-miR-3611	0.56	UP	FMO1	-2.03398	DOWN	0.012619	614	347	13
hsa-miR-3611	0.56	UP	ENPP6	-1.70922	DOWN	0.012619	614	347	13
hsa-miR-3605-5p	0.56	UP	BNC2	-1.97163	DOWN	0.0494649	465	347	9
hsa-miR-3611	0.56	UP	ANKRD55	-0.687325	DOWN	0.012619	614	347	13
hsa-miR-3605-5p	0.56	UP	CHRM5	-0.85033	DOWN	0.0494649	465	347	9
hsa-miR-3611	0.56	UP	SLC25A21	-1.04198	DOWN	0.012619	614	347	13
hsa-miR-3611	0.56	UP	BNIP5	-0.935112	DOWN	0.012619	614	347	13
hsa-miR-3611	0.56	UP	NCMAP	-1.113	DOWN	0.012619	614	347	13
hsa-miR-3611	0.56	UP	MIXL1	-1.41391	DOWN	0.012619	614	347	13
hsa-miR-3611	0.56	UP	CHRNA10	-1.06435	DOWN	0.012619	614	347	13
hsa-miR-3605-5p	0.56	UP	CYP3A4	-1.23141	DOWN	0.0494649	465	347	9
hsa-miR-3605-5p	0.56	UP	TIGIT	-1.31419	DOWN	0.0494649	465	347	9
hsa-miR-3605-5p	0.56	UP	TMEM26	-0.818743	DOWN	0.0494649	465	347	9
hsa-miR-21-5p	0.5	UP	KLF5	-1.6211	DOWN	0.012232	467	347	11
hsa-miR-21-5p	0.5	UP	CLIC5	-0.757596	DOWN	0.012232	467	347	11
hsa-miR-21-5p	0.5	UP	TENT5A	-0.826339	DOWN	0.012232	467	347	11
hsa-miR-21-5p	0.5	UP	SAMD9	-0.842716	DOWN	0.012232	467	347	11
hsa-miR-21-5p	0.5	UP	BNC2	-1.97163	DOWN	0.012232	467	347	11
hsa-miR-21-5p	0.5	UP	GALNT12	-0.908679	DOWN	0.012232	467	347	11
hsa-miR-21-5p	0.5	UP	ANGPTL5	-1.099	DOWN	0.012232	467	347	11
hsa-miR-21-5p	0.5	UP	ALX4	-1.52312	DOWN	0.012232	467	347	11
hsa-miR-21-5p	0.5	UP	NIPAL1	-0.931159	DOWN	0.012232	467	347	11
hsa-miR-21-5p	0.5	UP	MYO5B	-0.673062	DOWN	0.012232	467	347	11
hsa-miR-21-5p	0.5	UP	LRRIQ3	-0.856814	DOWN	0.012232	467	347	11
hsa-miR-576-5p	0.41	UP	THSD4	-1.9421	DOWN	0.00043978	1175	347	26
hsa-miR-576-5p	0.41	UP	TWIST1	-1.04011	DOWN	0.00043978	1175	347	26
hsa-miR-576-5p	0.41	UP	SFRP1	-0.657514	DOWN	0.00043978	1175	347	26
hsa-miR-576-5p	0.41	UP	LEPR	-1.32568	DOWN	0.00043978	1175	347	26
hsa-miR-576-5p	0.41	UP	CLIC5	-0.757596	DOWN	0.00043978	1175	347	26
hsa-miR-576-5p	0.41	UP	PABPC4L	-1.09218	DOWN	0.00043978	1175	347	26
hsa-miR-576-5p	0.41	UP	SAMD9	-0.842716	DOWN	0.00043978	1175	347	26
hsa-miR-576-5p	0.41	UP	CYP26A1	-1.0856	DOWN	0.00043978	1175	347	26
hsa-miR-576-5p	0.41	UP	PRLR	-0.894901	DOWN	0.00043978	1175	347	26
hsa-miR-576-5p	0.41	UP	BNC2	-1.97163	DOWN	0.00043978	1175	347	26
hsa-miR-576-5p	0.41	UP	GAS2	-0.685154	DOWN	0.00043978	1175	347	26
hsa-miR-576-5p	0.41	UP	ANGPTL5	-1.099	DOWN	0.00043978	1175	347	26
hsa-miR-576-5p	0.41	UP	ITGBL1	-2.05246	DOWN	0.00043978	1175	347	26
hsa-miR-576-5p	0.41	UP	SIX2	-2.18066	DOWN	0.00043978	1175	347	26
hsa-miR-576-5p	0.41	UP	SEMA3D	-1.08612	DOWN	0.00043978	1175	347	26
hsa-miR-576-5p	0.41	UP	FREM1	-0.649582	DOWN	0.00043978	1175	347	26
hsa-miR-576-5p	0.41	UP	LRRC17	-0.880256	DOWN	0.00043978	1175	347	26
hsa-miR-576-5p	0.41	UP	GJA3	-1.85357	DOWN	0.00043978	1175	347	26
hsa-miR-576-5p	0.41	UP	TCHH	-0.871308	DOWN	0.00043978	1175	347	26
hsa-miR-576-5p	0.41	UP	MYO5B	-0.673062	DOWN	0.00043978	1175	347	26
hsa-miR-576-5p	0.41	UP	KLHL14	-0.81273	DOWN	0.00043978	1175	347	26
hsa-miR-576-5p	0.41	UP	ABRA	-0.846251	DOWN	0.00043978	1175	347	26
hsa-miR-576-5p	0.41	UP	NR4A3	-0.713807	DOWN	0.00043978	1175	347	26
hsa-miR-576-5p	0.41	UP	TRDN	-0.755561	DOWN	0.00043978	1175	347	26
hsa-miR-576-5p	0.41	UP	PTPN22	-1.09175	DOWN	0.00043978	1175	347	26
hsa-miR-576-5p	0.41	UP	GMNC	-1.21331	DOWN	0.00043978	1175	347	26
hsa-miR-148a-3p	0.39	UP	KLF5	-1.6211	DOWN	0.021258	835	347	15
hsa-miR-148a-3p	0.39	UP	KLF4	-1.49432	DOWN	0.021258	835	347	15
hsa-miR-148a-3p	0.39	UP	TSPAN18	-1.0786	DOWN	0.021258	835	347	15
hsa-miR-148a-3p	0.39	UP	DUSP1	-0.923435	DOWN	0.021258	835	347	15
hsa-miR-148a-3p	0.39	UP	PAPPA	-0.951856	DOWN	0.021258	835	347	15
hsa-miR-148a-3p	0.39	UP	DPP4	-0.879095	DOWN	0.021258	835	347	15
hsa-miR-148a-3p	0.39	UP	CDON	-0.757468	DOWN	0.021258	835	347	15
hsa-miR-148a-3p	0.39	UP	CELSR1	-1.0417	DOWN	0.021258	835	347	15
hsa-miR-148a-3p	0.39	UP	MEOX2	-2.70134	DOWN	0.021258	835	347	15
hsa-miR-148a-3p	0.39	UP	COL2A1	-2.69333	DOWN	0.021258	835	347	15
hsa-miR-148a-3p	0.39	UP	ECEL1	-1.16039	DOWN	0.021258	835	347	15
hsa-miR-148a-3p	0.39	UP	SULF1	-1.23987	DOWN	0.021258	835	347	15
hsa-miR-148a-3p	0.39	UP	CDRT1	-1.24785	DOWN	0.021258	835	347	15
hsa-miR-148a-3p	0.39	UP	SLC25A21	-1.04198	DOWN	0.021258	835	347	15
hsa-miR-148a-3p	0.39	UP	TGM1	-1.04154	DOWN	0.021258	835	347	15
hsa-miR-212-5p	0.31	UP	KLF4	-1.49432	DOWN	0.0155734	489	347	11
hsa-miR-212-5p	0.31	UP	CLIC5	-0.757596	DOWN	0.0155734	489	347	11
hsa-miR-212-5p	0.31	UP	PAPPA	-0.951856	DOWN	0.0155734	489	347	11
hsa-miR-212-5p	0.31	UP	PLD1	-0.691768	DOWN	0.0155734	489	347	11
hsa-miR-212-5p	0.31	UP	PRLR	-0.894901	DOWN	0.0155734	489	347	11
hsa-miR-212-5p	0.31	UP	C1QTNF7	-0.898006	DOWN	0.0155734	489	347	11
hsa-miR-212-5p	0.31	UP	CLDN7	-1.05581	DOWN	0.0155734	489	347	11
hsa-miR-212-5p	0.31	UP	MBOAT1	-1.45274	DOWN	0.0155734	489	347	11
hsa-miR-212-5p	0.31	UP	LRRC46	-0.676217	DOWN	0.0155734	489	347	11
hsa-miR-212-5p	0.31	UP	TMEM26	-0.818743	DOWN	0.0155734	489	347	11
hsa-miR-212-5p	0.31	UP	SLC37A2	-0.725419	DOWN	0.0155734	489	347	11
hsa-miR-3065-5p	0.29	UP	SLC35G1	-0.91248	DOWN	0.00754966	1497	347	25
hsa-miR-3065-5p	0.29	UP	FOXC1	-1.23296	DOWN	0.00754966	1497	347	25
hsa-miR-3065-5p	0.29	UP	FZD7	-1.00684	DOWN	0.00754966	1497	347	25
hsa-miR-3065-5p	0.29	UP	PAPPA	-0.951856	DOWN	0.00754966	1497	347	25
hsa-miR-3065-5p	0.29	UP	TENT5A	-0.826339	DOWN	0.00754966	1497	347	25
hsa-miR-3065-5p	0.29	UP	CYP4B1	-2.11439	DOWN	0.00754966	1497	347	25
hsa-miR-3065-5p	0.29	UP	PGR	-1.82347	DOWN	0.00754966	1497	347	25
hsa-miR-3065-5p	0.29	UP	MCTP2	-0.933898	DOWN	0.00754966	1497	347	25
hsa-miR-3065-5p	0.29	UP	BNC2	-1.97163	DOWN	0.00754966	1497	347	25
hsa-miR-3065-5p	0.29	UP	LAYN	-0.589656	DOWN	0.00754966	1497	347	25
hsa-miR-3065-5p	0.29	UP	SLC9A2	-1.05574	DOWN	0.00754966	1497	347	25
hsa-miR-3065-5p	0.29	UP	SLC26A7	-3.48192	DOWN	0.00754966	1497	347	25
hsa-miR-3065-5p	0.29	UP	EPPK1	-0.936392	DOWN	0.00754966	1497	347	25
hsa-miR-3065-5p	0.29	UP	MXRA5	-0.906125	DOWN	0.00754966	1497	347	25
hsa-miR-3065-5p	0.29	UP	NDNF	-1.1339	DOWN	0.00754966	1497	347	25
hsa-miR-3065-5p	0.29	UP	SEMA3D	-1.08612	DOWN	0.00754966	1497	347	25
hsa-miR-3065-5p	0.29	UP	KLHL14	-0.81273	DOWN	0.00754966	1497	347	25
hsa-miR-3065-5p	0.29	UP	NMU	-0.678535	DOWN	0.00754966	1497	347	25
hsa-miR-3065-5p	0.29	UP	TCHH	-0.871308	DOWN	0.00754966	1497	347	25
hsa-miR-3065-5p	0.29	UP	NR4A3	-0.713807	DOWN	0.00754966	1497	347	25
hsa-miR-3065-5p	0.29	UP	SHISA2	-0.773106	DOWN	0.00754966	1497	347	25
hsa-miR-3065-5p	0.29	UP	GMNC	-1.21331	DOWN	0.00754966	1497	347	25
hsa-miR-3065-5p	0.29	UP	SLC25A21	-1.04198	DOWN	0.00754966	1497	347	25
hsa-miR-3065-5p	0.29	UP	NR4A2	-1.37025	DOWN	0.00754966	1497	347	25
hsa-miR-3065-5p	0.29	UP	EGR4	-0.733853	DOWN	0.00754966	1497	347	25
hsa-miR-92a-3p	0.26	UP	DUSP1	-0.923435	DOWN	0.00641617	983	347	19
hsa-miR-92a-3p	0.26	UP	NPNT	-1.1014	DOWN	0.00641617	983	347	19
hsa-miR-92a-3p	0.26	UP	TWIST1	-1.04011	DOWN	0.00641617	983	347	19
hsa-miR-92a-3p	0.26	UP	KLF4	-1.49432	DOWN	0.00641617	983	347	19
hsa-miR-92a-3p	0.26	UP	KLF5	-1.6211	DOWN	0.00641617	983	347	19
hsa-miR-92a-3p	0.26	UP	GPC6	-1.18484	DOWN	0.00641617	983	347	19
hsa-miR-92a-3p	0.26	UP	PLD1	-0.691768	DOWN	0.00641617	983	347	19
hsa-miR-92a-3p	0.26	UP	ADAMTSL3	-2.01764	DOWN	0.00641617	983	347	19
hsa-miR-92a-3p	0.26	UP	SLC9A2	-1.05574	DOWN	0.00641617	983	347	19
hsa-miR-92a-3p	0.26	UP	ADAMTSL1	-1.49902	DOWN	0.00641617	983	347	19
hsa-miR-92a-3p	0.26	UP	PCOLCE2	-0.993168	DOWN	0.00641617	983	347	19
hsa-miR-92a-3p	0.26	UP	NIPAL1	-0.931159	DOWN	0.00641617	983	347	19
hsa-miR-92a-3p	0.26	UP	KLHL14	-0.81273	DOWN	0.00641617	983	347	19
hsa-miR-92a-3p	0.26	UP	CHRM5	-0.85033	DOWN	0.00641617	983	347	19
hsa-miR-92a-3p	0.26	UP	ZNF124	-0.64695	DOWN	0.00641617	983	347	19
hsa-miR-92a-3p	0.26	UP	SLC32A1	-0.63263	DOWN	0.00641617	983	347	19
hsa-miR-92a-3p	0.26	UP	NR4A3	-0.713807	DOWN	0.00641617	983	347	19
hsa-miR-92a-3p	0.26	UP	DUSP10	-0.6027	DOWN	0.00641617	983	347	19
hsa-miR-92a-3p	0.26	UP	EGR2	-0.832997	DOWN	0.00641617	983	347	19
hsa-miR-323a-3p	-0.17	DOWN	KLF5	-1.6211	DOWN	0.0486324	789	347	13
hsa-miR-323a-3p	-0.17	DOWN	FZD7	-1.00684	DOWN	0.0486324	789	347	13
hsa-miR-323a-3p	-0.17	DOWN	SLC35G1	-0.91248	DOWN	0.0486324	789	347	13
hsa-miR-323a-3p	-0.17	DOWN	TENT5A	-0.826339	DOWN	0.0486324	789	347	13
hsa-miR-323a-3p	-0.17	DOWN	PGR	-1.82347	DOWN	0.0486324	789	347	13
hsa-miR-323a-3p	-0.17	DOWN	PRLR	-0.894901	DOWN	0.0486324	789	347	13
hsa-miR-323a-3p	-0.17	DOWN	MBOAT1	-1.45274	DOWN	0.0486324	789	347	13
hsa-miR-323a-3p	-0.17	DOWN	TP73	-0.868834	DOWN	0.0486324	789	347	13
hsa-miR-323a-3p	-0.17	DOWN	QRFPR	-1.13921	DOWN	0.0486324	789	347	13
hsa-miR-323a-3p	-0.17	DOWN	SLC47A1	-2.30908	DOWN	0.0486324	789	347	13
hsa-miR-323a-3p	-0.17	DOWN	EGFL6	-1.53578	DOWN	0.0486324	789	347	13
hsa-miR-323a-3p	-0.17	DOWN	NR4A2	-1.37025	DOWN	0.0486324	789	347	13
hsa-miR-323a-3p	-0.17	DOWN	CALHM5	-0.926004	DOWN	0.0486324	789	347	13
hsa-miR-129-5p	-0.19	DOWN	THSD4	-1.9421	DOWN	0.0312004	1408	347	21
hsa-miR-129-5p	-0.19	DOWN	SLC26A2	-2.16877	DOWN	0.0312004	1408	347	21
hsa-miR-129-5p	-0.19	DOWN	GPC6	-1.18484	DOWN	0.0312004	1408	347	21
hsa-miR-129-5p	-0.19	DOWN	TENT5A	-0.826339	DOWN	0.0312004	1408	347	21
hsa-miR-129-5p	-0.19	DOWN	LRIG3	-0.966059	DOWN	0.0312004	1408	347	21
hsa-miR-129-5p	-0.19	DOWN	PGR	-1.82347	DOWN	0.0312004	1408	347	21
hsa-miR-129-5p	-0.19	DOWN	SAMD9	-0.842716	DOWN	0.0312004	1408	347	21
hsa-miR-129-5p	-0.19	DOWN	MCTP2	-0.933898	DOWN	0.0312004	1408	347	21
hsa-miR-129-5p	-0.19	DOWN	GALNT12	-0.908679	DOWN	0.0312004	1408	347	21
hsa-miR-129-5p	-0.19	DOWN	SLC6A20	-1.72822	DOWN	0.0312004	1408	347	21
hsa-miR-129-5p	-0.19	DOWN	ANKRD55	-0.687325	DOWN	0.0312004	1408	347	21
hsa-miR-129-5p	-0.19	DOWN	MEPE	-0.895886	DOWN	0.0312004	1408	347	21
hsa-miR-129-5p	-0.19	DOWN	PKHD1L1	-1.87866	DOWN	0.0312004	1408	347	21
hsa-miR-129-5p	-0.19	DOWN	SCARA5	-3.10676	DOWN	0.0312004	1408	347	21
hsa-miR-129-5p	-0.19	DOWN	TRDN	-0.755561	DOWN	0.0312004	1408	347	21
hsa-miR-129-5p	-0.19	DOWN	DUSP10	-0.6027	DOWN	0.0312004	1408	347	21
hsa-miR-129-5p	-0.19	DOWN	KANK4	-0.986059	DOWN	0.0312004	1408	347	21
hsa-miR-129-5p	-0.19	DOWN	SLC16A12	-1.36831	DOWN	0.0312004	1408	347	21
hsa-miR-129-5p	-0.19	DOWN	PKP2	-1.38949	DOWN	0.0312004	1408	347	21
hsa-miR-129-5p	-0.19	DOWN	NR4A2	-1.37025	DOWN	0.0312004	1408	347	21
hsa-miR-129-5p	-0.19	DOWN	PIEZO2	-1.0364	DOWN	0.0312004	1408	347	21
hsa-miR-134-5p	-0.21	DOWN	PLD1	-0.691768	DOWN	0.00501365	444	347	12
hsa-miR-134-5p	-0.21	DOWN	PRLR	-0.894901	DOWN	0.00501365	444	347	12
hsa-miR-134-5p	-0.21	DOWN	CYP26A1	-1.0856	DOWN	0.00501365	444	347	12
hsa-miR-134-5p	-0.21	DOWN	BNC2	-1.97163	DOWN	0.00501365	444	347	12
hsa-miR-134-5p	-0.21	DOWN	COL2A1	-2.69333	DOWN	0.00501365	444	347	12
hsa-miR-134-5p	-0.21	DOWN	ZNF124	-0.64695	DOWN	0.00501365	444	347	12
hsa-miR-134-5p	-0.21	DOWN	KLHL14	-0.81273	DOWN	0.00501365	444	347	12
hsa-miR-134-5p	-0.21	DOWN	GPAT3	-0.595163	DOWN	0.00501365	444	347	12
hsa-miR-134-5p	-0.21	DOWN	TMEM200B	-0.775002	DOWN	0.00501365	444	347	12
hsa-miR-134-5p	-0.21	DOWN	TRDN	-0.755561	DOWN	0.00501365	444	347	12
hsa-miR-134-5p	-0.21	DOWN	ARL4D	-0.763958	DOWN	0.00501365	444	347	12
hsa-miR-134-5p	-0.21	DOWN	DUSP4	-1.16668	DOWN	0.00501365	444	347	12
hsa-miR-330-3p	-0.22	DOWN	THSD4	-1.9421	DOWN	0.0185173	1143	347	19
hsa-miR-330-3p	-0.22	DOWN	COL8A2	-1.25602	DOWN	0.0185173	1143	347	19
hsa-miR-330-3p	-0.22	DOWN	SFRP1	-0.657514	DOWN	0.0185173	1143	347	19
hsa-miR-330-3p	-0.22	DOWN	FOXC1	-1.23296	DOWN	0.0185173	1143	347	19
hsa-miR-330-3p	-0.22	DOWN	PDE6A	-1.15494	DOWN	0.0185173	1143	347	19
hsa-miR-330-3p	-0.22	DOWN	CHN2	-0.661406	DOWN	0.0185173	1143	347	19
hsa-miR-330-3p	-0.22	DOWN	BNC2	-1.97163	DOWN	0.0185173	1143	347	19
hsa-miR-330-3p	-0.22	DOWN	GALNT12	-0.908679	DOWN	0.0185173	1143	347	19
hsa-miR-330-3p	-0.22	DOWN	MEOX2	-2.70134	DOWN	0.0185173	1143	347	19
hsa-miR-330-3p	-0.22	DOWN	SULF1	-1.23987	DOWN	0.0185173	1143	347	19
hsa-miR-330-3p	-0.22	DOWN	NDNF	-1.1339	DOWN	0.0185173	1143	347	19
hsa-miR-330-3p	-0.22	DOWN	GJA3	-1.85357	DOWN	0.0185173	1143	347	19
hsa-miR-330-3p	-0.22	DOWN	NR4A3	-0.713807	DOWN	0.0185173	1143	347	19
hsa-miR-330-3p	-0.22	DOWN	TAC1	-0.689861	DOWN	0.0185173	1143	347	19
hsa-miR-330-3p	-0.22	DOWN	GBX2	-1.30643	DOWN	0.0185173	1143	347	19
hsa-miR-330-3p	-0.22	DOWN	TRPC3	-0.594889	DOWN	0.0185173	1143	347	19
hsa-miR-330-3p	-0.22	DOWN	PRDM6	-1.48406	DOWN	0.0185173	1143	347	19
hsa-miR-330-3p	-0.22	DOWN	EGR4	-0.733853	DOWN	0.0185173	1143	347	19
hsa-miR-330-3p	-0.22	DOWN	PDGFD	-1.54638	DOWN	0.0185173	1143	347	19
hsa-miR-330-5p	-0.25	DOWN	TSPAN18	-1.0786	DOWN	0.0455208	863	347	14
hsa-miR-330-5p	-0.25	DOWN	CLIC5	-0.757596	DOWN	0.0455208	863	347	14
hsa-miR-330-5p	-0.25	DOWN	BNC2	-1.97163	DOWN	0.0455208	863	347	14
hsa-miR-330-5p	-0.25	DOWN	MEOX2	-2.70134	DOWN	0.0455208	863	347	14
hsa-miR-330-5p	-0.25	DOWN	SULF1	-1.23987	DOWN	0.0455208	863	347	14
hsa-miR-330-5p	-0.25	DOWN	KLHL14	-0.81273	DOWN	0.0455208	863	347	14
hsa-miR-330-5p	-0.25	DOWN	NLRP14	-1.15296	DOWN	0.0455208	863	347	14
hsa-miR-330-5p	-0.25	DOWN	FNDC1	-0.867781	DOWN	0.0455208	863	347	14
hsa-miR-330-5p	-0.25	DOWN	TRDN	-0.755561	DOWN	0.0455208	863	347	14
hsa-miR-330-5p	-0.25	DOWN	FSHR	-2.04374	DOWN	0.0455208	863	347	14
hsa-miR-330-5p	-0.25	DOWN	ARC	-0.905051	DOWN	0.0455208	863	347	14
hsa-miR-330-5p	-0.25	DOWN	EGFLAM	-1.50315	DOWN	0.0455208	863	347	14
hsa-miR-330-5p	-0.25	DOWN	CAPN12	-0.942906	DOWN	0.0455208	863	347	14
hsa-miR-330-5p	-0.25	DOWN	CALHM5	-0.926004	DOWN	0.0455208	863	347	14
hsa-miR-377-3p	-0.26	DOWN	THSD4	-1.9421	DOWN	0.00069873	873	347	21
hsa-miR-377-3p	-0.26	DOWN	CLIC5	-0.757596	DOWN	0.00069873	873	347	21
hsa-miR-377-3p	-0.26	DOWN	PAPPA	-0.951856	DOWN	0.00069873	873	347	21
hsa-miR-377-3p	-0.26	DOWN	PGR	-1.82347	DOWN	0.00069873	873	347	21
hsa-miR-377-3p	-0.26	DOWN	BNC2	-1.97163	DOWN	0.00069873	873	347	21
hsa-miR-377-3p	-0.26	DOWN	CDON	-0.757468	DOWN	0.00069873	873	347	21
hsa-miR-377-3p	-0.26	DOWN	PCOLCE2	-0.993168	DOWN	0.00069873	873	347	21
hsa-miR-377-3p	-0.26	DOWN	SEMA3D	-1.08612	DOWN	0.00069873	873	347	21
hsa-miR-377-3p	-0.26	DOWN	ENPP6	-1.70922	DOWN	0.00069873	873	347	21
hsa-miR-377-3p	-0.26	DOWN	CLDN7	-1.05581	DOWN	0.00069873	873	347	21
hsa-miR-377-3p	-0.26	DOWN	TCHH	-0.871308	DOWN	0.00069873	873	347	21
hsa-miR-377-3p	-0.26	DOWN	SCARA5	-3.10676	DOWN	0.00069873	873	347	21
hsa-miR-377-3p	-0.26	DOWN	G0S2	-1.03829	DOWN	0.00069873	873	347	21
hsa-miR-377-3p	-0.26	DOWN	TRDN	-0.755561	DOWN	0.00069873	873	347	21
hsa-miR-377-3p	-0.26	DOWN	VGF	-0.616567	DOWN	0.00069873	873	347	21
hsa-miR-377-3p	-0.26	DOWN	ECRG4	-1.26504	DOWN	0.00069873	873	347	21
hsa-miR-377-3p	-0.26	DOWN	CALHM5	-0.926004	DOWN	0.00069873	873	347	21
hsa-miR-377-3p	-0.26	DOWN	KLK10	-1.01282	DOWN	0.00069873	873	347	21
hsa-miR-377-3p	-0.26	DOWN	CYP27B1	-1.00172	DOWN	0.00069873	873	347	21
hsa-miR-377-3p	-0.26	DOWN	EGR1	-1.05063	DOWN	0.00069873	873	347	21
hsa-miR-377-3p	-0.26	DOWN	PKP1	-0.58826	DOWN	0.00069873	873	347	21
hsa-miR-29a-5p	-0.27	DOWN	SLC26A2	-2.16877	DOWN	0.00966051	880	347	17
hsa-miR-29a-5p	-0.27	DOWN	KCNJ2	-0.732635	DOWN	0.00966051	880	347	17
hsa-miR-29a-5p	-0.27	DOWN	CDON	-0.757468	DOWN	0.00966051	880	347	17
hsa-miR-29a-5p	-0.27	DOWN	GALNT12	-0.908679	DOWN	0.00966051	880	347	17
hsa-miR-29a-5p	-0.27	DOWN	ADAMTSL1	-1.49902	DOWN	0.00966051	880	347	17
hsa-miR-29a-5p	-0.27	DOWN	MBOAT1	-1.45274	DOWN	0.00966051	880	347	17
hsa-miR-29a-5p	-0.27	DOWN	MXRA5	-0.906125	DOWN	0.00966051	880	347	17
hsa-miR-29a-5p	-0.27	DOWN	PKHD1L1	-1.87866	DOWN	0.00966051	880	347	17
hsa-miR-29a-5p	-0.27	DOWN	PAPPA2	-0.657356	DOWN	0.00966051	880	347	17
hsa-miR-29a-5p	-0.27	DOWN	AFAP1L1	-0.995378	DOWN	0.00966051	880	347	17
hsa-miR-29a-5p	-0.27	DOWN	WNT16	-1.3476	DOWN	0.00966051	880	347	17
hsa-miR-29a-5p	-0.27	DOWN	NR4A3	-0.713807	DOWN	0.00966051	880	347	17
hsa-miR-29a-5p	-0.27	DOWN	TRDN	-0.755561	DOWN	0.00966051	880	347	17
hsa-miR-29a-5p	-0.27	DOWN	NR4A2	-1.37025	DOWN	0.00966051	880	347	17
hsa-miR-29a-5p	-0.27	DOWN	CNGB3	-1.34898	DOWN	0.00966051	880	347	17
hsa-miR-29a-5p	-0.27	DOWN	PLA2R1	-1.19615	DOWN	0.00966051	880	347	17
hsa-miR-29a-5p	-0.27	DOWN	FAT4	-1.54756	DOWN	0.00966051	880	347	17
hsa-miR-299-3p	-0.29	DOWN	GPC6	-1.18484	DOWN	0.0211689	312	347	8
hsa-miR-299-3p	-0.29	DOWN	PAPPA	-0.951856	DOWN	0.0211689	312	347	8
hsa-miR-299-3p	-0.29	DOWN	PDE6A	-1.15494	DOWN	0.0211689	312	347	8
hsa-miR-299-3p	-0.29	DOWN	LAYN	-0.589656	DOWN	0.0211689	312	347	8
hsa-miR-299-3p	-0.29	DOWN	UGT3A2	-2.32409	DOWN	0.0211689	312	347	8
hsa-miR-299-3p	-0.29	DOWN	EGFLAM	-1.50315	DOWN	0.0211689	312	347	8
hsa-miR-299-3p	-0.29	DOWN	XPNPEP2	-1.23194	DOWN	0.0211689	312	347	8
hsa-miR-299-3p	-0.29	DOWN	FOSB	-1.1127	DOWN	0.0211689	312	347	8
hsa-miR-124-5p	-0.3	DOWN	GPC6	-1.18484	DOWN	0.00509834	512	347	13
hsa-miR-124-5p	-0.3	DOWN	TENT5A	-0.826339	DOWN	0.00509834	512	347	13
hsa-miR-124-5p	-0.3	DOWN	KCNJ2	-0.732635	DOWN	0.00509834	512	347	13
hsa-miR-124-5p	-0.3	DOWN	SAMD9	-0.842716	DOWN	0.00509834	512	347	13
hsa-miR-124-5p	-0.3	DOWN	MPEG1	-0.850704	DOWN	0.00509834	512	347	13
hsa-miR-29b-2-5p	-0.3	DOWN	TENT5A	-0.826339	DOWN	0.00751779	850	347	17
hsa-miR-29b-2-5p	-0.3	DOWN	PGR	-1.82347	DOWN	0.00751779	850	347	17
hsa-miR-124-5p	-0.3	DOWN	PRLR	-0.894901	DOWN	0.00509834	512	347	13
hsa-miR-124-5p	-0.3	DOWN	DPP4	-0.879095	DOWN	0.00509834	512	347	13
hsa-miR-29b-2-5p	-0.3	DOWN	PRLR	-0.894901	DOWN	0.00751779	850	347	17
hsa-miR-124-5p	-0.3	DOWN	SULF1	-1.23987	DOWN	0.00509834	512	347	13
hsa-miR-29b-2-5p	-0.3	DOWN	ITGBL1	-2.05246	DOWN	0.00751779	850	347	17
hsa-miR-29b-2-5p	-0.3	DOWN	BNC2	-1.97163	DOWN	0.00751779	850	347	17
hsa-miR-29b-2-5p	-0.3	DOWN	SEMA3D	-1.08612	DOWN	0.00751779	850	347	17
hsa-miR-29b-2-5p	-0.3	DOWN	GJA3	-1.85357	DOWN	0.00751779	850	347	17
hsa-miR-29b-2-5p	-0.3	DOWN	ZNF124	-0.64695	DOWN	0.00751779	850	347	17
hsa-miR-124-5p	-0.3	DOWN	POSTN	-1.04427	DOWN	0.00509834	512	347	13
hsa-miR-124-5p	-0.3	DOWN	OGN	-1.79037	DOWN	0.00509834	512	347	13
hsa-miR-124-5p	-0.3	DOWN	F11	-0.979278	DOWN	0.00509834	512	347	13
hsa-miR-124-5p	-0.3	DOWN	PDGFD	-1.54638	DOWN	0.00509834	512	347	13
hsa-miR-124-5p	-0.3	DOWN	NPSR1	-1.23639	DOWN	0.00509834	512	347	13
hsa-miR-29b-2-5p	-0.3	DOWN	REM2	-0.615712	DOWN	0.00751779	850	347	17
hsa-miR-29b-2-5p	-0.3	DOWN	HEPACAM2	-1.42518	DOWN	0.00751779	850	347	17
hsa-miR-29b-2-5p	-0.3	DOWN	DUSP10	-0.6027	DOWN	0.00751779	850	347	17
hsa-miR-29b-2-5p	-0.3	DOWN	CD5	-1.00626	DOWN	0.00751779	850	347	17
hsa-miR-29b-2-5p	-0.3	DOWN	PTPRH	-0.771876	DOWN	0.00751779	850	347	17
hsa-miR-29b-2-5p	-0.3	DOWN	CAPN12	-0.942906	DOWN	0.00751779	850	347	17
hsa-miR-29b-2-5p	-0.3	DOWN	TRPC3	-0.594889	DOWN	0.00751779	850	347	17
hsa-miR-29b-2-5p	-0.3	DOWN	PRDM6	-1.48406	DOWN	0.00751779	850	347	17
hsa-miR-29b-2-5p	-0.3	DOWN	GPR3	-0.694765	DOWN	0.00751779	850	347	17
hsa-miR-30c-1-3p	-0.31	DOWN	FZD7	-1.00684	DOWN	0.00513663	722	347	16
hsa-miR-30c-1-3p	-0.31	DOWN	CLIC5	-0.757596	DOWN	0.00513663	722	347	16
hsa-miR-101-5p	-0.31	DOWN	TWIST1	-1.04011	DOWN	0.0411063	297	347	7
hsa-miR-543	-0.31	DOWN	KDELR3	-0.750769	DOWN	0.0421669	1200	347	18
hsa-miR-543	-0.31	DOWN	TWIST1	-1.04011	DOWN	0.0421669	1200	347	18
hsa-miR-30c-1-3p	-0.31	DOWN	PGR	-1.82347	DOWN	0.00513663	722	347	16
hsa-miR-543	-0.31	DOWN	MCTP2	-0.933898	DOWN	0.0421669	1200	347	18
hsa-miR-543	-0.31	DOWN	NPFFR2	-1.29541	DOWN	0.0421669	1200	347	18
hsa-miR-30c-1-3p	-0.31	DOWN	BNC2	-1.97163	DOWN	0.00513663	722	347	16
hsa-miR-30c-1-3p	-0.31	DOWN	MXRA5	-0.906125	DOWN	0.00513663	722	347	16
hsa-miR-101-5p	-0.31	DOWN	FMO1	-2.03398	DOWN	0.0411063	297	347	7
hsa-miR-101-5p	-0.31	DOWN	SLC26A7	-3.48192	DOWN	0.0411063	297	347	7
hsa-miR-543	-0.31	DOWN	BNC2	-1.97163	DOWN	0.0421669	1200	347	18
hsa-miR-543	-0.31	DOWN	SIX2	-2.18066	DOWN	0.0421669	1200	347	18
hsa-miR-101-5p	-0.31	DOWN	MYO5B	-0.673062	DOWN	0.0411063	297	347	7
hsa-miR-543	-0.31	DOWN	ZNF124	-0.64695	DOWN	0.0421669	1200	347	18
hsa-miR-30c-1-3p	-0.31	DOWN	TP73	-0.868834	DOWN	0.00513663	722	347	16
hsa-miR-30c-1-3p	-0.31	DOWN	SIGLEC1	-1.03692	DOWN	0.00513663	722	347	16
hsa-miR-30c-1-3p	-0.31	DOWN	FOSB	-1.1127	DOWN	0.00513663	722	347	16
hsa-miR-30c-1-3p	-0.31	DOWN	PM20D1	-0.999542	DOWN	0.00513663	722	347	16
hsa-miR-30c-1-3p	-0.31	DOWN	AFAP1L1	-0.995378	DOWN	0.00513663	722	347	16
hsa-miR-30c-1-3p	-0.31	DOWN	TRDN	-0.755561	DOWN	0.00513663	722	347	16
hsa-miR-30c-1-3p	-0.31	DOWN	COL9A3	-0.647545	DOWN	0.00513663	722	347	16
hsa-miR-30c-1-3p	-0.31	DOWN	IQGAP3	-1.15683	DOWN	0.00513663	722	347	16
hsa-miR-30c-1-3p	-0.31	DOWN	EGFLAM	-1.50315	DOWN	0.00513663	722	347	16
hsa-miR-30c-1-3p	-0.31	DOWN	PTGDR	-3.04616	DOWN	0.00513663	722	347	16
hsa-miR-30c-1-3p	-0.31	DOWN	GPX8	-1.32112	DOWN	0.00513663	722	347	16
hsa-miR-101-5p	-0.31	DOWN	OGN	-1.79037	DOWN	0.0411063	297	347	7
hsa-miR-101-5p	-0.31	DOWN	BMP4	-2.24753	DOWN	0.0411063	297	347	7
hsa-miR-101-5p	-0.31	DOWN	MID2	-0.627006	DOWN	0.0411063	297	347	7
hsa-miR-543	-0.31	DOWN	ABRA	-0.846251	DOWN	0.0421669	1200	347	18
hsa-miR-543	-0.31	DOWN	GP5	-1.33508	DOWN	0.0421669	1200	347	18
hsa-miR-543	-0.31	DOWN	WNT16	-1.3476	DOWN	0.0421669	1200	347	18
hsa-miR-543	-0.31	DOWN	IGSF10	-1.29065	DOWN	0.0421669	1200	347	18
hsa-miR-543	-0.31	DOWN	CSRP3	-2.33925	DOWN	0.0421669	1200	347	18
hsa-miR-543	-0.31	DOWN	SLC25A21	-1.04198	DOWN	0.0421669	1200	347	18
hsa-miR-543	-0.31	DOWN	TRDN	-0.755561	DOWN	0.0421669	1200	347	18
hsa-miR-543	-0.31	DOWN	RASSF10	-1.18261	DOWN	0.0421669	1200	347	18
hsa-miR-543	-0.31	DOWN	FOS	-1.25439	DOWN	0.0421669	1200	347	18
hsa-miR-543	-0.31	DOWN	SLC38A4	-1.94268	DOWN	0.0421669	1200	347	18
hsa-miR-543	-0.31	DOWN	GPR3	-0.694765	DOWN	0.0421669	1200	347	18
hsa-miR-34c-5p	-0.4	DOWN	KLF4	-1.49432	DOWN	0.00516433	796	347	17
hsa-miR-34c-5p	-0.4	DOWN	THSD4	-1.9421	DOWN	0.00516433	796	347	17
hsa-miR-34c-5p	-0.4	DOWN	NPNT	-1.1014	DOWN	0.00516433	796	347	17
hsa-miR-34c-5p	-0.4	DOWN	CLIC5	-0.757596	DOWN	0.00516433	796	347	17
hsa-miR-34c-5p	-0.4	DOWN	PAPPA	-0.951856	DOWN	0.00516433	796	347	17
hsa-miR-34c-5p	-0.4	DOWN	TENT5A	-0.826339	DOWN	0.00516433	796	347	17
hsa-miR-34c-5p	-0.4	DOWN	BNC2	-1.97163	DOWN	0.00516433	796	347	17
hsa-miR-34c-5p	-0.4	DOWN	GP5	-1.33508	DOWN	0.00516433	796	347	17
hsa-miR-34c-5p	-0.4	DOWN	GMNC	-1.21331	DOWN	0.00516433	796	347	17
hsa-miR-34c-5p	-0.4	DOWN	LRRC46	-0.676217	DOWN	0.00516433	796	347	17
hsa-miR-34c-5p	-0.4	DOWN	CDRT1	-1.24785	DOWN	0.00516433	796	347	17
hsa-miR-34c-5p	-0.4	DOWN	PNOC	-0.599498	DOWN	0.00516433	796	347	17
hsa-miR-34c-5p	-0.4	DOWN	TMEM200B	-0.775002	DOWN	0.00516433	796	347	17
hsa-miR-34c-5p	-0.4	DOWN	NR4A2	-1.37025	DOWN	0.00516433	796	347	17
hsa-miR-34c-5p	-0.4	DOWN	IQGAP3	-1.15683	DOWN	0.00516433	796	347	17
hsa-miR-34c-5p	-0.4	DOWN	FAT4	-1.54756	DOWN	0.00516433	796	347	17
hsa-miR-34c-5p	-0.4	DOWN	F2RL2	-1.15573	DOWN	0.00516433	796	347	17
hsa-miR-103a-2-5p	-0.43	DOWN	CLIC5	-0.757596	DOWN	0.0396165	755	347	13
hsa-miR-103a-2-5p	-0.43	DOWN	SULF1	-1.23987	DOWN	0.0396165	755	347	13
hsa-miR-103a-2-5p	-0.43	DOWN	LRRC17	-0.880256	DOWN	0.0396165	755	347	13
hsa-miR-103a-2-5p	-0.43	DOWN	POSTN	-1.04427	DOWN	0.0396165	755	347	13
hsa-miR-103a-2-5p	-0.43	DOWN	ECRG4	-1.26504	DOWN	0.0396165	755	347	13
hsa-miR-103a-2-5p	-0.43	DOWN	AFAP1L1	-0.995378	DOWN	0.0396165	755	347	13
hsa-miR-103a-2-5p	-0.43	DOWN	DCSTAMP	-1.07627	DOWN	0.0396165	755	347	13
hsa-miR-103a-2-5p	-0.43	DOWN	KANK4	-0.986059	DOWN	0.0396165	755	347	13
hsa-miR-103a-2-5p	-0.43	DOWN	TMEM200B	-0.775002	DOWN	0.0396165	755	347	13
hsa-miR-103a-2-5p	-0.43	DOWN	PTGDR	-3.04616	DOWN	0.0396165	755	347	13
hsa-miR-103a-2-5p	-0.43	DOWN	TMEM30B	-2.09417	DOWN	0.0396165	755	347	13
hsa-miR-103a-2-5p	-0.43	DOWN	ATP8B3	-0.749669	DOWN	0.0396165	755	347	13
hsa-miR-103a-2-5p	-0.43	DOWN	GPR3	-0.694765	DOWN	0.0396165	755	347	13
hsa-miR-34a-5p	-0.47	DOWN	THSD4	-1.9421	DOWN	0.000832144	892	347	21
hsa-miR-34a-5p	-0.47	DOWN	NPNT	-1.1014	DOWN	0.000832144	892	347	21
hsa-miR-34a-5p	-0.47	DOWN	KLF4	-1.49432	DOWN	0.000832144	892	347	21
hsa-miR-34a-5p	-0.47	DOWN	CLIC5	-0.757596	DOWN	0.000832144	892	347	21
hsa-miR-495-5p	-0.47	DOWN	KDELR3	-0.750769	DOWN	0.0230684	319	347	8
hsa-miR-495-5p	-0.47	DOWN	SLC26A2	-2.16877	DOWN	0.0230684	319	347	8
hsa-miR-34a-5p	-0.47	DOWN	PAPPA	-0.951856	DOWN	0.000832144	892	347	21
hsa-miR-34a-5p	-0.47	DOWN	TENT5A	-0.826339	DOWN	0.000832144	892	347	21
hsa-miR-34a-5p	-0.47	DOWN	BNC2	-1.97163	DOWN	0.000832144	892	347	21
hsa-miR-495-5p	-0.47	DOWN	ITGBL1	-2.05246	DOWN	0.0230684	319	347	8
hsa-miR-495-5p	-0.47	DOWN	SNTG2	-0.971777	DOWN	0.0230684	319	347	8
hsa-miR-495-5p	-0.47	DOWN	ALX4	-1.52312	DOWN	0.0230684	319	347	8
hsa-miR-34a-5p	-0.47	DOWN	AREG	-1.71818	DOWN	0.000832144	892	347	21
hsa-miR-34a-5p	-0.47	DOWN	LRRC46	-0.676217	DOWN	0.000832144	892	347	21
hsa-miR-34a-5p	-0.47	DOWN	IQGAP3	-1.15683	DOWN	0.000832144	892	347	21
hsa-miR-34a-5p	-0.47	DOWN	F2RL2	-1.15573	DOWN	0.000832144	892	347	21
hsa-miR-34a-5p	-0.47	DOWN	AFAP1L1	-0.995378	DOWN	0.000832144	892	347	21
hsa-miR-34a-5p	-0.47	DOWN	TMEM200B	-0.775002	DOWN	0.000832144	892	347	21
hsa-miR-34a-5p	-0.47	DOWN	FOSB	-1.1127	DOWN	0.000832144	892	347	21
hsa-miR-34a-5p	-0.47	DOWN	TP73	-0.868834	DOWN	0.000832144	892	347	21
hsa-miR-34a-5p	-0.47	DOWN	GMNC	-1.21331	DOWN	0.000832144	892	347	21
hsa-miR-34a-5p	-0.47	DOWN	CDRT1	-1.24785	DOWN	0.000832144	892	347	21
hsa-miR-34a-5p	-0.47	DOWN	PNOC	-0.599498	DOWN	0.000832144	892	347	21
hsa-miR-34a-5p	-0.47	DOWN	NR4A2	-1.37025	DOWN	0.000832144	892	347	21
hsa-miR-34a-5p	-0.47	DOWN	FAT4	-1.54756	DOWN	0.000832144	892	347	21
hsa-miR-34a-5p	-0.47	DOWN	GP5	-1.33508	DOWN	0.000832144	892	347	21
hsa-miR-495-5p	-0.47	DOWN	NID2	-1.34669	DOWN	0.0230684	319	347	8
hsa-miR-495-5p	-0.47	DOWN	CR1	-1.58042	DOWN	0.0230684	319	347	8
hsa-miR-495-5p	-0.47	DOWN	VCAM1	-1.58354	DOWN	0.0230684	319	347	8
hsa-miR-539-5p	-0.51	DOWN	SFRP1	-0.657514	DOWN	0.000729251	1314	347	27
hsa-miR-539-5p	-0.51	DOWN	GPC6	-1.18484	DOWN	0.000729251	1314	347	27
hsa-miR-539-5p	-0.51	DOWN	CLIC5	-0.757596	DOWN	0.000729251	1314	347	27
hsa-miR-539-5p	-0.51	DOWN	SAMD9	-0.842716	DOWN	0.000729251	1314	347	27
hsa-miR-539-5p	-0.51	DOWN	GAS2	-0.685154	DOWN	0.000729251	1314	347	27
hsa-miR-539-5p	-0.51	DOWN	SEMA3D	-1.08612	DOWN	0.000729251	1314	347	27
hsa-miR-539-5p	-0.51	DOWN	FREM1	-0.649582	DOWN	0.000729251	1314	347	27
hsa-miR-539-5p	-0.51	DOWN	NIPAL1	-0.931159	DOWN	0.000729251	1314	347	27
hsa-miR-539-5p	-0.51	DOWN	KLHL14	-0.81273	DOWN	0.000729251	1314	347	27
hsa-miR-539-5p	-0.51	DOWN	MYO18B	-1.39866	DOWN	0.000729251	1314	347	27
hsa-miR-539-5p	-0.51	DOWN	NR4A3	-0.713807	DOWN	0.000729251	1314	347	27
hsa-miR-539-5p	-0.51	DOWN	TRDN	-0.755561	DOWN	0.000729251	1314	347	27
hsa-miR-539-5p	-0.51	DOWN	CXCL2	-2.06229	DOWN	0.000729251	1314	347	27
hsa-miR-539-5p	-0.51	DOWN	TMEM200B	-0.775002	DOWN	0.000729251	1314	347	27
hsa-miR-539-5p	-0.51	DOWN	SMYD1	-1.58792	DOWN	0.000729251	1314	347	27
hsa-miR-539-5p	-0.51	DOWN	GPR183	-1.26062	DOWN	0.000729251	1314	347	27
hsa-miR-539-5p	-0.51	DOWN	CALHM5	-0.926004	DOWN	0.000729251	1314	347	27
hsa-miR-539-5p	-0.51	DOWN	GPX8	-1.32112	DOWN	0.000729251	1314	347	27
hsa-miR-539-5p	-0.51	DOWN	WNT16	-1.3476	DOWN	0.000729251	1314	347	27
hsa-miR-539-5p	-0.51	DOWN	CLIC6	-2.31841	DOWN	0.000729251	1314	347	27
hsa-miR-539-5p	-0.51	DOWN	NR4A2	-1.37025	DOWN	0.000729251	1314	347	27
hsa-miR-539-5p	-0.51	DOWN	DGKK	-1.33585	DOWN	0.000729251	1314	347	27
hsa-miR-539-5p	-0.51	DOWN	FAM20A	-2.57633	DOWN	0.000729251	1314	347	27
hsa-miR-539-5p	-0.51	DOWN	FAT4	-1.54756	DOWN	0.000729251	1314	347	27
hsa-miR-539-5p	-0.51	DOWN	PIEZO2	-1.0364	DOWN	0.000729251	1314	347	27
hsa-miR-539-5p	-0.51	DOWN	CYP3A4	-1.23141	DOWN	0.000729251	1314	347	27
hsa-miR-539-5p	-0.51	DOWN	ZNF648	-1.42658	DOWN	0.000729251	1314	347	27
hsa-miR-1224-3p	-0.52	DOWN	KCNJ2	-0.732635	DOWN	0.00993212	445	347	11
hsa-miR-1224-3p	-0.52	DOWN	ADAMTSL1	-1.49902	DOWN	0.00993212	445	347	11
hsa-miR-1224-3p	-0.52	DOWN	CELSR1	-1.0417	DOWN	0.00993212	445	347	11
hsa-miR-1224-3p	-0.52	DOWN	TMEM37	-1.97488	DOWN	0.00993212	445	347	11
hsa-miR-1224-3p	-0.52	DOWN	CEMIP	-0.864647	DOWN	0.00993212	445	347	11
hsa-miR-1224-3p	-0.52	DOWN	TEX38	-1.24283	DOWN	0.00993212	445	347	11
hsa-miR-1224-3p	-0.52	DOWN	SLC25A21	-1.04198	DOWN	0.00993212	445	347	11
hsa-miR-1224-3p	-0.52	DOWN	FGL2	-2.14983	DOWN	0.00993212	445	347	11
hsa-miR-1224-3p	-0.52	DOWN	NR4A2	-1.37025	DOWN	0.00993212	445	347	11
hsa-miR-1224-3p	-0.52	DOWN	TTN	-0.62809	DOWN	0.00993212	445	347	11
hsa-miR-1224-3p	-0.52	DOWN	PDGFD	-1.54638	DOWN	0.00993212	445	347	11
hsa-miR-34a-3p	-0.58	DOWN	KLF5	-1.6211	DOWN	0.0407719	367	347	8
hsa-miR-34a-3p	-0.58	DOWN	DUSP1	-0.923435	DOWN	0.0407719	367	347	8
hsa-miR-34a-3p	-0.58	DOWN	PAPPA	-0.951856	DOWN	0.0407719	367	347	8
hsa-miR-34a-3p	-0.58	DOWN	ADAMTSL3	-2.01764	DOWN	0.0407719	367	347	8
hsa-miR-34a-3p	-0.58	DOWN	FREM1	-0.649582	DOWN	0.0407719	367	347	8
hsa-miR-34a-3p	-0.58	DOWN	NR4A1	-1.30615	DOWN	0.0407719	367	347	8
hsa-miR-34a-3p	-0.58	DOWN	TRDN	-0.755561	DOWN	0.0407719	367	347	8
hsa-miR-34a-3p	-0.58	DOWN	SLC38A4	-1.94268	DOWN	0.0407719	367	347	8
hsa-miR-338-3p	-0.73	DOWN	SLC35G1	-0.91248	DOWN	0.00553366	592	347	14
hsa-miR-338-3p	-0.73	DOWN	PAPPA	-0.951856	DOWN	0.00553366	592	347	14
hsa-miR-338-3p	-0.73	DOWN	MCTP2	-0.933898	DOWN	0.00553366	592	347	14
hsa-miR-338-3p	-0.73	DOWN	SLC26A7	-3.48192	DOWN	0.00553366	592	347	14
hsa-miR-338-3p	-0.73	DOWN	NIPAL1	-0.931159	DOWN	0.00553366	592	347	14
hsa-miR-338-3p	-0.73	DOWN	RHO	-1.09917	DOWN	0.00553366	592	347	14
hsa-miR-338-3p	-0.73	DOWN	CYP27B1	-1.00172	DOWN	0.00553366	592	347	14
hsa-miR-338-3p	-0.73	DOWN	AOX1	-1.48485	DOWN	0.00553366	592	347	14
hsa-miR-338-3p	-0.73	DOWN	SLC38A8	-0.861909	DOWN	0.00553366	592	347	14
hsa-miR-338-3p	-0.73	DOWN	BNIP5	-0.935112	DOWN	0.00553366	592	347	14
hsa-miR-338-3p	-0.73	DOWN	WNK4	-1.33501	DOWN	0.00553366	592	347	14
hsa-miR-338-3p	-0.73	DOWN	FOS	-1.25439	DOWN	0.00553366	592	347	14
hsa-miR-338-3p	-0.73	DOWN	PRSS54	-1.04616	DOWN	0.00553366	592	347	14
hsa-miR-338-3p	-0.73	DOWN	GPR3	-0.694765	DOWN	0.00553366	592	347	14
hsa-miR-129-5p	-0.19	DOWN	TRDN	-0.755561	DOWN	0.044474	1406	693	35
hsa-miR-1224-3p	-0.52	DOWN	DHH	-0.757056	DOWN	0.0184002	445	693	16
hsa-let-7f-2-3p	-0.48	DOWN	CDON	-0.757468	DOWN	0.042583	1206	693	31
hsa-miR-377-3p	-0.26	DOWN	CDON	-0.757468	DOWN	0.00117685	871	693	32
hsa-miR-29a-5p	-0.27	DOWN	CDON	-0.757468	DOWN	0.00341692	879	693	30
hsa-miR-34a-5p	-0.47	DOWN	CLIC5	-0.757596	DOWN	0.000918936	890	693	33
hsa-miR-330-5p	-0.25	DOWN	CLIC5	-0.757596	DOWN	0.00106602	862	693	32
hsa-miR-377-3p	-0.26	DOWN	CLIC5	-0.757596	DOWN	0.00117685	871	693	32
hsa-miR-34c-5p	-0.4	DOWN	CLIC5	-0.757596	DOWN	0.00195589	795	693	29
hsa-miR-539-5p	-0.51	DOWN	CLIC5	-0.757596	DOWN	0.00234543	1310	693	41
hsa-miR-30c-1-3p	-0.31	DOWN	CLIC5	-0.757596	DOWN	0.0152051	719	693	23
hsa-miR-103a-2-5p	-0.43	DOWN	CLIC5	-0.757596	DOWN	0.0479143	751	693	21
hsa-miR-134-5p	-0.21	DOWN	ARL4D	-0.763958	DOWN	0.00311265	444	693	19
hsa-miR-539-5p	-0.51	DOWN	TMEM100	-0.764507	DOWN	0.00234543	1310	693	41
hsa-miR-154-5p	-0.27	DOWN	TMEM100	-0.764507	DOWN	0.0374911	337	693	12
hsa-miR-377-3p	-0.26	DOWN	INSC	-0.766419	DOWN	0.00117685	871	693	32
hsa-miR-124-5p	-0.3	DOWN	INSC	-0.766419	DOWN	0.00870465	511	693	19
hsa-let-7f-2-3p	-0.48	DOWN	DMRTA2	-0.768319	DOWN	0.042583	1206	693	31
hsa-miR-543	-0.31	DOWN	DMRTA2	-0.768319	DOWN	0.0399565	1196	693	31
hsa-miR-129-5p	-0.19	DOWN	DMRTA2	-0.768319	DOWN	0.044474	1406	693	35
hsa-miR-299-3p	-0.29	DOWN	DNAH8	-0.771739	DOWN	0.00362216	311	693	15
hsa-miR-543	-0.31	DOWN	DNAH8	-0.771739	DOWN	0.0399565	1196	693	31
hsa-miR-29b-2-5p	-0.3	DOWN	PTPRH	-0.771876	DOWN	0.0344483	849	693	24
hsa-miR-330-3p	-0.22	DOWN	BTG2	-0.772143	DOWN	0.0188734	1141	693	32
hsa-miR-539-5p	-0.51	DOWN	BTG2	-0.772143	DOWN	0.00234543	1310	693	41
hsa-miR-29b-2-5p	-0.3	DOWN	BTG2	-0.772143	DOWN	0.0344483	849	693	24
hsa-miR-496	-0.31	DOWN	SHISA2	-0.773106	DOWN	0.0304507	402	693	14
hsa-miR-29b-1-5p	-0.43	DOWN	SHISA2	-0.773106	DOWN	0.0407678	688	693	20
hsa-miR-134-5p	-0.21	DOWN	TMEM200B	-0.775002	DOWN	0.00311265	444	693	19
hsa-miR-34a-5p	-0.47	DOWN	TMEM200B	-0.775002	DOWN	0.000918936	890	693	33
hsa-miR-34c-5p	-0.4	DOWN	TMEM200B	-0.775002	DOWN	0.00195589	795	693	29
hsa-miR-539-5p	-0.51	DOWN	TMEM200B	-0.775002	DOWN	0.00234543	1310	693	41
hsa-miR-103a-2-5p	-0.43	DOWN	TMEM200B	-0.775002	DOWN	0.0479143	751	693	21
hsa-miR-330-5p	-0.25	DOWN	ADAMTS6	-0.776618	DOWN	0.00106602	862	693	32
hsa-miR-338-3p	-0.73	DOWN	ADAMTS6	-0.776618	DOWN	0.00161241	590	693	24
hsa-miR-124-5p	-0.3	DOWN	ADAMTS6	-0.776618	DOWN	0.00870465	511	693	19
hsa-miR-29b-1-5p	-0.43	DOWN	ADAMTS6	-0.776618	DOWN	0.0407678	688	693	20
hsa-let-7f-2-3p	-0.48	DOWN	CALCR	-0.780988	DOWN	0.042583	1206	693	31
hsa-miR-330-3p	-0.22	DOWN	CALCR	-0.780988	DOWN	0.0188734	1141	693	32
hsa-miR-34a-5p	-0.47	DOWN	CALCR	-0.780988	DOWN	0.000918936	890	693	33
hsa-miR-330-5p	-0.25	DOWN	CALCR	-0.780988	DOWN	0.00106602	862	693	32
hsa-miR-34c-5p	-0.4	DOWN	CALCR	-0.780988	DOWN	0.00195589	795	693	29
hsa-miR-124-5p	-0.3	DOWN	LYVE1	-0.786713	DOWN	0.00870465	511	693	19
hsa-miR-331-5p	-0.34	DOWN	LYVE1	-0.786713	DOWN	0.0144183	351	693	14
hsa-miR-154-5p	-0.27	DOWN	LYVE1	-0.786713	DOWN	0.0374911	337	693	12
hsa-miR-330-3p	-0.22	DOWN	COL6A3	-0.790764	DOWN	0.0188734	1141	693	32
hsa-miR-103a-2-5p	-0.43	DOWN	LTBP2	-0.793576	DOWN	0.0479143	751	693	21
hsa-miR-376b-3p	-0.32	DOWN	HSD11B1	-0.795149	DOWN	0.0437232	518	693	16
hsa-miR-330-5p	-0.25	DOWN	HSD11B1	-0.795149	DOWN	0.00106602	862	693	32
hsa-miR-539-5p	-0.51	DOWN	SCML4	-0.798661	DOWN	0.00234543	1310	693	41
hsa-miR-129-5p	-0.19	DOWN	SCML4	-0.798661	DOWN	0.044474	1406	693	35
hsa-miR-129-5p	-0.19	DOWN	LOXHD1	-0.802197	DOWN	0.044474	1406	693	35
hsa-miR-29b-1-5p	-0.43	DOWN	RTL4	-0.807799	DOWN	0.0407678	688	693	20
hsa-miR-134-5p	-0.21	DOWN	KLHL14	-0.81273	DOWN	0.00311265	444	693	19
hsa-miR-330-5p	-0.25	DOWN	KLHL14	-0.81273	DOWN	0.00106602	862	693	32
hsa-miR-539-5p	-0.51	DOWN	KLHL14	-0.81273	DOWN	0.00234543	1310	693	41
hsa-miR-29b-2-5p	-0.3	DOWN	ONECUT1	-0.814438	DOWN	0.0344483	849	693	24
hsa-miR-1224-3p	-0.52	DOWN	IGFBP5	-0.825966	DOWN	0.0184002	445	693	16
hsa-miR-34a-5p	-0.47	DOWN	TENT5A	-0.826339	DOWN	0.000918936	890	693	33
hsa-miR-34c-5p	-0.4	DOWN	TENT5A	-0.826339	DOWN	0.00195589	795	693	29
hsa-miR-124-5p	-0.3	DOWN	TENT5A	-0.826339	DOWN	0.00870465	511	693	19
hsa-miR-33b-5p	-1.05	DOWN	TENT5A	-0.826339	DOWN	0.0257625	471	693	16
hsa-miR-29b-2-5p	-0.3	DOWN	TENT5A	-0.826339	DOWN	0.0344483	849	693	24
hsa-miR-323a-3p	-0.17	DOWN	TENT5A	-0.826339	DOWN	0.0438773	787	693	22
hsa-miR-129-5p	-0.19	DOWN	TENT5A	-0.826339	DOWN	0.044474	1406	693	35
hsa-miR-539-5p	-0.51	DOWN	DNAJC5B	-0.826643	DOWN	0.00234543	1310	693	41
hsa-let-7f-2-3p	-0.48	DOWN	EGR2	-0.832997	DOWN	0.042583	1206	693	31
hsa-miR-34a-3p	-0.58	DOWN	BMP6	-0.833316	DOWN	0.00967876	365	693	15
hsa-miR-539-5p	-0.51	DOWN	SAMD9	-0.842716	DOWN	0.00234543	1310	693	41
hsa-miR-124-5p	-0.3	DOWN	SAMD9	-0.842716	DOWN	0.00870465	511	693	19
hsa-miR-129-5p	-0.19	DOWN	SAMD9	-0.842716	DOWN	0.044474	1406	693	35
hsa-miR-33b-5p	-1.05	DOWN	ABRA	-0.846251	DOWN	0.0257625	471	693	16
hsa-miR-543	-0.31	DOWN	ABRA	-0.846251	DOWN	0.0399565	1196	693	31
hsa-miR-124-5p	-0.3	DOWN	MPEG1	-0.850704	DOWN	0.00870465	511	693	19
hsa-miR-330-5p	-0.25	DOWN	TNFRSF8	-0.851777	DOWN	0.00106602	862	693	32
hsa-miR-330-5p	-0.25	DOWN	ASB9	-0.853568	DOWN	0.00106602	862	693	32
hsa-miR-496	-0.31	DOWN	LRRIQ3	-0.856814	DOWN	0.0304507	402	693	14
hsa-miR-103a-2-5p	-0.43	DOWN	TXNIP	-0.857918	DOWN	0.0479143	751	693	21
hsa-miR-338-3p	-0.73	DOWN	SLC38A8	-0.861909	DOWN	0.00161241	590	693	24
hsa-miR-34a-5p	-0.47	DOWN	ADGRG2	-0.863125	DOWN	0.000918936	890	693	33
hsa-miR-34c-5p	-0.4	DOWN	ADGRG2	-0.863125	DOWN	0.00195589	795	693	29
hsa-miR-29b-2-5p	-0.3	DOWN	ADGRG2	-0.863125	DOWN	0.0344483	849	693	24
hsa-miR-1224-3p	-0.52	DOWN	CEMIP	-0.864647	DOWN	0.0184002	445	693	16
hsa-miR-34a-5p	-0.47	DOWN	KLF2	-0.866743	DOWN	0.000918936	890	693	33
hsa-miR-330-5p	-0.25	DOWN	KLF2	-0.866743	DOWN	0.00106602	862	693	32
hsa-miR-34c-5p	-0.4	DOWN	KLF2	-0.866743	DOWN	0.00195589	795	693	29
hsa-miR-330-5p	-0.25	DOWN	FNDC1	-0.867781	DOWN	0.00106602	862	693	32
hsa-miR-34a-5p	-0.47	DOWN	TP73	-0.868834	DOWN	0.000918936	890	693	33
hsa-miR-30c-1-3p	-0.31	DOWN	TP73	-0.868834	DOWN	0.0152051	719	693	23
hsa-miR-323a-3p	-0.17	DOWN	TP73	-0.868834	DOWN	0.0438773	787	693	22
hsa-miR-129-5p	-0.19	DOWN	DCAF4L1	-0.869625	DOWN	0.044474	1406	693	35
hsa-let-7f-2-3p	-0.48	DOWN	SEMA3C	-0.869703	DOWN	0.042583	1206	693	31
hsa-miR-377-3p	-0.26	DOWN	TCHH	-0.871308	DOWN	0.00117685	871	693	32
hsa-miR-124-5p	-0.3	DOWN	DPP4	-0.879095	DOWN	0.00870465	511	693	19
hsa-let-7f-2-3p	-0.48	DOWN	LRRC17	-0.880256	DOWN	0.042583	1206	693	31
hsa-miR-103a-2-5p	-0.43	DOWN	LRRC17	-0.880256	DOWN	0.0479143	751	693	21
hsa-miR-376b-3p	-0.32	DOWN	PRLR	-0.894901	DOWN	0.0437232	518	693	16
hsa-miR-134-5p	-0.21	DOWN	PRLR	-0.894901	DOWN	0.00311265	444	693	19
hsa-miR-124-5p	-0.3	DOWN	PRLR	-0.894901	DOWN	0.00870465	511	693	19
hsa-miR-29b-2-5p	-0.3	DOWN	PRLR	-0.894901	DOWN	0.0344483	849	693	24
hsa-miR-323a-3p	-0.17	DOWN	PRLR	-0.894901	DOWN	0.0438773	787	693	22
hsa-miR-376b-3p	-0.32	DOWN	MEPE	-0.895886	DOWN	0.0437232	518	693	16
hsa-miR-129-5p	-0.19	DOWN	MEPE	-0.895886	DOWN	0.044474	1406	693	35
hsa-miR-331-5p	-0.34	DOWN	C1QTNF7	-0.898006	DOWN	0.0144183	351	693	14
hsa-miR-30c-1-3p	-0.31	DOWN	APOBEC3D	-0.904336	DOWN	0.0152051	719	693	23
hsa-miR-330-5p	-0.25	DOWN	ARC	-0.905051	DOWN	0.00106602	862	693	32
hsa-miR-29a-5p	-0.27	DOWN	MXRA5	-0.906125	DOWN	0.00341692	879	693	30
hsa-miR-30c-1-3p	-0.31	DOWN	MXRA5	-0.906125	DOWN	0.0152051	719	693	23
hsa-miR-330-3p	-0.22	DOWN	GALNT12	-0.908679	DOWN	0.0188734	1141	693	32
hsa-miR-29a-5p	-0.27	DOWN	GALNT12	-0.908679	DOWN	0.00341692	879	693	30
hsa-miR-129-5p	-0.19	DOWN	GALNT12	-0.908679	DOWN	0.044474	1406	693	35
hsa-miR-29a-5p	-0.27	DOWN	SLC26A3	-0.910484	DOWN	0.00341692	879	693	30
hsa-miR-134-5p	-0.21	DOWN	DSG2	-0.912023	DOWN	0.00311265	444	693	19
hsa-miR-330-5p	-0.25	DOWN	DSG2	-0.912023	DOWN	0.00106602	862	693	32
hsa-miR-539-5p	-0.51	DOWN	DSG2	-0.912023	DOWN	0.00234543	1310	693	41
hsa-miR-338-3p	-0.73	DOWN	SLC35G1	-0.91248	DOWN	0.00161241	590	693	24
hsa-miR-323a-3p	-0.17	DOWN	SLC35G1	-0.91248	DOWN	0.0438773	787	693	22
hsa-miR-496	-0.31	DOWN	PTGER2	-0.914789	DOWN	0.0304507	402	693	14
hsa-miR-376b-3p	-0.32	DOWN	DCN	-0.916845	DOWN	0.0437232	518	693	16
hsa-miR-377-3p	-0.26	DOWN	DCN	-0.916845	DOWN	0.00117685	871	693	32
hsa-miR-330-3p	-0.22	DOWN	SYNPO2L	-0.917817	DOWN	0.0188734	1141	693	32
hsa-miR-134-5p	-0.21	DOWN	SYNPO2L	-0.917817	DOWN	0.00311265	444	693	19
hsa-miR-330-5p	-0.25	DOWN	SYNPO2L	-0.917817	DOWN	0.00106602	862	693	32
hsa-miR-29b-2-5p	-0.3	DOWN	SYNPO2L	-0.917817	DOWN	0.0344483	849	693	24
hsa-miR-34a-3p	-0.58	DOWN	DUSP1	-0.923435	DOWN	0.00967876	365	693	15
hsa-miR-330-5p	-0.25	DOWN	CALHM5	-0.926004	DOWN	0.00106602	862	693	32
hsa-miR-377-3p	-0.26	DOWN	CALHM5	-0.926004	DOWN	0.00117685	871	693	32
hsa-miR-539-5p	-0.51	DOWN	CALHM5	-0.926004	DOWN	0.00234543	1310	693	41
hsa-miR-323a-3p	-0.17	DOWN	CALHM5	-0.926004	DOWN	0.0438773	787	693	22
hsa-miR-496	-0.31	DOWN	MYRFL	-0.927377	DOWN	0.0304507	402	693	14
hsa-miR-338-3p	-0.73	DOWN	NIPAL1	-0.931159	DOWN	0.00161241	590	693	24
hsa-miR-539-5p	-0.51	DOWN	NIPAL1	-0.931159	DOWN	0.00234543	1310	693	41
hsa-miR-29b-1-5p	-0.43	DOWN	NIPAL1	-0.931159	DOWN	0.0407678	688	693	20
hsa-miR-338-3p	-0.73	DOWN	MCTP2	-0.933898	DOWN	0.00161241	590	693	24
hsa-miR-543	-0.31	DOWN	MCTP2	-0.933898	DOWN	0.0399565	1196	693	31
hsa-miR-129-5p	-0.19	DOWN	MCTP2	-0.933898	DOWN	0.044474	1406	693	35
hsa-miR-338-3p	-0.73	DOWN	BNIP5	-0.935112	DOWN	0.00161241	590	693	24
hsa-miR-129-5p	-0.19	DOWN	CAPN13	-0.939136	DOWN	0.044474	1406	693	35
hsa-miR-330-5p	-0.25	DOWN	CAPN12	-0.942906	DOWN	0.00106602	862	693	32
hsa-miR-29b-2-5p	-0.3	DOWN	CAPN12	-0.942906	DOWN	0.0344483	849	693	24
hsa-miR-496	-0.31	DOWN	PAPPA	-0.951856	DOWN	0.0304507	402	693	14
hsa-miR-34a-5p	-0.47	DOWN	PAPPA	-0.951856	DOWN	0.000918936	890	693	33
hsa-miR-377-3p	-0.26	DOWN	PAPPA	-0.951856	DOWN	0.00117685	871	693	32
hsa-miR-338-3p	-0.73	DOWN	PAPPA	-0.951856	DOWN	0.00161241	590	693	24
hsa-miR-34c-5p	-0.4	DOWN	PAPPA	-0.951856	DOWN	0.00195589	795	693	29
hsa-miR-299-3p	-0.29	DOWN	PAPPA	-0.951856	DOWN	0.00362216	311	693	15
hsa-miR-34a-3p	-0.58	DOWN	PAPPA	-0.951856	DOWN	0.00967876	365	693	15
hsa-miR-331-5p	-0.34	DOWN	PAPPA	-0.951856	DOWN	0.0144183	351	693	14
hsa-miR-34a-5p	-0.47	DOWN	AGTR1	-0.95311	DOWN	0.000918936	890	693	33
hsa-miR-34c-5p	-0.4	DOWN	AGTR1	-0.95311	DOWN	0.00195589	795	693	29
hsa-miR-299-3p	-0.29	DOWN	AGTR1	-0.95311	DOWN	0.00362216	311	693	15
hsa-miR-331-5p	-0.34	DOWN	ECM2	-0.954136	DOWN	0.0144183	351	693	14
hsa-miR-154-5p	-0.27	DOWN	ECM2	-0.954136	DOWN	0.0374911	337	693	12
hsa-miR-323a-3p	-0.17	DOWN	ECM2	-0.954136	DOWN	0.0438773	787	693	22
hsa-miR-103a-2-5p	-0.43	DOWN	ECM2	-0.954136	DOWN	0.0479143	751	693	21
hsa-miR-330-5p	-0.25	DOWN	SEC14L4	-0.955883	DOWN	0.00106602	862	693	32
hsa-miR-134-5p	-0.21	DOWN	TRPV4	-0.958051	DOWN	0.00311265	444	693	19
hsa-miR-129-5p	-0.19	DOWN	LRIG3	-0.966059	DOWN	0.044474	1406	693	35
hsa-miR-1224-3p	-0.52	DOWN	GPR182	-0.966248	DOWN	0.0184002	445	693	16
hsa-miR-323a-3p	-0.17	DOWN	NUP62CL	-0.966505	DOWN	0.0438773	787	693	22
hsa-miR-495-5p	-0.47	DOWN	SNTG2	-0.971777	DOWN	0.00414891	318	693	15
hsa-miR-330-5p	-0.25	DOWN	CYP8B1	-0.971998	DOWN	0.00106602	862	693	32
hsa-miR-299-3p	-0.29	DOWN	CYP8B1	-0.971998	DOWN	0.00362216	311	693	15
hsa-miR-29b-2-5p	-0.3	DOWN	CYP8B1	-0.971998	DOWN	0.0344483	849	693	24
hsa-miR-299-3p	-0.29	DOWN	ETV3L	-0.976341	DOWN	0.00362216	311	693	15
hsa-miR-124-5p	-0.3	DOWN	F11	-0.979278	DOWN	0.00870465	511	693	19
hsa-miR-34a-5p	-0.47	DOWN	IL2RB	-0.984874	DOWN	0.000918936	890	693	33
hsa-miR-34c-5p	-0.4	DOWN	IL2RB	-0.984874	DOWN	0.00195589	795	693	29
hsa-miR-33b-5p	-1.05	DOWN	IL2RB	-0.984874	DOWN	0.0257625	471	693	16
hsa-miR-129-5p	-0.19	DOWN	KANK4	-0.986059	DOWN	0.044474	1406	693	35
hsa-miR-103a-2-5p	-0.43	DOWN	KANK4	-0.986059	DOWN	0.0479143	751	693	21
hsa-let-7f-2-3p	-0.48	DOWN	CPED1	-0.986096	DOWN	0.042583	1206	693	31
hsa-miR-496	-0.31	DOWN	CPED1	-0.986096	DOWN	0.0304507	402	693	14
hsa-miR-331-5p	-0.34	DOWN	CPED1	-0.986096	DOWN	0.0144183	351	693	14
hsa-miR-33b-5p	-1.05	DOWN	CPED1	-0.986096	DOWN	0.0257625	471	693	16
hsa-miR-299-3p	-0.29	DOWN	POU5F1B	-0.993061	DOWN	0.00362216	311	693	15
hsa-miR-103a-2-5p	-0.43	DOWN	POU5F1B	-0.993061	DOWN	0.0479143	751	693	21
hsa-miR-377-3p	-0.26	DOWN	PCOLCE2	-0.993168	DOWN	0.00117685	871	693	32
hsa-miR-495-5p	-0.47	DOWN	SLFN12	-0.994658	DOWN	0.00414891	318	693	15
hsa-miR-34a-5p	-0.47	DOWN	AFAP1L1	-0.995378	DOWN	0.000918936	890	693	33
hsa-miR-29a-5p	-0.27	DOWN	AFAP1L1	-0.995378	DOWN	0.00341692	879	693	30
hsa-miR-30c-1-3p	-0.31	DOWN	AFAP1L1	-0.995378	DOWN	0.0152051	719	693	23
hsa-miR-103a-2-5p	-0.43	DOWN	AFAP1L1	-0.995378	DOWN	0.0479143	751	693	21
hsa-miR-30c-1-3p	-0.31	DOWN	PM20D1	-0.999542	DOWN	0.0152051	719	693	23
hsa-let-7f-2-3p	-0.48	DOWN	CHODL	-1.0003	DOWN	0.042583	1206	693	31
hsa-miR-323a-3p	-0.17	DOWN	CHODL	-1.0003	DOWN	0.0438773	787	693	22
hsa-miR-103a-2-5p	-0.43	DOWN	CHODL	-1.0003	DOWN	0.0479143	751	693	21
hsa-miR-377-3p	-0.26	DOWN	CYP27B1	-1.00172	DOWN	0.00117685	871	693	32
hsa-miR-338-3p	-0.73	DOWN	CYP27B1	-1.00172	DOWN	0.00161241	590	693	24
hsa-let-7f-2-3p	-0.48	DOWN	PHLDB2	-1.00233	DOWN	0.042583	1206	693	31
hsa-miR-29b-2-5p	-0.3	DOWN	CD5	-1.00626	DOWN	0.0344483	849	693	24
hsa-miR-30c-1-3p	-0.31	DOWN	FZD7	-1.00684	DOWN	0.0152051	719	693	23
hsa-miR-323a-3p	-0.17	DOWN	FZD7	-1.00684	DOWN	0.0438773	787	693	22
hsa-miR-377-3p	-0.26	DOWN	KLK10	-1.01282	DOWN	0.00117685	871	693	32
hsa-miR-134-5p	-0.21	DOWN	CLEC1A	-1.01714	DOWN	0.00311265	444	693	19
hsa-let-7f-2-3p	-0.48	DOWN	IRX3	-1.02339	DOWN	0.042583	1206	693	31
hsa-miR-377-3p	-0.26	DOWN	IRX3	-1.02339	DOWN	0.00117685	871	693	32
hsa-miR-331-5p	-0.34	DOWN	IRX3	-1.02339	DOWN	0.0144183	351	693	14
hsa-miR-539-5p	-0.51	DOWN	PIEZO2	-1.0364	DOWN	0.00234543	1310	693	41
hsa-miR-129-5p	-0.19	DOWN	PIEZO2	-1.0364	DOWN	0.044474	1406	693	35
hsa-miR-30c-1-3p	-0.31	DOWN	SIGLEC1	-1.03692	DOWN	0.0152051	719	693	23
hsa-let-7f-2-3p	-0.48	DOWN	GATA3	-1.03821	DOWN	0.042583	1206	693	31
hsa-miR-330-3p	-0.22	DOWN	GATA3	-1.03821	DOWN	0.0188734	1141	693	32
hsa-miR-34a-5p	-0.47	DOWN	GATA3	-1.03821	DOWN	0.000918936	890	693	33
hsa-miR-34c-5p	-0.4	DOWN	GATA3	-1.03821	DOWN	0.00195589	795	693	29
hsa-miR-377-3p	-0.26	DOWN	G0S2	-1.03829	DOWN	0.00117685	871	693	32
hsa-miR-543	-0.31	DOWN	TWIST1	-1.04011	DOWN	0.0399565	1196	693	31
hsa-miR-134-5p	-0.21	DOWN	RAET1E	-1.04019	DOWN	0.00311265	444	693	19
hsa-miR-1224-3p	-0.52	DOWN	CELSR1	-1.0417	DOWN	0.0184002	445	693	16
hsa-let-7f-2-3p	-0.48	DOWN	SLC25A21	-1.04198	DOWN	0.042583	1206	693	31
hsa-miR-1224-3p	-0.52	DOWN	SLC25A21	-1.04198	DOWN	0.0184002	445	693	16
hsa-miR-543	-0.31	DOWN	SLC25A21	-1.04198	DOWN	0.0399565	1196	693	31
hsa-miR-124-5p	-0.3	DOWN	POSTN	-1.04427	DOWN	0.00870465	511	693	19
hsa-miR-103a-2-5p	-0.43	DOWN	POSTN	-1.04427	DOWN	0.0479143	751	693	21
hsa-miR-338-3p	-0.73	DOWN	PRSS54	-1.04616	DOWN	0.00161241	590	693	24
hsa-miR-33b-5p	-1.05	DOWN	CHRNA1	-1.04982	DOWN	0.0257625	471	693	16
hsa-miR-377-3p	-0.26	DOWN	EGR1	-1.05063	DOWN	0.00117685	871	693	32
hsa-miR-377-3p	-0.26	DOWN	CLDN7	-1.05581	DOWN	0.00117685	871	693	32
hsa-miR-33b-5p	-1.05	DOWN	KCNK5	-1.06079	DOWN	0.0257625	471	693	16
hsa-miR-103a-2-5p	-0.43	DOWN	DCSTAMP	-1.07627	DOWN	0.0479143	751	693	21
hsa-miR-330-5p	-0.25	DOWN	TSPAN18	-1.0786	DOWN	0.00106602	862	693	32
hsa-miR-134-5p	-0.21	DOWN	CYP26A1	-1.0856	DOWN	0.00311265	444	693	19
hsa-let-7f-2-3p	-0.48	DOWN	SEMA3D	-1.08612	DOWN	0.042583	1206	693	31
hsa-miR-376b-3p	-0.32	DOWN	SEMA3D	-1.08612	DOWN	0.0437232	518	693	16
hsa-miR-377-3p	-0.26	DOWN	SEMA3D	-1.08612	DOWN	0.00117685	871	693	32
hsa-miR-539-5p	-0.51	DOWN	SEMA3D	-1.08612	DOWN	0.00234543	1310	693	41
hsa-miR-29b-2-5p	-0.3	DOWN	SEMA3D	-1.08612	DOWN	0.0344483	849	693	24
hsa-miR-376b-3p	-0.32	DOWN	PABPC4L	-1.09218	DOWN	0.0437232	518	693	16
hsa-miR-124-5p	-0.3	DOWN	MUC5AC	-1.09366	DOWN	0.00870465	511	693	19
hsa-miR-338-3p	-0.73	DOWN	RHO	-1.09917	DOWN	0.00161241	590	693	24
hsa-let-7f-2-3p	-0.48	DOWN	NPNT	-1.1014	DOWN	0.042583	1206	693	31
hsa-miR-34a-5p	-0.47	DOWN	NPNT	-1.1014	DOWN	0.000918936	890	693	33
hsa-miR-34c-5p	-0.4	DOWN	NPNT	-1.1014	DOWN	0.00195589	795	693	29
hsa-miR-29b-1-5p	-0.43	DOWN	SMPDL3B	-1.10696	DOWN	0.0407678	688	693	20
hsa-miR-34a-5p	-0.47	DOWN	FOSB	-1.1127	DOWN	0.000918936	890	693	33
hsa-miR-299-3p	-0.29	DOWN	FOSB	-1.1127	DOWN	0.00362216	311	693	15
hsa-miR-30c-1-3p	-0.31	DOWN	FOSB	-1.1127	DOWN	0.0152051	719	693	23
hsa-let-7f-2-3p	-0.48	DOWN	TRIM6	-1.12249	DOWN	0.042583	1206	693	31
hsa-miR-376b-3p	-0.32	DOWN	TRABD2B	-1.12351	DOWN	0.0437232	518	693	16
hsa-miR-330-5p	-0.25	DOWN	TRABD2B	-1.12351	DOWN	0.00106602	862	693	32
hsa-miR-1224-3p	-0.52	DOWN	TRABD2B	-1.12351	DOWN	0.0184002	445	693	16
hsa-miR-129-5p	-0.19	DOWN	TRABD2B	-1.12351	DOWN	0.044474	1406	693	35
hsa-miR-330-3p	-0.22	DOWN	EOMES	-1.12555	DOWN	0.0188734	1141	693	32
hsa-miR-377-3p	-0.26	DOWN	MARVELD3	-1.13171	DOWN	0.00117685	871	693	32
hsa-miR-129-5p	-0.19	DOWN	MARVELD3	-1.13171	DOWN	0.044474	1406	693	35
hsa-miR-330-3p	-0.22	DOWN	NDNF	-1.1339	DOWN	0.0188734	1141	693	32
hsa-miR-331-5p	-0.34	DOWN	NDNF	-1.1339	DOWN	0.0144183	351	693	14
hsa-miR-376b-3p	-0.32	DOWN	MFAP5	-1.1388	DOWN	0.0437232	518	693	16
hsa-miR-539-5p	-0.51	DOWN	MFAP5	-1.1388	DOWN	0.00234543	1310	693	41
hsa-miR-323a-3p	-0.17	DOWN	QRFPR	-1.13921	DOWN	0.0438773	787	693	22
hsa-miR-330-5p	-0.25	DOWN	NLRP14	-1.15296	DOWN	0.00106602	862	693	32
hsa-miR-330-3p	-0.22	DOWN	PDE6A	-1.15494	DOWN	0.0188734	1141	693	32
hsa-miR-299-3p	-0.29	DOWN	PDE6A	-1.15494	DOWN	0.00362216	311	693	15
hsa-miR-29b-1-5p	-0.43	DOWN	PDE6A	-1.15494	DOWN	0.0407678	688	693	20
hsa-miR-34a-5p	-0.47	DOWN	F2RL2	-1.15573	DOWN	0.000918936	890	693	33
hsa-miR-34c-5p	-0.4	DOWN	F2RL2	-1.15573	DOWN	0.00195589	795	693	29
hsa-miR-34a-5p	-0.47	DOWN	IQGAP3	-1.15683	DOWN	0.000918936	890	693	33
hsa-miR-34c-5p	-0.4	DOWN	IQGAP3	-1.15683	DOWN	0.00195589	795	693	29
hsa-miR-30c-1-3p	-0.31	DOWN	IQGAP3	-1.15683	DOWN	0.0152051	719	693	23
hsa-miR-134-5p	-0.21	DOWN	DUSP4	-1.16668	DOWN	0.00311265	444	693	19
hsa-miR-154-5p	-0.27	DOWN	RASSF10	-1.18261	DOWN	0.0374911	337	693	12
hsa-miR-543	-0.31	DOWN	RASSF10	-1.18261	DOWN	0.0399565	1196	693	31
hsa-miR-34a-3p	-0.58	DOWN	ARHGEF35	-1.18351	DOWN	0.00967876	365	693	15
hsa-miR-376b-3p	-0.32	DOWN	GPC6	-1.18484	DOWN	0.0437232	518	693	16
hsa-miR-539-5p	-0.51	DOWN	GPC6	-1.18484	DOWN	0.00234543	1310	693	41
hsa-miR-299-3p	-0.29	DOWN	GPC6	-1.18484	DOWN	0.00362216	311	693	15
hsa-miR-124-5p	-0.3	DOWN	GPC6	-1.18484	DOWN	0.00870465	511	693	19
hsa-miR-129-5p	-0.19	DOWN	GPC6	-1.18484	DOWN	0.044474	1406	693	35
hsa-miR-496	-0.31	DOWN	MCOLN3	-1.18703	DOWN	0.0304507	402	693	14
hsa-miR-495-5p	-0.47	DOWN	MCOLN3	-1.18703	DOWN	0.00414891	318	693	15
hsa-miR-29a-5p	-0.27	DOWN	PLA2R1	-1.19615	DOWN	0.00341692	879	693	30
hsa-miR-154-5p	-0.27	DOWN	PLA2R1	-1.19615	DOWN	0.0374911	337	693	12
hsa-miR-29b-1-5p	-0.43	DOWN	PLA2R1	-1.19615	DOWN	0.0407678	688	693	20
hsa-miR-338-3p	-0.73	DOWN	CD28	-1.2093	DOWN	0.00161241	590	693	24
hsa-miR-29b-1-5p	-0.43	DOWN	ITIH2	-1.21005	DOWN	0.0407678	688	693	20
hsa-miR-376b-3p	-0.32	DOWN	GMNC	-1.21331	DOWN	0.0437232	518	693	16
hsa-miR-34a-5p	-0.47	DOWN	GMNC	-1.21331	DOWN	0.000918936	890	693	33
hsa-miR-34c-5p	-0.4	DOWN	GMNC	-1.21331	DOWN	0.00195589	795	693	29
hsa-let-7f-2-3p	-0.48	DOWN	OLFML2B	-1.2217	DOWN	0.042583	1206	693	31
hsa-miR-124-5p	-0.3	DOWN	IGF2	-1.22281	DOWN	0.00870465	511	693	19
hsa-miR-154-5p	-0.27	DOWN	AGMO	-1.22755	DOWN	0.0374911	337	693	12
hsa-miR-103a-2-5p	-0.43	DOWN	AGMO	-1.22755	DOWN	0.0479143	751	693	21
hsa-miR-323a-3p	-0.17	DOWN	NPPB	-1.22808	DOWN	0.0438773	787	693	22
hsa-miR-539-5p	-0.51	DOWN	CYP3A4	-1.23141	DOWN	0.00234543	1310	693	41
hsa-miR-299-3p	-0.29	DOWN	XPNPEP2	-1.23194	DOWN	0.00362216	311	693	15
hsa-miR-154-5p	-0.27	DOWN	XPNPEP2	-1.23194	DOWN	0.0374911	337	693	12
hsa-miR-330-3p	-0.22	DOWN	FOXC1	-1.23296	DOWN	0.0188734	1141	693	32
hsa-miR-124-5p	-0.3	DOWN	NPSR1	-1.23639	DOWN	0.00870465	511	693	19
hsa-miR-330-3p	-0.22	DOWN	SULF1	-1.23987	DOWN	0.0188734	1141	693	32
hsa-miR-376b-3p	-0.32	DOWN	SULF1	-1.23987	DOWN	0.0437232	518	693	16
hsa-miR-330-5p	-0.25	DOWN	SULF1	-1.23987	DOWN	0.00106602	862	693	32
hsa-miR-124-5p	-0.3	DOWN	SULF1	-1.23987	DOWN	0.00870465	511	693	19
hsa-miR-103a-2-5p	-0.43	DOWN	SULF1	-1.23987	DOWN	0.0479143	751	693	21
hsa-miR-1224-3p	-0.52	DOWN	TEX38	-1.24283	DOWN	0.0184002	445	693	16
hsa-miR-154-5p	-0.27	DOWN	FBN2	-1.24502	DOWN	0.0374911	337	693	12
hsa-miR-34a-5p	-0.47	DOWN	OLFML1	-1.2475	DOWN	0.000918936	890	693	33
hsa-miR-34c-5p	-0.4	DOWN	OLFML1	-1.2475	DOWN	0.00195589	795	693	29
hsa-miR-299-3p	-0.29	DOWN	OLFML1	-1.2475	DOWN	0.00362216	311	693	15
hsa-miR-30c-1-3p	-0.31	DOWN	OLFML1	-1.2475	DOWN	0.0152051	719	693	23
hsa-miR-29b-1-5p	-0.43	DOWN	OLFML1	-1.2475	DOWN	0.0407678	688	693	20
hsa-miR-34a-5p	-0.47	DOWN	CDRT1	-1.24785	DOWN	0.000918936	890	693	33
hsa-miR-34c-5p	-0.4	DOWN	CDRT1	-1.24785	DOWN	0.00195589	795	693	29
hsa-miR-29b-1-5p	-0.43	DOWN	CDRT1	-1.24785	DOWN	0.0407678	688	693	20
hsa-miR-338-3p	-0.73	DOWN	FOS	-1.25439	DOWN	0.00161241	590	693	24
hsa-miR-543	-0.31	DOWN	FOS	-1.25439	DOWN	0.0399565	1196	693	31
hsa-miR-330-3p	-0.22	DOWN	COL8A2	-1.25602	DOWN	0.0188734	1141	693	32
hsa-miR-331-5p	-0.34	DOWN	COL8A2	-1.25602	DOWN	0.0144183	351	693	14
hsa-miR-539-5p	-0.51	DOWN	GPR183	-1.26062	DOWN	0.00234543	1310	693	41
hsa-miR-377-3p	-0.26	DOWN	ECRG4	-1.26504	DOWN	0.00117685	871	693	32
hsa-miR-103a-2-5p	-0.43	DOWN	ECRG4	-1.26504	DOWN	0.0479143	751	693	21
hsa-miR-543	-0.31	DOWN	IGSF10	-1.29065	DOWN	0.0399565	1196	693	31
hsa-miR-543	-0.31	DOWN	NPFFR2	-1.29541	DOWN	0.0399565	1196	693	31
hsa-miR-34a-3p	-0.58	DOWN	NR4A1	-1.30615	DOWN	0.00967876	365	693	15
hsa-miR-330-3p	-0.22	DOWN	GBX2	-1.30643	DOWN	0.0188734	1141	693	32
hsa-miR-377-3p	-0.26	DOWN	POU2F3	-1.31056	DOWN	0.00117685	871	693	32
hsa-miR-539-5p	-0.51	DOWN	POU5F2	-1.31822	DOWN	0.00234543	1310	693	41
hsa-let-7f-2-3p	-0.48	DOWN	TNFRSF11B	-1.32001	DOWN	0.042583	1206	693	31
hsa-miR-539-5p	-0.51	DOWN	TNFRSF11B	-1.32001	DOWN	0.00234543	1310	693	41
hsa-miR-539-5p	-0.51	DOWN	GPX8	-1.32112	DOWN	0.00234543	1310	693	41
hsa-miR-30c-1-3p	-0.31	DOWN	GPX8	-1.32112	DOWN	0.0152051	719	693	23
hsa-miR-543	-0.31	DOWN	TMEM252	-1.33477	DOWN	0.0399565	1196	693	31
hsa-miR-338-3p	-0.73	DOWN	WNK4	-1.33501	DOWN	0.00161241	590	693	24
hsa-miR-34a-5p	-0.47	DOWN	GP5	-1.33508	DOWN	0.000918936	890	693	33
hsa-miR-34c-5p	-0.4	DOWN	GP5	-1.33508	DOWN	0.00195589	795	693	29
hsa-miR-543	-0.31	DOWN	GP5	-1.33508	DOWN	0.0399565	1196	693	31
hsa-miR-539-5p	-0.51	DOWN	DGKK	-1.33585	DOWN	0.00234543	1310	693	41
hsa-miR-330-3p	-0.22	DOWN	KLHDC7A	-1.33926	DOWN	0.0188734	1141	693	32
hsa-miR-29a-5p	-0.27	DOWN	KLHDC7A	-1.33926	DOWN	0.00341692	879	693	30
hsa-miR-495-5p	-0.47	DOWN	NID2	-1.34669	DOWN	0.00414891	318	693	15
hsa-miR-539-5p	-0.51	DOWN	WNT16	-1.3476	DOWN	0.00234543	1310	693	41
hsa-miR-29a-5p	-0.27	DOWN	WNT16	-1.3476	DOWN	0.00341692	879	693	30
hsa-miR-543	-0.31	DOWN	WNT16	-1.3476	DOWN	0.0399565	1196	693	31
hsa-miR-29a-5p	-0.27	DOWN	CNGB3	-1.34898	DOWN	0.00341692	879	693	30
hsa-miR-33b-5p	-1.05	DOWN	CNGB3	-1.34898	DOWN	0.0257625	471	693	16
hsa-miR-129-5p	-0.19	DOWN	SLC16A12	-1.36831	DOWN	0.044474	1406	693	35
hsa-miR-34a-5p	-0.47	DOWN	NR4A2	-1.37025	DOWN	0.000918936	890	693	33
hsa-miR-34c-5p	-0.4	DOWN	NR4A2	-1.37025	DOWN	0.00195589	795	693	29
hsa-miR-539-5p	-0.51	DOWN	NR4A2	-1.37025	DOWN	0.00234543	1310	693	41
hsa-miR-29a-5p	-0.27	DOWN	NR4A2	-1.37025	DOWN	0.00341692	879	693	30
hsa-miR-1224-3p	-0.52	DOWN	NR4A2	-1.37025	DOWN	0.0184002	445	693	16
hsa-miR-323a-3p	-0.17	DOWN	NR4A2	-1.37025	DOWN	0.0438773	787	693	22
hsa-miR-129-5p	-0.19	DOWN	NR4A2	-1.37025	DOWN	0.044474	1406	693	35
hsa-miR-129-5p	-0.19	DOWN	PKP2	-1.38949	DOWN	0.044474	1406	693	35
hsa-miR-330-5p	-0.25	DOWN	CCL26	-1.39315	DOWN	0.00106602	862	693	32
hsa-miR-539-5p	-0.51	DOWN	MYO18B	-1.39866	DOWN	0.00234543	1310	693	41
hsa-miR-543	-0.31	DOWN	C2CD4B	-1.41754	DOWN	0.0399565	1196	693	31
hsa-miR-29b-2-5p	-0.3	DOWN	HEPACAM2	-1.42518	DOWN	0.0344483	849	693	24
hsa-miR-539-5p	-0.51	DOWN	ZNF648	-1.42658	DOWN	0.00234543	1310	693	41
hsa-miR-496	-0.31	DOWN	PMEL	-1.43678	DOWN	0.0304507	402	693	14
hsa-miR-34a-5p	-0.47	DOWN	XIRP1	-1.44353	DOWN	0.000918936	890	693	33
hsa-miR-330-5p	-0.25	DOWN	XIRP1	-1.44353	DOWN	0.00106602	862	693	32
hsa-miR-34c-5p	-0.4	DOWN	XIRP1	-1.44353	DOWN	0.00195589	795	693	29
hsa-miR-103a-2-5p	-0.43	DOWN	XIRP1	-1.44353	DOWN	0.0479143	751	693	21
hsa-let-7f-2-3p	-0.48	DOWN	MBOAT1	-1.45274	DOWN	0.042583	1206	693	31
hsa-miR-29a-5p	-0.27	DOWN	MBOAT1	-1.45274	DOWN	0.00341692	879	693	30
hsa-miR-323a-3p	-0.17	DOWN	MBOAT1	-1.45274	DOWN	0.0438773	787	693	22
hsa-miR-330-3p	-0.22	DOWN	GJB2	-1.47637	DOWN	0.0188734	1141	693	32
hsa-miR-323a-3p	-0.17	DOWN	GJB2	-1.47637	DOWN	0.0438773	787	693	22
hsa-miR-330-3p	-0.22	DOWN	PRDM6	-1.48406	DOWN	0.0188734	1141	693	32
hsa-miR-29b-2-5p	-0.3	DOWN	PRDM6	-1.48406	DOWN	0.0344483	849	693	24
hsa-miR-338-3p	-0.73	DOWN	AOX1	-1.48485	DOWN	0.00161241	590	693	24
hsa-miR-34a-5p	-0.47	DOWN	KLF4	-1.49432	DOWN	0.000918936	890	693	33
hsa-miR-34c-5p	-0.4	DOWN	KLF4	-1.49432	DOWN	0.00195589	795	693	29
hsa-let-7f-2-3p	-0.48	DOWN	ADAMTSL1	-1.49902	DOWN	0.042583	1206	693	31
hsa-miR-29a-5p	-0.27	DOWN	ADAMTSL1	-1.49902	DOWN	0.00341692	879	693	30
hsa-miR-1224-3p	-0.52	DOWN	ADAMTSL1	-1.49902	DOWN	0.0184002	445	693	16
hsa-miR-33b-5p	-1.05	DOWN	POF1B	-1.49965	DOWN	0.0257625	471	693	16
hsa-miR-543	-0.31	DOWN	POF1B	-1.49965	DOWN	0.0399565	1196	693	31
hsa-miR-129-5p	-0.19	DOWN	POF1B	-1.49965	DOWN	0.044474	1406	693	35
hsa-miR-330-5p	-0.25	DOWN	EGFLAM	-1.50315	DOWN	0.00106602	862	693	32
hsa-miR-299-3p	-0.29	DOWN	EGFLAM	-1.50315	DOWN	0.00362216	311	693	15
hsa-miR-30c-1-3p	-0.31	DOWN	EGFLAM	-1.50315	DOWN	0.0152051	719	693	23
hsa-miR-33b-5p	-1.05	DOWN	EGFLAM	-1.50315	DOWN	0.0257625	471	693	16
hsa-miR-30c-1-3p	-0.31	DOWN	TTLL10	-1.52191	DOWN	0.0152051	719	693	23
hsa-let-7f-2-3p	-0.48	DOWN	ALX4	-1.52312	DOWN	0.042583	1206	693	31
hsa-miR-495-5p	-0.47	DOWN	ALX4	-1.52312	DOWN	0.00414891	318	693	15
hsa-miR-323a-3p	-0.17	DOWN	EGFL6	-1.53578	DOWN	0.0438773	787	693	22
hsa-miR-330-3p	-0.22	DOWN	PDGFD	-1.54638	DOWN	0.0188734	1141	693	32
hsa-miR-124-5p	-0.3	DOWN	PDGFD	-1.54638	DOWN	0.00870465	511	693	19
hsa-miR-331-5p	-0.34	DOWN	PDGFD	-1.54638	DOWN	0.0144183	351	693	14
hsa-miR-1224-3p	-0.52	DOWN	PDGFD	-1.54638	DOWN	0.0184002	445	693	16
hsa-miR-496	-0.31	DOWN	FAT4	-1.54756	DOWN	0.0304507	402	693	14
hsa-miR-34a-5p	-0.47	DOWN	FAT4	-1.54756	DOWN	0.000918936	890	693	33
hsa-miR-34c-5p	-0.4	DOWN	FAT4	-1.54756	DOWN	0.00195589	795	693	29
hsa-miR-539-5p	-0.51	DOWN	FAT4	-1.54756	DOWN	0.00234543	1310	693	41
hsa-miR-29a-5p	-0.27	DOWN	FAT4	-1.54756	DOWN	0.00341692	879	693	30
hsa-miR-29a-5p	-0.27	DOWN	KCNJ13	-1.57928	DOWN	0.00341692	879	693	30
hsa-miR-323a-3p	-0.17	DOWN	KCNJ13	-1.57928	DOWN	0.0438773	787	693	22
hsa-miR-495-5p	-0.47	DOWN	CR1	-1.58042	DOWN	0.00414891	318	693	15
hsa-let-7f-2-3p	-0.48	DOWN	VCAM1	-1.58354	DOWN	0.042583	1206	693	31
hsa-miR-495-5p	-0.47	DOWN	VCAM1	-1.58354	DOWN	0.00414891	318	693	15
hsa-miR-539-5p	-0.51	DOWN	SMYD1	-1.58792	DOWN	0.00234543	1310	693	41
hsa-miR-34a-3p	-0.58	DOWN	KLF5	-1.6211	DOWN	0.00967876	365	693	15
hsa-miR-323a-3p	-0.17	DOWN	KLF5	-1.6211	DOWN	0.0438773	787	693	22
hsa-miR-34a-5p	-0.47	DOWN	KIAA1210	-1.63993	DOWN	0.000918936	890	693	33
hsa-miR-34c-5p	-0.4	DOWN	KIAA1210	-1.63993	DOWN	0.00195589	795	693	29
hsa-miR-129-5p	-0.19	DOWN	KIAA1210	-1.63993	DOWN	0.044474	1406	693	35
hsa-miR-154-5p	-0.27	DOWN	HTR2B	-1.64992	DOWN	0.0374911	337	693	12
hsa-miR-30c-1-3p	-0.31	DOWN	LMX1B	-1.65528	DOWN	0.0152051	719	693	23
hsa-miR-377-3p	-0.26	DOWN	ENPP6	-1.70922	DOWN	0.00117685	871	693	32
hsa-let-7f-2-3p	-0.48	DOWN	AREG	-1.71818	DOWN	0.042583	1206	693	31
hsa-miR-34a-5p	-0.47	DOWN	AREG	-1.71818	DOWN	0.000918936	890	693	33
hsa-miR-376b-3p	-0.32	DOWN	STRA6	-1.72023	DOWN	0.0437232	518	693	16
hsa-miR-376b-3p	-0.32	DOWN	SLC6A20	-1.72822	DOWN	0.0437232	518	693	16
hsa-miR-129-5p	-0.19	DOWN	SLC6A20	-1.72822	DOWN	0.044474	1406	693	35
hsa-miR-124-5p	-0.3	DOWN	OGN	-1.79037	DOWN	0.00870465	511	693	19
hsa-miR-377-3p	-0.26	DOWN	PGR	-1.82347	DOWN	0.00117685	871	693	32
hsa-miR-30c-1-3p	-0.31	DOWN	PGR	-1.82347	DOWN	0.0152051	719	693	23
hsa-miR-29b-2-5p	-0.3	DOWN	PGR	-1.82347	DOWN	0.0344483	849	693	24
hsa-miR-323a-3p	-0.17	DOWN	PGR	-1.82347	DOWN	0.0438773	787	693	22
hsa-miR-129-5p	-0.19	DOWN	PGR	-1.82347	DOWN	0.044474	1406	693	35
hsa-miR-330-3p	-0.22	DOWN	GJA3	-1.85357	DOWN	0.0188734	1141	693	32
hsa-miR-29b-2-5p	-0.3	DOWN	GJA3	-1.85357	DOWN	0.0344483	849	693	24
hsa-miR-29a-5p	-0.27	DOWN	PKHD1L1	-1.87866	DOWN	0.00341692	879	693	30
hsa-miR-129-5p	-0.19	DOWN	PKHD1L1	-1.87866	DOWN	0.044474	1406	693	35
hsa-miR-34a-5p	-0.47	DOWN	CAPN6	-1.88374	DOWN	0.000918936	890	693	33
hsa-miR-34c-5p	-0.4	DOWN	CAPN6	-1.88374	DOWN	0.00195589	795	693	29
hsa-miR-154-5p	-0.27	DOWN	CAPN6	-1.88374	DOWN	0.0374911	337	693	12
hsa-miR-330-3p	-0.22	DOWN	THSD4	-1.9421	DOWN	0.0188734	1141	693	32
hsa-miR-34a-5p	-0.47	DOWN	THSD4	-1.9421	DOWN	0.000918936	890	693	33
hsa-miR-377-3p	-0.26	DOWN	THSD4	-1.9421	DOWN	0.00117685	871	693	32
hsa-miR-34c-5p	-0.4	DOWN	THSD4	-1.9421	DOWN	0.00195589	795	693	29
hsa-miR-129-5p	-0.19	DOWN	THSD4	-1.9421	DOWN	0.044474	1406	693	35
hsa-miR-34a-3p	-0.58	DOWN	SLC38A4	-1.94268	DOWN	0.00967876	365	693	15
hsa-miR-543	-0.31	DOWN	SLC38A4	-1.94268	DOWN	0.0399565	1196	693	31
hsa-miR-330-3p	-0.22	DOWN	BNC2	-1.97163	DOWN	0.0188734	1141	693	32
hsa-miR-134-5p	-0.21	DOWN	BNC2	-1.97163	DOWN	0.00311265	444	693	19
hsa-miR-34a-5p	-0.47	DOWN	BNC2	-1.97163	DOWN	0.000918936	890	693	33
hsa-miR-330-5p	-0.25	DOWN	BNC2	-1.97163	DOWN	0.00106602	862	693	32
hsa-miR-377-3p	-0.26	DOWN	BNC2	-1.97163	DOWN	0.00117685	871	693	32
hsa-miR-34c-5p	-0.4	DOWN	BNC2	-1.97163	DOWN	0.00195589	795	693	29
hsa-miR-30c-1-3p	-0.31	DOWN	BNC2	-1.97163	DOWN	0.0152051	719	693	23
hsa-miR-29b-2-5p	-0.3	DOWN	BNC2	-1.97163	DOWN	0.0344483	849	693	24
hsa-miR-543	-0.31	DOWN	BNC2	-1.97163	DOWN	0.0399565	1196	693	31
hsa-miR-1224-3p	-0.52	DOWN	TMEM37	-1.97488	DOWN	0.0184002	445	693	16
hsa-miR-34a-3p	-0.58	DOWN	CER1	-2.01624	DOWN	0.00967876	365	693	15
hsa-miR-543	-0.31	DOWN	CER1	-2.01624	DOWN	0.0399565	1196	693	31
hsa-miR-34a-3p	-0.58	DOWN	ADAMTSL3	-2.01764	DOWN	0.00967876	365	693	15
hsa-miR-330-5p	-0.25	DOWN	FSHR	-2.04374	DOWN	0.00106602	862	693	32
hsa-miR-495-5p	-0.47	DOWN	ITGBL1	-2.05246	DOWN	0.00414891	318	693	15
hsa-miR-33b-5p	-1.05	DOWN	ITGBL1	-2.05246	DOWN	0.0257625	471	693	16
hsa-miR-29b-2-5p	-0.3	DOWN	ITGBL1	-2.05246	DOWN	0.0344483	849	693	24
hsa-miR-539-5p	-0.51	DOWN	CXCL2	-2.06229	DOWN	0.00234543	1310	693	41
hsa-miR-103a-2-5p	-0.43	DOWN	TMEM30B	-2.09417	DOWN	0.0479143	751	693	21
hsa-miR-330-5p	-0.25	DOWN	UPK1B	-2.1044	DOWN	0.00106602	862	693	32
hsa-miR-338-3p	-0.73	DOWN	UPK1B	-2.1044	DOWN	0.00161241	590	693	24
hsa-miR-539-5p	-0.51	DOWN	UPK1B	-2.1044	DOWN	0.00234543	1310	693	41
hsa-miR-377-3p	-0.26	DOWN	SELE	-2.11205	DOWN	0.00117685	871	693	32
hsa-let-7f-2-3p	-0.48	DOWN	FGL2	-2.14983	DOWN	0.042583	1206	693	31
hsa-miR-1224-3p	-0.52	DOWN	FGL2	-2.14983	DOWN	0.0184002	445	693	16
hsa-miR-33b-5p	-1.05	DOWN	FGL2	-2.14983	DOWN	0.0257625	471	693	16
hsa-miR-496	-0.31	DOWN	FOXI2	-2.16404	DOWN	0.0304507	402	693	14
hsa-miR-29a-5p	-0.27	DOWN	SLC26A2	-2.16877	DOWN	0.00341692	879	693	30
hsa-miR-495-5p	-0.47	DOWN	SLC26A2	-2.16877	DOWN	0.00414891	318	693	15
hsa-miR-129-5p	-0.19	DOWN	SLC26A2	-2.16877	DOWN	0.044474	1406	693	35
hsa-miR-543	-0.31	DOWN	SIX2	-2.18066	DOWN	0.0399565	1196	693	31
hsa-miR-323a-3p	-0.17	DOWN	SLC47A1	-2.30908	DOWN	0.0438773	787	693	22
hsa-miR-539-5p	-0.51	DOWN	CLIC6	-2.31841	DOWN	0.00234543	1310	693	41
hsa-miR-299-3p	-0.29	DOWN	UGT3A2	-2.32409	DOWN	0.00362216	311	693	15
hsa-miR-543	-0.31	DOWN	CSRP3	-2.33925	DOWN	0.0399565	1196	693	31
hsa-miR-539-5p	-0.51	DOWN	FAM20A	-2.57633	DOWN	0.00234543	1310	693	41
hsa-miR-134-5p	-0.21	DOWN	COL2A1	-2.69333	DOWN	0.00311265	444	693	19
hsa-let-7f-2-3p	-0.48	DOWN	MEOX2	-2.70134	DOWN	0.042583	1206	693	31
hsa-miR-330-3p	-0.22	DOWN	MEOX2	-2.70134	DOWN	0.0188734	1141	693	32
hsa-miR-330-5p	-0.25	DOWN	MEOX2	-2.70134	DOWN	0.00106602	862	693	32
hsa-miR-30c-1-3p	-0.31	DOWN	PTGDR	-3.04616	DOWN	0.0152051	719	693	23
hsa-miR-103a-2-5p	-0.43	DOWN	PTGDR	-3.04616	DOWN	0.0479143	751	693	21
hsa-miR-377-3p	-0.26	DOWN	SCARA5	-3.10676	DOWN	0.00117685	871	693	32
hsa-miR-129-5p	-0.19	DOWN	SCARA5	-3.10676	DOWN	0.044474	1406	693	35
hsa-miR-338-3p	-0.73	DOWN	SLC26A7	-3.48192	DOWN	0.00161241	590	693	24
hsa-miR-33b-5p	-1.05	DOWN	SLC26A7	-3.48192	DOWN	0.0257625	471	693	16
hsa-miR-154-5p	-0.27	DOWN	CD177	-4.09759	DOWN	0.0374911	337	693	12

## Sheet: Supp.Table2B
Supplemental Table 2B: BA9 genes targeted by blood miRs
miRNA-mRNA pairs as determined using miRDB (linear FC≥1.5, FDR<0.05)
Data supporting Figure 3B and Supplemental Figure 1B
MicroRNA	MicroRNA_log2_foldchange	MicroRNA_Direction	Gene_symbol	Gene_log2_foldchange	Gene_direction	FDR	Total_microRNA_targets	Signature_gene_count_by_direction	microRNA_targets_in_signature
hsa-miR-33b-5p	3.37	UP	POF1B	-1.49965	DOWN	0.0257625	471	693	16
hsa-miR-33b-5p	3.37	UP	EGFLAM	-1.50315	DOWN	0.0257625	471	693	16
hsa-miR-33b-5p	3.37	UP	ITGBL1	-2.05246	DOWN	0.0257625	471	693	16
hsa-miR-33b-5p	3.37	UP	FGL2	-2.14983	DOWN	0.0257625	471	693	16
hsa-miR-33b-5p	3.37	UP	SLC26A7	-3.48192	DOWN	0.0257625	471	693	16
hsa-miR-379-3p	2.45	UP	SCARA5	-3.10676	DOWN	0.00559027	663	347	15
hsa-miR-379-3p	2.45	UP	MXRA5	-0.906125	DOWN	0.00559027	663	347	15
hsa-miR-379-3p	2.45	UP	PGR	-1.82347	DOWN	0.00559027	663	347	15
hsa-miR-379-3p	2.45	UP	MID2	-0.627006	DOWN	0.00559027	663	347	15
hsa-miR-379-3p	2.45	UP	DUSP10	-0.6027	DOWN	0.00559027	663	347	15
hsa-miR-379-3p	2.45	UP	THSD4	-1.9421	DOWN	0.00559027	663	347	15
hsa-miR-379-3p	2.45	UP	DUSP1	-0.923435	DOWN	0.00559027	663	347	15
hsa-miR-379-3p	2.45	UP	CXCL3	-2.59413	DOWN	0.00559027	663	347	15
hsa-miR-379-3p	2.45	UP	ENPP6	-1.70922	DOWN	0.00559027	663	347	15
hsa-miR-379-3p	2.45	UP	NR4A3	-0.713807	DOWN	0.00559027	663	347	15
hsa-miR-379-3p	2.45	UP	PABPC4L	-1.09218	DOWN	0.00559027	663	347	15
hsa-miR-379-3p	2.45	UP	PIEZO2	-1.0364	DOWN	0.00559027	663	347	15
hsa-miR-379-3p	2.45	UP	KCNJ2	-0.732635	DOWN	0.00559027	663	347	15
hsa-miR-379-3p	2.45	UP	ITGBL1	-2.05246	DOWN	0.00559027	663	347	15
hsa-miR-379-3p	2.45	UP	BNC2	-1.97163	DOWN	0.00559027	663	347	15
hsa-miR-379-3p	2.45	UP	SOST	-1.53765	DOWN	0.0205023	662	693	21
hsa-miR-379-3p	2.45	UP	ENPP6	-1.70922	DOWN	0.0205023	662	693	21
hsa-miR-379-3p	2.45	UP	PGR	-1.82347	DOWN	0.0205023	662	693	21
hsa-miR-379-3p	2.45	UP	THSD4	-1.9421	DOWN	0.0205023	662	693	21
hsa-miR-379-3p	2.45	UP	BNC2	-1.97163	DOWN	0.0205023	662	693	21
hsa-miR-379-3p	2.45	UP	ITGBL1	-2.05246	DOWN	0.0205023	662	693	21
hsa-miR-379-3p	2.45	UP	CXCL3	-2.59413	DOWN	0.0205023	662	693	21
hsa-miR-379-3p	2.45	UP	SCARA5	-3.10676	DOWN	0.0205023	662	693	21
hsa-miR-455-3p	2.21	UP	PROKR2	-1.19666	DOWN	0.0365248	428	347	9
hsa-miR-455-3p	2.21	UP	TP73	-0.868834	DOWN	0.0365248	428	347	9
hsa-miR-455-3p	2.21	UP	LRRIQ3	-0.856814	DOWN	0.0365248	428	347	9
hsa-miR-455-3p	2.21	UP	NFKBID	-0.726333	DOWN	0.0365248	428	347	9
hsa-miR-455-3p	2.21	UP	TSPAN18	-1.0786	DOWN	0.0365248	428	347	9
hsa-miR-455-3p	2.21	UP	TCHH	-0.871308	DOWN	0.0365248	428	347	9
hsa-miR-455-3p	2.21	UP	FOSB	-1.1127	DOWN	0.0365248	428	347	9
hsa-miR-455-3p	2.21	UP	SLC26A2	-2.16877	DOWN	0.0365248	428	347	9
hsa-miR-455-3p	2.21	UP	TMEM30B	-2.09417	DOWN	0.0365248	428	347	9
hsa-miR-431-5p	2.17	UP	KCNJ13	-1.57928	DOWN	0.00248575	328	693	16
hsa-miR-376b-3p	2.12	UP	STRA6	-1.72023	DOWN	0.0437232	518	693	16
hsa-miR-376b-3p	2.12	UP	SLC6A20	-1.72822	DOWN	0.0437232	518	693	16
hsa-miR-627-3p	2.07	UP	LEPR	-1.32568	DOWN	0.00981421	1540	347	25
hsa-miR-627-3p	2.07	UP	SPINK2	-1.04053	DOWN	0.00981421	1540	347	25
hsa-miR-627-3p	2.07	UP	ADGRG6	-1.02773	DOWN	0.00981421	1540	347	25
hsa-miR-627-3p	2.07	UP	SLC6A5	-0.944464	DOWN	0.00981421	1540	347	25
hsa-miR-627-3p	2.07	UP	CDH1	-2.16488	DOWN	0.00981421	1540	347	25
hsa-miR-627-3p	2.07	UP	BNC2	-1.97163	DOWN	0.00981421	1540	347	25
hsa-miR-627-3p	2.07	UP	DUSP10	-0.6027	DOWN	0.00981421	1540	347	25
hsa-miR-627-3p	2.07	UP	ESRRB	-0.681099	DOWN	0.00981421	1540	347	25
hsa-miR-627-3p	2.07	UP	SLC6A4	-1.20715	DOWN	0.00981421	1540	347	25
hsa-miR-627-3p	2.07	UP	LAYN	-0.589656	DOWN	0.00981421	1540	347	25
hsa-miR-627-3p	2.07	UP	FOS	-1.25439	DOWN	0.00981421	1540	347	25
hsa-miR-627-3p	2.07	UP	CNGB3	-1.34898	DOWN	0.00981421	1540	347	25
hsa-miR-627-3p	2.07	UP	C1QTNF7	-0.898006	DOWN	0.00981421	1540	347	25
hsa-miR-627-3p	2.07	UP	DSP	-2.33244	DOWN	0.00981421	1540	347	25
hsa-miR-627-3p	2.07	UP	SLC23A1	-1.07663	DOWN	0.00981421	1540	347	25
hsa-miR-627-3p	2.07	UP	SLC9A2	-1.05574	DOWN	0.00981421	1540	347	25
hsa-miR-627-3p	2.07	UP	SMPDL3B	-1.10696	DOWN	0.00981421	1540	347	25
hsa-miR-627-3p	2.07	UP	EGR1	-1.05063	DOWN	0.00981421	1540	347	25
hsa-miR-627-3p	2.07	UP	SEMA3D	-1.08612	DOWN	0.00981421	1540	347	25
hsa-miR-627-3p	2.07	UP	FZD7	-1.00684	DOWN	0.00981421	1540	347	25
hsa-miR-627-3p	2.07	UP	COL8A2	-1.25602	DOWN	0.00981421	1540	347	25
hsa-miR-627-3p	2.07	UP	DUSP4	-1.16668	DOWN	0.00981421	1540	347	25
hsa-miR-627-3p	2.07	UP	NR4A3	-0.713807	DOWN	0.00981421	1540	347	25
hsa-miR-627-3p	2.07	UP	PTPN22	-1.09175	DOWN	0.00981421	1540	347	25
hsa-miR-627-3p	2.07	UP	TRDN	-0.755561	DOWN	0.00981421	1540	347	25
hsa-miR-376a-3p	1.98	UP	STRA6	-1.72023	DOWN	0.0437232	518	693	16
hsa-miR-376a-3p	1.98	UP	SLC6A20	-1.72822	DOWN	0.0437232	518	693	16
hsa-miR-329-3p	1.83	UP	EGFLAM	-1.50315	DOWN	0.0357741	579	347	11
hsa-miR-329-3p	1.83	UP	EPPK1	-0.936392	DOWN	0.0357741	579	347	11
hsa-miR-329-3p	1.83	UP	DUSP10	-0.6027	DOWN	0.0357741	579	347	11
hsa-miR-329-3p	1.83	UP	SLC26A2	-2.16877	DOWN	0.0357741	579	347	11
hsa-miR-329-3p	1.83	UP	LAMB3	-0.650599	DOWN	0.0357741	579	347	11
hsa-miR-329-3p	1.83	UP	ENPP6	-1.70922	DOWN	0.0357741	579	347	11
hsa-miR-329-3p	1.83	UP	OLFML2B	-1.2217	DOWN	0.0357741	579	347	11
hsa-miR-329-3p	1.83	UP	GJA3	-1.85357	DOWN	0.0357741	579	347	11
hsa-miR-329-3p	1.83	UP	TENT5A	-0.826339	DOWN	0.0357741	579	347	11
hsa-miR-329-3p	1.83	UP	BNC2	-1.97163	DOWN	0.0357741	579	347	11
hsa-miR-329-3p	1.83	UP	NPNT	-1.1014	DOWN	0.0357741	579	347	11
hsa-miR-4492	1.78	UP	ST6GALNAC2	-1.42106	DOWN	0.00333859	1702	693	49
hsa-miR-4492	1.78	UP	XIRP1	-1.44353	DOWN	0.00333859	1702	693	49
hsa-miR-4492	1.78	UP	ANPEP	-1.46334	DOWN	0.00333859	1702	693	49
hsa-miR-4492	1.78	UP	CRABP2	-1.49058	DOWN	0.00333859	1702	693	49
hsa-miR-4492	1.78	UP	ALX4	-1.52312	DOWN	0.00333859	1702	693	49
hsa-miR-4492	1.78	UP	LMX1B	-1.65528	DOWN	0.00333859	1702	693	49
hsa-miR-4492	1.78	UP	STRA6	-1.72023	DOWN	0.00333859	1702	693	49
hsa-miR-4492	1.78	UP	SCNN1A	-1.81644	DOWN	0.00333859	1702	693	49
hsa-miR-4492	1.78	UP	ADAMTSL3	-2.01764	DOWN	0.00333859	1702	693	49
hsa-miR-4492	1.78	UP	COL2A1	-2.69333	DOWN	0.00333859	1702	693	49
hsa-let-7f-2-3p	1.76	UP	MBOAT1	-1.45274	DOWN	0.042583	1206	693	31
hsa-let-7f-2-3p	1.76	UP	ADAMTSL1	-1.49902	DOWN	0.042583	1206	693	31
hsa-let-7f-2-3p	1.76	UP	ALX4	-1.52312	DOWN	0.042583	1206	693	31
hsa-let-7f-2-3p	1.76	UP	VCAM1	-1.58354	DOWN	0.042583	1206	693	31
hsa-let-7f-2-3p	1.76	UP	AREG	-1.71818	DOWN	0.042583	1206	693	31
hsa-let-7f-2-3p	1.76	UP	FGL2	-2.14983	DOWN	0.042583	1206	693	31
hsa-let-7f-2-3p	1.76	UP	MEOX2	-2.70134	DOWN	0.042583	1206	693	31
hsa-miR-1185-1-3p	1.68	UP	MBOAT1	-1.45274	DOWN	0.0418653	1203	693	31
hsa-miR-1185-1-3p	1.68	UP	ADAMTSL1	-1.49902	DOWN	0.0418653	1203	693	31
hsa-miR-1185-1-3p	1.68	UP	ALX4	-1.52312	DOWN	0.0418653	1203	693	31
hsa-miR-1185-1-3p	1.68	UP	VCAM1	-1.58354	DOWN	0.0418653	1203	693	31
hsa-miR-1185-1-3p	1.68	UP	AREG	-1.71818	DOWN	0.0418653	1203	693	31
hsa-miR-1185-1-3p	1.68	UP	FGL2	-2.14983	DOWN	0.0418653	1203	693	31
hsa-miR-1185-1-3p	1.68	UP	MEOX2	-2.70134	DOWN	0.0418653	1203	693	31
hsa-miR-580-3p	1.52	UP	NR4A2	-1.37025	DOWN	0.0161836	873	347	16
hsa-miR-580-3p	1.52	UP	THSD4	-1.9421	DOWN	0.0161836	873	347	16
hsa-miR-580-3p	1.52	UP	PTCHD4	-0.64703	DOWN	0.0161836	873	347	16
hsa-miR-580-3p	1.52	UP	CALHM5	-0.926004	DOWN	0.0161836	873	347	16
hsa-miR-580-3p	1.52	UP	PDE6A	-1.15494	DOWN	0.0161836	873	347	16
hsa-miR-580-3p	1.52	UP	ADGRG6	-1.02773	DOWN	0.0161836	873	347	16
hsa-miR-580-3p	1.52	UP	PIEZO2	-1.0364	DOWN	0.0161836	873	347	16
hsa-miR-580-3p	1.52	UP	PTK7	-0.689752	DOWN	0.0161836	873	347	16
hsa-miR-580-3p	1.52	UP	PABPC4L	-1.09218	DOWN	0.0161836	873	347	16
hsa-miR-580-3p	1.52	UP	NIPAL1	-0.931159	DOWN	0.0161836	873	347	16
hsa-miR-580-3p	1.52	UP	SMYD1	-1.58792	DOWN	0.0161836	873	347	16
hsa-miR-580-3p	1.52	UP	FNDC1	-0.867781	DOWN	0.0161836	873	347	16
hsa-miR-580-3p	1.52	UP	ITGBL1	-2.05246	DOWN	0.0161836	873	347	16
hsa-miR-580-3p	1.52	UP	TRDN	-0.755561	DOWN	0.0161836	873	347	16
hsa-miR-580-3p	1.52	UP	TWIST1	-1.04011	DOWN	0.0161836	873	347	16
hsa-miR-580-3p	1.52	UP	CDH1	-2.16488	DOWN	0.0161836	873	347	16
hsa-miR-580-3p	1.52	UP	SMYD1	-1.58792	DOWN	0.0418239	873	693	24
hsa-miR-580-3p	1.52	UP	KIAA1210	-1.63993	DOWN	0.0418239	873	693	24
hsa-miR-580-3p	1.52	UP	THSD4	-1.9421	DOWN	0.0418239	873	693	24
hsa-miR-580-3p	1.52	UP	ITGBL1	-2.05246	DOWN	0.0418239	873	693	24
hsa-miR-580-3p	1.52	UP	CDH1	-2.16488	DOWN	0.0418239	873	693	24
hsa-miR-369-3p	1.5	UP	MYO5B	-0.673062	DOWN	0.00226193	1065	347	22
hsa-miR-369-3p	1.5	UP	WNT16	-1.3476	DOWN	0.00226193	1065	347	22
hsa-miR-369-3p	1.5	UP	LRRC17	-0.880256	DOWN	0.00226193	1065	347	22
hsa-miR-369-3p	1.5	UP	COL4A6	-0.940362	DOWN	0.00226193	1065	347	22
hsa-miR-369-3p	1.5	UP	MCTP2	-0.933898	DOWN	0.00226193	1065	347	22
hsa-miR-369-3p	1.5	UP	NDNF	-1.1339	DOWN	0.00226193	1065	347	22
hsa-miR-369-3p	1.5	UP	FREM1	-0.649582	DOWN	0.00226193	1065	347	22
hsa-miR-369-3p	1.5	UP	SULF1	-1.23987	DOWN	0.00226193	1065	347	22
hsa-miR-369-3p	1.5	UP	KCNJ2	-0.732635	DOWN	0.00226193	1065	347	22
hsa-miR-369-3p	1.5	UP	PAPPA2	-0.657356	DOWN	0.00226193	1065	347	22
hsa-miR-369-3p	1.5	UP	CR1	-1.58042	DOWN	0.00226193	1065	347	22
hsa-miR-369-3p	1.5	UP	EGR2	-0.832997	DOWN	0.00226193	1065	347	22
hsa-miR-369-3p	1.5	UP	GBX2	-1.30643	DOWN	0.00226193	1065	347	22
hsa-miR-369-3p	1.5	UP	EGR1	-1.05063	DOWN	0.00226193	1065	347	22
hsa-miR-369-3p	1.5	UP	ABRA	-0.846251	DOWN	0.00226193	1065	347	22
hsa-miR-369-3p	1.5	UP	SEMA3D	-1.08612	DOWN	0.00226193	1065	347	22
hsa-miR-369-3p	1.5	UP	FAT4	-1.54756	DOWN	0.00226193	1065	347	22
hsa-miR-369-3p	1.5	UP	CEMIP	-0.864647	DOWN	0.00226193	1065	347	22
hsa-miR-369-3p	1.5	UP	CSRP3	-2.33925	DOWN	0.00226193	1065	347	22
hsa-miR-369-3p	1.5	UP	NR4A3	-0.713807	DOWN	0.00226193	1065	347	22
hsa-miR-369-3p	1.5	UP	GJA3	-1.85357	DOWN	0.00226193	1065	347	22
hsa-miR-369-3p	1.5	UP	PAPPA	-0.951856	DOWN	0.00226193	1065	347	22
hsa-miR-369-3p	1.5	UP	FAT4	-1.54756	DOWN	0.0422568	1062	693	28
hsa-miR-369-3p	1.5	UP	CR1	-1.58042	DOWN	0.0422568	1062	693	28
hsa-miR-369-3p	1.5	UP	GJA3	-1.85357	DOWN	0.0422568	1062	693	28
hsa-miR-369-3p	1.5	UP	CSRP3	-2.33925	DOWN	0.0422568	1062	693	28
hsa-miR-32-3p	1.49	UP	PIEZO2	-1.0364	DOWN	0.0117815	1238	347	21
hsa-miR-32-3p	1.49	UP	ADAMTSL3	-2.01764	DOWN	0.0117815	1238	347	21
hsa-miR-32-3p	1.49	UP	KLF5	-1.6211	DOWN	0.0117815	1238	347	21
hsa-miR-32-3p	1.49	UP	SLC26A7	-3.48192	DOWN	0.0117815	1238	347	21
hsa-miR-32-3p	1.49	UP	NDNF	-1.1339	DOWN	0.0117815	1238	347	21
hsa-miR-32-3p	1.49	UP	HEPACAM2	-1.42518	DOWN	0.0117815	1238	347	21
hsa-miR-32-3p	1.49	UP	PRLR	-0.894901	DOWN	0.0117815	1238	347	21
hsa-miR-32-3p	1.49	UP	CR1	-1.58042	DOWN	0.0117815	1238	347	21
hsa-miR-32-3p	1.49	UP	DUSP1	-0.923435	DOWN	0.0117815	1238	347	21
hsa-miR-32-3p	1.49	UP	SLC9A2	-1.05574	DOWN	0.0117815	1238	347	21
hsa-miR-32-3p	1.49	UP	SLC16A12	-1.36831	DOWN	0.0117815	1238	347	21
hsa-miR-32-3p	1.49	UP	FOXC1	-1.23296	DOWN	0.0117815	1238	347	21
hsa-miR-32-3p	1.49	UP	SIX1	-2.89098	DOWN	0.0117815	1238	347	21
hsa-miR-32-3p	1.49	UP	SNTG2	-0.971777	DOWN	0.0117815	1238	347	21
hsa-miR-32-3p	1.49	UP	PGR	-1.82347	DOWN	0.0117815	1238	347	21
hsa-miR-32-3p	1.49	UP	GMNC	-1.21331	DOWN	0.0117815	1238	347	21
hsa-miR-32-3p	1.49	UP	LRIG3	-0.966059	DOWN	0.0117815	1238	347	21
hsa-miR-32-3p	1.49	UP	SFRP1	-0.657514	DOWN	0.0117815	1238	347	21
hsa-miR-32-3p	1.49	UP	NR4A3	-0.713807	DOWN	0.0117815	1238	347	21
hsa-miR-32-3p	1.49	UP	POSTN	-1.04427	DOWN	0.0117815	1238	347	21
hsa-miR-32-3p	1.49	UP	TRDN	-0.755561	DOWN	0.0117815	1238	347	21
hsa-miR-32-3p	1.49	UP	HEPACAM2	-1.42518	DOWN	0.0133795	1236	693	35
hsa-miR-32-3p	1.49	UP	CR1	-1.58042	DOWN	0.0133795	1236	693	35
hsa-miR-32-3p	1.49	UP	KLF5	-1.6211	DOWN	0.0133795	1236	693	35
hsa-miR-32-3p	1.49	UP	PGR	-1.82347	DOWN	0.0133795	1236	693	35
hsa-miR-32-3p	1.49	UP	ADAMTSL3	-2.01764	DOWN	0.0133795	1236	693	35
hsa-miR-32-3p	1.49	UP	SIX1	-2.89098	DOWN	0.0133795	1236	693	35
hsa-miR-32-3p	1.49	UP	SLC26A7	-3.48192	DOWN	0.0133795	1236	693	35
hsa-miR-548ax	1.47	UP	SCARA5	-3.10676	DOWN	0.00523819	656	347	15
hsa-miR-548ax	1.47	UP	MID2	-0.627006	DOWN	0.00523819	656	347	15
hsa-miR-548ax	1.47	UP	ANGPTL5	-1.099	DOWN	0.00523819	656	347	15
hsa-miR-548ax	1.47	UP	LRIG3	-0.966059	DOWN	0.00523819	656	347	15
hsa-miR-548ax	1.47	UP	ANKRD36B	-0.718946	DOWN	0.00523819	656	347	15
hsa-miR-548ax	1.47	UP	PTPRH	-0.771876	DOWN	0.00523819	656	347	15
hsa-miR-548ax	1.47	UP	CALHM5	-0.926004	DOWN	0.00523819	656	347	15
hsa-miR-548ax	1.47	UP	MCTP2	-0.933898	DOWN	0.00523819	656	347	15
hsa-miR-548ax	1.47	UP	FMO1	-2.03398	DOWN	0.00523819	656	347	15
hsa-miR-548ax	1.47	UP	POSTN	-1.04427	DOWN	0.00523819	656	347	15
hsa-miR-548ax	1.47	UP	KLHL14	-0.81273	DOWN	0.00523819	656	347	15
hsa-miR-548ax	1.47	UP	KCNJ2	-0.732635	DOWN	0.00523819	656	347	15
hsa-miR-548ax	1.47	UP	PCSK9	-1.34514	DOWN	0.00523819	656	347	15
hsa-miR-548ax	1.47	UP	TRDN	-0.755561	DOWN	0.00523819	656	347	15
hsa-miR-548ax	1.47	UP	TMEM30B	-2.09417	DOWN	0.00523819	656	347	15
hsa-miR-654-3p	1.47	UP	CYP4B1	-2.11439	DOWN	0.012619	402	347	10
hsa-miR-654-3p	1.47	UP	MID2	-0.627006	DOWN	0.012619	402	347	10
hsa-miR-654-3p	1.47	UP	MCTP2	-0.933898	DOWN	0.012619	402	347	10
hsa-miR-654-3p	1.47	UP	PLA2R1	-1.19615	DOWN	0.012619	402	347	10
hsa-miR-654-3p	1.47	UP	TNIP3	-1.26978	DOWN	0.012619	402	347	10
hsa-miR-654-3p	1.47	UP	PAPPA	-0.951856	DOWN	0.012619	402	347	10
hsa-miR-654-3p	1.47	UP	RCSD1	-0.627414	DOWN	0.012619	402	347	10
hsa-miR-654-3p	1.47	UP	GPX8	-1.32112	DOWN	0.012619	402	347	10
hsa-miR-654-3p	1.47	UP	BNC2	-1.97163	DOWN	0.012619	402	347	10
hsa-miR-654-3p	1.47	UP	MBOAT1	-1.45274	DOWN	0.012619	402	347	10
hsa-miR-548ax	1.47	UP	C2CD4B	-1.41754	DOWN	0.00708559	653	693	23
hsa-miR-654-3p	1.47	UP	MBOAT1	-1.45274	DOWN	0.00961991	402	693	16
hsa-miR-654-3p	1.47	UP	BNC2	-1.97163	DOWN	0.00961991	402	693	16
hsa-miR-548ax	1.47	UP	FMO1	-2.03398	DOWN	0.00708559	653	693	23
hsa-miR-548ax	1.47	UP	TMEM30B	-2.09417	DOWN	0.00708559	653	693	23
hsa-miR-654-3p	1.47	UP	CYP4B1	-2.11439	DOWN	0.00961991	402	693	16
hsa-miR-548ax	1.47	UP	SCARA5	-3.10676	DOWN	0.00708559	653	693	23
hsa-miR-411-5p	1.45	UP	EPPK1	-0.936392	DOWN	0.0407719	296	347	7
hsa-miR-411-5p	1.45	UP	DUSP1	-0.923435	DOWN	0.0407719	296	347	7
hsa-miR-411-5p	1.45	UP	SLC16A12	-1.36831	DOWN	0.0407719	296	347	7
hsa-miR-411-5p	1.45	UP	PAPPA2	-0.657356	DOWN	0.0407719	296	347	7
hsa-miR-411-5p	1.45	UP	PKP2	-1.38949	DOWN	0.0407719	296	347	7
hsa-miR-411-5p	1.45	UP	ITGBL1	-2.05246	DOWN	0.0407719	296	347	7
hsa-miR-411-5p	1.45	UP	TRDN	-0.755561	DOWN	0.0407719	296	347	7
hsa-miR-3074-5p	1.44	UP	PROKR2	-1.19666	DOWN	0.000722572	743	347	19
hsa-miR-3074-5p	1.44	UP	COL2A1	-2.69333	DOWN	0.000722572	743	347	19
hsa-miR-3074-5p	1.44	UP	KLK10	-1.01282	DOWN	0.000722572	743	347	19
hsa-miR-3074-5p	1.44	UP	MEOX2	-2.70134	DOWN	0.000722572	743	347	19
hsa-miR-3074-5p	1.44	UP	PIEZO2	-1.0364	DOWN	0.000722572	743	347	19
hsa-miR-3074-5p	1.44	UP	BNC2	-1.97163	DOWN	0.000722572	743	347	19
hsa-miR-3074-5p	1.44	UP	ESRRB	-0.681099	DOWN	0.000722572	743	347	19
hsa-miR-3074-5p	1.44	UP	F11	-0.979278	DOWN	0.000722572	743	347	19
hsa-miR-3074-5p	1.44	UP	MCTP2	-0.933898	DOWN	0.000722572	743	347	19
hsa-miR-3074-5p	1.44	UP	AFAP1L1	-0.995378	DOWN	0.000722572	743	347	19
hsa-miR-3074-5p	1.44	UP	LAYN	-0.589656	DOWN	0.000722572	743	347	19
hsa-miR-3074-5p	1.44	UP	DPP4	-0.879095	DOWN	0.000722572	743	347	19
hsa-miR-3074-5p	1.44	UP	FOXC1	-1.23296	DOWN	0.000722572	743	347	19
hsa-miR-3074-5p	1.44	UP	COL8A2	-1.25602	DOWN	0.000722572	743	347	19
hsa-miR-3074-5p	1.44	UP	PGR	-1.82347	DOWN	0.000722572	743	347	19
hsa-miR-3074-5p	1.44	UP	TP73	-0.868834	DOWN	0.000722572	743	347	19
hsa-miR-3074-5p	1.44	UP	TMEM26	-0.818743	DOWN	0.000722572	743	347	19
hsa-miR-3074-5p	1.44	UP	SLC38A4	-1.94268	DOWN	0.000722572	743	347	19
hsa-miR-3074-5p	1.44	UP	NR4A3	-0.713807	DOWN	0.000722572	743	347	19
hsa-miR-3074-5p	1.44	UP	KCNJ13	-1.57928	DOWN	0.0120242	740	693	24
hsa-miR-3074-5p	1.44	UP	PGR	-1.82347	DOWN	0.0120242	740	693	24
hsa-miR-3074-5p	1.44	UP	SLC38A4	-1.94268	DOWN	0.0120242	740	693	24
hsa-miR-3074-5p	1.44	UP	BNC2	-1.97163	DOWN	0.0120242	740	693	24
hsa-miR-3074-5p	1.44	UP	COL2A1	-2.69333	DOWN	0.0120242	740	693	24
hsa-miR-3074-5p	1.44	UP	MEOX2	-2.70134	DOWN	0.0120242	740	693	24
hsa-miR-889-3p	1.18	UP	F2RL2	-1.15573	DOWN	0.0133448	929	347	17
hsa-miR-889-3p	1.18	UP	COL2A1	-2.69333	DOWN	0.0133448	929	347	17
hsa-miR-889-3p	1.18	UP	CYP26A1	-1.0856	DOWN	0.0133448	929	347	17
hsa-miR-889-3p	1.18	UP	SLC6A4	-1.20715	DOWN	0.0133448	929	347	17
hsa-miR-889-3p	1.18	UP	SAMD9	-0.842716	DOWN	0.0133448	929	347	17
hsa-miR-889-3p	1.18	UP	TRDN	-0.755561	DOWN	0.0133448	929	347	17
hsa-miR-889-3p	1.18	UP	NR4A3	-0.713807	DOWN	0.0133448	929	347	17
hsa-miR-889-3p	1.18	UP	SLC25A21	-1.04198	DOWN	0.0133448	929	347	17
hsa-miR-889-3p	1.18	UP	CLTCL1	-0.66065	DOWN	0.0133448	929	347	17
hsa-miR-889-3p	1.18	UP	SEMA3D	-1.08612	DOWN	0.0133448	929	347	17
hsa-miR-889-3p	1.18	UP	ABRA	-0.846251	DOWN	0.0133448	929	347	17
hsa-miR-889-3p	1.18	UP	CNGB3	-1.34898	DOWN	0.0133448	929	347	17
hsa-miR-889-3p	1.18	UP	ITGBL1	-2.05246	DOWN	0.0133448	929	347	17
hsa-miR-889-3p	1.18	UP	GPC6	-1.18484	DOWN	0.0133448	929	347	17
hsa-miR-889-3p	1.18	UP	FGL2	-2.14983	DOWN	0.0133448	929	347	17
hsa-miR-889-3p	1.18	UP	BNC2	-1.97163	DOWN	0.0133448	929	347	17
hsa-miR-889-3p	1.18	UP	NPNT	-1.1014	DOWN	0.0133448	929	347	17
hsa-miR-889-3p	1.18	UP	POF1B	-1.49965	DOWN	0.00889797	927	693	29
hsa-miR-889-3p	1.18	UP	CXCL8	-1.58387	DOWN	0.00889797	927	693	29
hsa-miR-889-3p	1.18	UP	BNC2	-1.97163	DOWN	0.00889797	927	693	29
hsa-miR-889-3p	1.18	UP	ITGBL1	-2.05246	DOWN	0.00889797	927	693	29
hsa-miR-889-3p	1.18	UP	FGL2	-2.14983	DOWN	0.00889797	927	693	29
hsa-miR-889-3p	1.18	UP	COL2A1	-2.69333	DOWN	0.00889797	927	693	29
hsa-miR-495-3p	0.99	UP	CYSLTR1	-1.02238	DOWN	0.000490115	1957	347	36
hsa-miR-495-3p	0.99	UP	KLK10	-1.01282	DOWN	0.000490115	1957	347	36
hsa-miR-495-3p	0.99	UP	PDE6A	-1.15494	DOWN	0.000490115	1957	347	36
hsa-miR-495-3p	0.99	UP	KANK4	-0.986059	DOWN	0.000490115	1957	347	36
hsa-miR-495-3p	0.99	UP	CDH1	-2.16488	DOWN	0.000490115	1957	347	36
hsa-miR-495-3p	0.99	UP	KLF5	-1.6211	DOWN	0.000490115	1957	347	36
hsa-miR-495-3p	0.99	UP	FNDC1	-0.867781	DOWN	0.000490115	1957	347	36
hsa-miR-495-3p	0.99	UP	SLC26A2	-2.16877	DOWN	0.000490115	1957	347	36
hsa-miR-495-3p	0.99	UP	BNC2	-1.97163	DOWN	0.000490115	1957	347	36
hsa-miR-495-3p	0.99	UP	TENT5A	-0.826339	DOWN	0.000490115	1957	347	36
hsa-miR-495-3p	0.99	UP	RP1L1	-1.31525	DOWN	0.000490115	1957	347	36
hsa-miR-495-3p	0.99	UP	MCTP2	-0.933898	DOWN	0.000490115	1957	347	36
hsa-miR-495-3p	0.99	UP	RASSF9	-1.95709	DOWN	0.000490115	1957	347	36
hsa-miR-495-3p	0.99	UP	SULF1	-1.23987	DOWN	0.000490115	1957	347	36
hsa-miR-495-3p	0.99	UP	LAYN	-0.589656	DOWN	0.000490115	1957	347	36
hsa-miR-495-3p	0.99	UP	KCNJ2	-0.732635	DOWN	0.000490115	1957	347	36
hsa-miR-495-3p	0.99	UP	TDRD1	-0.812646	DOWN	0.000490115	1957	347	36
hsa-miR-495-3p	0.99	UP	TMEM30B	-2.09417	DOWN	0.000490115	1957	347	36
hsa-miR-495-3p	0.99	UP	DUSP1	-0.923435	DOWN	0.000490115	1957	347	36
hsa-miR-495-3p	0.99	UP	CDON	-0.757468	DOWN	0.000490115	1957	347	36
hsa-miR-495-3p	0.99	UP	CXCL2	-2.06229	DOWN	0.000490115	1957	347	36
hsa-miR-495-3p	0.99	UP	FOXC1	-1.23296	DOWN	0.000490115	1957	347	36
hsa-miR-495-3p	0.99	UP	SEMA3D	-1.08612	DOWN	0.000490115	1957	347	36
hsa-miR-495-3p	0.99	UP	FAT4	-1.54756	DOWN	0.000490115	1957	347	36
hsa-miR-495-3p	0.99	UP	SIX1	-2.89098	DOWN	0.000490115	1957	347	36
hsa-miR-495-3p	0.99	UP	KLHL14	-0.81273	DOWN	0.000490115	1957	347	36
hsa-miR-495-3p	0.99	UP	F2RL2	-1.15573	DOWN	0.000490115	1957	347	36
hsa-miR-495-3p	0.99	UP	PGR	-1.82347	DOWN	0.000490115	1957	347	36
hsa-miR-495-3p	0.99	UP	MID2	-0.627006	DOWN	0.000490115	1957	347	36
hsa-miR-495-3p	0.99	UP	TMEM26	-0.818743	DOWN	0.000490115	1957	347	36
hsa-miR-495-3p	0.99	UP	NR4A3	-0.713807	DOWN	0.000490115	1957	347	36
hsa-miR-495-3p	0.99	UP	PTK7	-0.689752	DOWN	0.000490115	1957	347	36
hsa-miR-495-3p	0.99	UP	ANKRD55	-0.687325	DOWN	0.000490115	1957	347	36
hsa-miR-495-3p	0.99	UP	ITGBL1	-2.05246	DOWN	0.000490115	1957	347	36
hsa-miR-495-3p	0.99	UP	TRDN	-0.755561	DOWN	0.000490115	1957	347	36
hsa-miR-495-3p	0.99	UP	FGL2	-2.14983	DOWN	0.000490115	1957	347	36
hsa-miR-548j-5p	0.99	UP	CYP3A4	-1.23141	DOWN	0.0457164	1582	347	22
hsa-miR-548j-5p	0.99	UP	ZNF124	-0.64695	DOWN	0.0457164	1582	347	22
hsa-miR-548j-5p	0.99	UP	TENT5A	-0.826339	DOWN	0.0457164	1582	347	22
hsa-miR-548j-5p	0.99	UP	KLF4	-1.49432	DOWN	0.0457164	1582	347	22
hsa-miR-548j-5p	0.99	UP	SLC26A7	-3.48192	DOWN	0.0457164	1582	347	22
hsa-miR-548j-5p	0.99	UP	MCTP2	-0.933898	DOWN	0.0457164	1582	347	22
hsa-miR-548j-5p	0.99	UP	KCNJ2	-0.732635	DOWN	0.0457164	1582	347	22
hsa-miR-548j-5p	0.99	UP	GPC6	-1.18484	DOWN	0.0457164	1582	347	22
hsa-miR-548j-5p	0.99	UP	PRLR	-0.894901	DOWN	0.0457164	1582	347	22
hsa-miR-548j-5p	0.99	UP	NPNT	-1.1014	DOWN	0.0457164	1582	347	22
hsa-miR-548j-5p	0.99	UP	DSP	-2.33244	DOWN	0.0457164	1582	347	22
hsa-miR-548j-5p	0.99	UP	CR1	-1.58042	DOWN	0.0457164	1582	347	22
hsa-miR-548j-5p	0.99	UP	FZD7	-1.00684	DOWN	0.0457164	1582	347	22
hsa-miR-548j-5p	0.99	UP	OGN	-1.79037	DOWN	0.0457164	1582	347	22
hsa-miR-548j-5p	0.99	UP	FAT4	-1.54756	DOWN	0.0457164	1582	347	22
hsa-miR-548j-5p	0.99	UP	GMNC	-1.21331	DOWN	0.0457164	1582	347	22
hsa-miR-548j-5p	0.99	UP	MID2	-0.627006	DOWN	0.0457164	1582	347	22
hsa-miR-548j-5p	0.99	UP	SHISA2	-0.773106	DOWN	0.0457164	1582	347	22
hsa-miR-548j-5p	0.99	UP	LRRIQ3	-0.856814	DOWN	0.0457164	1582	347	22
hsa-miR-548j-5p	0.99	UP	SLC25A21	-1.04198	DOWN	0.0457164	1582	347	22
hsa-miR-548j-5p	0.99	UP	RAG1	-0.986341	DOWN	0.0457164	1582	347	22
hsa-miR-548j-5p	0.99	UP	FGL2	-2.14983	DOWN	0.0457164	1582	347	22
hsa-miR-548j-5p	0.99	UP	KLF4	-1.49432	DOWN	0.0284077	1576	693	40
hsa-miR-548j-5p	0.99	UP	SOST	-1.53765	DOWN	0.0284077	1576	693	40
hsa-miR-495-3p	0.99	UP	FAT4	-1.54756	DOWN	0.00273787	1952	693	55
hsa-miR-548j-5p	0.99	UP	FAT4	-1.54756	DOWN	0.0284077	1576	693	40
hsa-miR-495-3p	0.99	UP	KCNJ13	-1.57928	DOWN	0.00273787	1952	693	55
hsa-miR-548j-5p	0.99	UP	CR1	-1.58042	DOWN	0.0284077	1576	693	40
hsa-miR-495-3p	0.99	UP	KLF5	-1.6211	DOWN	0.00273787	1952	693	55
hsa-miR-548j-5p	0.99	UP	OGN	-1.79037	DOWN	0.0284077	1576	693	40
hsa-miR-495-3p	0.99	UP	PGR	-1.82347	DOWN	0.00273787	1952	693	55
hsa-miR-495-3p	0.99	UP	RASSF9	-1.95709	DOWN	0.00273787	1952	693	55
hsa-miR-495-3p	0.99	UP	BNC2	-1.97163	DOWN	0.00273787	1952	693	55
hsa-miR-495-3p	0.99	UP	ITGBL1	-2.05246	DOWN	0.00273787	1952	693	55
hsa-miR-495-3p	0.99	UP	CXCL2	-2.06229	DOWN	0.00273787	1952	693	55
hsa-miR-495-3p	0.99	UP	TMEM30B	-2.09417	DOWN	0.00273787	1952	693	55
hsa-miR-495-3p	0.99	UP	FGL2	-2.14983	DOWN	0.00273787	1952	693	55
hsa-miR-548j-5p	0.99	UP	FGL2	-2.14983	DOWN	0.0284077	1576	693	40
hsa-miR-495-3p	0.99	UP	CDH1	-2.16488	DOWN	0.00273787	1952	693	55
hsa-miR-495-3p	0.99	UP	SLC26A2	-2.16877	DOWN	0.00273787	1952	693	55
hsa-miR-548j-5p	0.99	UP	DSP	-2.33244	DOWN	0.0284077	1576	693	40
hsa-miR-495-3p	0.99	UP	SIX1	-2.89098	DOWN	0.00273787	1952	693	55
hsa-miR-548j-5p	0.99	UP	SLC26A7	-3.48192	DOWN	0.0284077	1576	693	40
hsa-miR-340-5p	0.97	UP	ADAMTSL3	-2.01764	DOWN	0.00714406	2091	347	32
hsa-miR-340-5p	0.97	UP	BMP4	-2.24753	DOWN	0.00714406	2091	347	32
hsa-miR-340-5p	0.97	UP	CDH1	-2.16488	DOWN	0.00714406	2091	347	32
hsa-miR-340-5p	0.97	UP	CDON	-0.757468	DOWN	0.00714406	2091	347	32
hsa-miR-340-5p	0.97	UP	CLIC5	-0.757596	DOWN	0.00714406	2091	347	32
hsa-miR-340-5p	0.97	UP	CYP26A1	-1.0856	DOWN	0.00714406	2091	347	32
hsa-miR-340-5p	0.97	UP	DUSP2	-0.648139	DOWN	0.00714406	2091	347	32
hsa-miR-340-5p	0.97	UP	EGFL6	-1.53578	DOWN	0.00714406	2091	347	32
hsa-miR-340-5p	0.97	UP	FCGR2B	-1.29435	DOWN	0.00714406	2091	347	32
hsa-miR-340-5p	0.97	UP	FGL2	-2.14983	DOWN	0.00714406	2091	347	32
hsa-miR-340-5p	0.97	UP	FREM1	-0.649582	DOWN	0.00714406	2091	347	32
hsa-miR-340-5p	0.97	UP	GJA3	-1.85357	DOWN	0.00714406	2091	347	32
hsa-miR-340-5p	0.97	UP	GPC6	-1.18484	DOWN	0.00714406	2091	347	32
hsa-miR-340-5p	0.97	UP	GPR3	-0.694765	DOWN	0.00714406	2091	347	32
hsa-miR-340-5p	0.97	UP	LRIG3	-0.966059	DOWN	0.00714406	2091	347	32
hsa-miR-340-5p	0.97	UP	NDNF	-1.1339	DOWN	0.00714406	2091	347	32
hsa-miR-340-5p	0.97	UP	NPAS4	-4.46538	DOWN	0.00714406	2091	347	32
hsa-miR-340-5p	0.97	UP	NPNT	-1.1014	DOWN	0.00714406	2091	347	32
hsa-miR-340-5p	0.97	UP	NR4A3	-0.713807	DOWN	0.00714406	2091	347	32
hsa-miR-340-5p	0.97	UP	PGR	-1.82347	DOWN	0.00714406	2091	347	32
hsa-miR-340-5p	0.97	UP	PKHD1L1	-1.87866	DOWN	0.00714406	2091	347	32
hsa-miR-340-5p	0.97	UP	PLD1	-0.691768	DOWN	0.00714406	2091	347	32
hsa-miR-340-5p	0.97	UP	PRLR	-0.894901	DOWN	0.00714406	2091	347	32
hsa-miR-340-5p	0.97	UP	PRSS56	-0.794884	DOWN	0.00714406	2091	347	32
hsa-miR-340-5p	0.97	UP	PTCHD4	-0.64703	DOWN	0.00714406	2091	347	32
hsa-miR-340-5p	0.97	UP	PTPN22	-1.09175	DOWN	0.00714406	2091	347	32
hsa-miR-340-5p	0.97	UP	SEMA3D	-1.08612	DOWN	0.00714406	2091	347	32
hsa-miR-340-5p	0.97	UP	SLC16A12	-1.36831	DOWN	0.00714406	2091	347	32
hsa-miR-340-5p	0.97	UP	SLC25A21	-1.04198	DOWN	0.00714406	2091	347	32
hsa-miR-340-5p	0.97	UP	SLC35G1	-0.91248	DOWN	0.00714406	2091	347	32
hsa-miR-340-5p	0.97	UP	TMEM26	-0.818743	DOWN	0.00714406	2091	347	32
hsa-miR-340-5p	0.97	UP	TRDN	-0.755561	DOWN	0.00714406	2091	347	32
hsa-miR-340-5p	0.97	UP	EGFL6	-1.53578	DOWN	0.00992957	2088	693	54
hsa-miR-340-5p	0.97	UP	KCNJ13	-1.57928	DOWN	0.00992957	2088	693	54
hsa-miR-340-5p	0.97	UP	PGR	-1.82347	DOWN	0.00992957	2088	693	54
hsa-miR-340-5p	0.97	UP	GJA3	-1.85357	DOWN	0.00992957	2088	693	54
hsa-miR-340-5p	0.97	UP	PKHD1L1	-1.87866	DOWN	0.00992957	2088	693	54
hsa-miR-340-5p	0.97	UP	ADAMTSL3	-2.01764	DOWN	0.00992957	2088	693	54
hsa-miR-340-5p	0.97	UP	FGL2	-2.14983	DOWN	0.00992957	2088	693	54
hsa-miR-340-5p	0.97	UP	CDH1	-2.16488	DOWN	0.00992957	2088	693	54
hsa-miR-340-5p	0.97	UP	BMP4	-2.24753	DOWN	0.00992957	2088	693	54
hsa-miR-340-5p	0.97	UP	NPAS4	-4.46538	DOWN	0.00992957	2088	693	54
hsa-miR-30b-5p	0.93	UP	QRFPR	-1.13921	DOWN	0.00362229	1530	347	27
hsa-miR-30b-5p	0.93	UP	LEPR	-1.32568	DOWN	0.00362229	1530	347	27
hsa-miR-30b-5p	0.93	UP	CYSLTR1	-1.02238	DOWN	0.00362229	1530	347	27
hsa-miR-30b-5p	0.93	UP	MEOX2	-2.70134	DOWN	0.00362229	1530	347	27
hsa-miR-30b-5p	0.93	UP	PIEZO2	-1.0364	DOWN	0.00362229	1530	347	27
hsa-miR-30b-5p	0.93	UP	GAS2	-0.685154	DOWN	0.00362229	1530	347	27
hsa-miR-30b-5p	0.93	UP	LRRC17	-0.880256	DOWN	0.00362229	1530	347	27
hsa-miR-30b-5p	0.93	UP	TENT5A	-0.826339	DOWN	0.00362229	1530	347	27
hsa-miR-30b-5p	0.93	UP	BNC2	-1.97163	DOWN	0.00362229	1530	347	27
hsa-miR-30b-5p	0.93	UP	MXRA5	-0.906125	DOWN	0.00362229	1530	347	27
hsa-miR-30b-5p	0.93	UP	FOXD1	-1.80106	DOWN	0.00362229	1530	347	27
hsa-miR-30b-5p	0.93	UP	COL9A3	-0.647545	DOWN	0.00362229	1530	347	27
hsa-miR-30b-5p	0.93	UP	PRLR	-0.894901	DOWN	0.00362229	1530	347	27
hsa-miR-30b-5p	0.93	UP	DSP	-2.33244	DOWN	0.00362229	1530	347	27
hsa-miR-30b-5p	0.93	UP	RASSF10	-1.18261	DOWN	0.00362229	1530	347	27
hsa-miR-30b-5p	0.93	UP	SPTLC3	-2.18035	DOWN	0.00362229	1530	347	27
hsa-miR-30b-5p	0.93	UP	SIX1	-2.89098	DOWN	0.00362229	1530	347	27
hsa-miR-30b-5p	0.93	UP	SCARA5	-3.10676	DOWN	0.00362229	1530	347	27
hsa-miR-30b-5p	0.93	UP	GMNC	-1.21331	DOWN	0.00362229	1530	347	27
hsa-miR-30b-5p	0.93	UP	MID2	-0.627006	DOWN	0.00362229	1530	347	27
hsa-miR-30b-5p	0.93	UP	NR4A2	-1.37025	DOWN	0.00362229	1530	347	27
hsa-miR-30b-5p	0.93	UP	GALR1	-0.702264	DOWN	0.00362229	1530	347	27
hsa-miR-30b-5p	0.93	UP	SLC25A21	-1.04198	DOWN	0.00362229	1530	347	27
hsa-miR-30b-5p	0.93	UP	TTN	-0.62809	DOWN	0.00362229	1530	347	27
hsa-miR-30b-5p	0.93	UP	TRDN	-0.755561	DOWN	0.00362229	1530	347	27
hsa-miR-30b-5p	0.93	UP	FAP	-0.611797	DOWN	0.00362229	1530	347	27
hsa-miR-30b-5p	0.93	UP	MBOAT1	-1.45274	DOWN	0.00362229	1530	347	27
hsa-miR-30b-5p	0.93	UP	MBOAT1	-1.45274	DOWN	0.0146707	1526	693	41
hsa-miR-30b-5p	0.93	UP	FOXD1	-1.80106	DOWN	0.0146707	1526	693	41
hsa-miR-30b-5p	0.93	UP	BNC2	-1.97163	DOWN	0.0146707	1526	693	41
hsa-miR-30b-5p	0.93	UP	SPTLC3	-2.18035	DOWN	0.0146707	1526	693	41
hsa-miR-30b-5p	0.93	UP	DSP	-2.33244	DOWN	0.0146707	1526	693	41
hsa-miR-30b-5p	0.93	UP	MEOX2	-2.70134	DOWN	0.0146707	1526	693	41
hsa-miR-30b-5p	0.93	UP	SIX1	-2.89098	DOWN	0.0146707	1526	693	41
hsa-miR-30b-5p	0.93	UP	SCARA5	-3.10676	DOWN	0.0146707	1526	693	41
hsa-miR-381-3p	0.9	UP	METTL21C	-0.865386	DOWN	0.0475437	1315	347	19
hsa-miR-381-3p	0.9	UP	GAS2	-0.685154	DOWN	0.0475437	1315	347	19
hsa-miR-381-3p	0.9	UP	ADAMTSL3	-2.01764	DOWN	0.0475437	1315	347	19
hsa-miR-381-3p	0.9	UP	TENT5A	-0.826339	DOWN	0.0475437	1315	347	19
hsa-miR-381-3p	0.9	UP	KLF5	-1.6211	DOWN	0.0475437	1315	347	19
hsa-miR-381-3p	0.9	UP	KLF4	-1.49432	DOWN	0.0475437	1315	347	19
hsa-miR-381-3p	0.9	UP	PKHD1L1	-1.87866	DOWN	0.0475437	1315	347	19
hsa-miR-381-3p	0.9	UP	PDGFD	-1.54638	DOWN	0.0475437	1315	347	19
hsa-miR-381-3p	0.9	UP	OLFML2B	-1.2217	DOWN	0.0475437	1315	347	19
hsa-miR-381-3p	0.9	UP	MPEG1	-0.850704	DOWN	0.0475437	1315	347	19
hsa-miR-381-3p	0.9	UP	EGFL6	-1.53578	DOWN	0.0475437	1315	347	19
hsa-miR-381-3p	0.9	UP	GPC6	-1.18484	DOWN	0.0475437	1315	347	19
hsa-miR-381-3p	0.9	UP	OGN	-1.79037	DOWN	0.0475437	1315	347	19
hsa-miR-381-3p	0.9	UP	NIPAL1	-0.931159	DOWN	0.0475437	1315	347	19
hsa-miR-381-3p	0.9	UP	KDELR3	-0.750769	DOWN	0.0475437	1315	347	19
hsa-miR-381-3p	0.9	UP	SLC37A2	-0.725419	DOWN	0.0475437	1315	347	19
hsa-miR-381-3p	0.9	UP	PLA2R1	-1.19615	DOWN	0.0475437	1315	347	19
hsa-miR-381-3p	0.9	UP	ITGB1BP2	-1.06461	DOWN	0.0475437	1315	347	19
hsa-miR-381-3p	0.9	UP	SFRP2	-2.1114	DOWN	0.0475437	1315	347	19
hsa-let-7f-5p	0.8	UP	FAM20A	-2.57633	DOWN	0.0471084	982	693	26
hsa-miR-30d-5p	-0.67	DOWN	QRFPR	-1.13921	DOWN	0.00350664	1524	347	27
hsa-miR-30d-5p	-0.67	DOWN	LEPR	-1.32568	DOWN	0.00350664	1524	347	27
hsa-miR-30d-5p	-0.67	DOWN	CYSLTR1	-1.02238	DOWN	0.00350664	1524	347	27
hsa-miR-30d-5p	-0.67	DOWN	MEOX2	-2.70134	DOWN	0.00350664	1524	347	27
hsa-miR-30d-5p	-0.67	DOWN	PIEZO2	-1.0364	DOWN	0.00350664	1524	347	27
hsa-miR-30d-5p	-0.67	DOWN	GAS2	-0.685154	DOWN	0.00350664	1524	347	27
hsa-miR-30d-5p	-0.67	DOWN	LRRC17	-0.880256	DOWN	0.00350664	1524	347	27
hsa-miR-30d-5p	-0.67	DOWN	TENT5A	-0.826339	DOWN	0.00350664	1524	347	27
hsa-miR-30d-5p	-0.67	DOWN	BNC2	-1.97163	DOWN	0.00350664	1524	347	27
hsa-miR-30d-5p	-0.67	DOWN	MXRA5	-0.906125	DOWN	0.00350664	1524	347	27
hsa-miR-30d-5p	-0.67	DOWN	FOXD1	-1.80106	DOWN	0.00350664	1524	347	27
hsa-miR-30d-5p	-0.67	DOWN	COL9A3	-0.647545	DOWN	0.00350664	1524	347	27
hsa-miR-30d-5p	-0.67	DOWN	PRLR	-0.894901	DOWN	0.00350664	1524	347	27
hsa-miR-30d-5p	-0.67	DOWN	DSP	-2.33244	DOWN	0.00350664	1524	347	27
hsa-miR-30d-5p	-0.67	DOWN	RASSF10	-1.18261	DOWN	0.00350664	1524	347	27
hsa-miR-30d-5p	-0.67	DOWN	SPTLC3	-2.18035	DOWN	0.00350664	1524	347	27
hsa-miR-30d-5p	-0.67	DOWN	SIX1	-2.89098	DOWN	0.00350664	1524	347	27
hsa-miR-30d-5p	-0.67	DOWN	SCARA5	-3.10676	DOWN	0.00350664	1524	347	27
hsa-miR-30d-5p	-0.67	DOWN	GMNC	-1.21331	DOWN	0.00350664	1524	347	27
hsa-miR-30d-5p	-0.67	DOWN	MID2	-0.627006	DOWN	0.00350664	1524	347	27
hsa-miR-30d-5p	-0.67	DOWN	NR4A2	-1.37025	DOWN	0.00350664	1524	347	27
hsa-miR-30d-5p	-0.67	DOWN	GALR1	-0.702264	DOWN	0.00350664	1524	347	27
hsa-miR-30d-5p	-0.67	DOWN	SLC25A21	-1.04198	DOWN	0.00350664	1524	347	27
hsa-miR-30d-5p	-0.67	DOWN	TTN	-0.62809	DOWN	0.00350664	1524	347	27
hsa-miR-30d-5p	-0.67	DOWN	TRDN	-0.755561	DOWN	0.00350664	1524	347	27
hsa-miR-30d-5p	-0.67	DOWN	FAP	-0.611797	DOWN	0.00350664	1524	347	27
hsa-miR-30d-5p	-0.67	DOWN	MBOAT1	-1.45274	DOWN	0.00350664	1524	347	27
hsa-miR-30d-5p	-0.67	DOWN	ADGRA2	-0.610825	DOWN	0.0140563	1520	693	41
hsa-miR-30d-5p	-0.67	DOWN	FAP	-0.611797	DOWN	0.0140563	1520	693	41
hsa-miR-30d-5p	-0.67	DOWN	MID2	-0.627006	DOWN	0.0140563	1520	693	41
hsa-miR-30d-5p	-0.67	DOWN	TTN	-0.62809	DOWN	0.0140563	1520	693	41
hsa-miR-30d-5p	-0.67	DOWN	MAP3K15	-0.630252	DOWN	0.0140563	1520	693	41
hsa-miR-30d-5p	-0.67	DOWN	COL13A1	-0.636726	DOWN	0.0140563	1520	693	41
hsa-miR-30d-5p	-0.67	DOWN	ABCG5	-0.637472	DOWN	0.0140563	1520	693	41
hsa-miR-30d-5p	-0.67	DOWN	COL9A3	-0.647545	DOWN	0.0140563	1520	693	41
hsa-miR-30d-5p	-0.67	DOWN	E2F7	-0.675457	DOWN	0.0140563	1520	693	41
hsa-miR-30d-5p	-0.67	DOWN	GAS2	-0.685154	DOWN	0.0140563	1520	693	41
hsa-miR-30d-5p	-0.67	DOWN	GALR1	-0.702264	DOWN	0.0140563	1520	693	41
hsa-miR-30d-5p	-0.67	DOWN	JUNB	-0.711433	DOWN	0.0140563	1520	693	41
hsa-miR-30d-5p	-0.67	DOWN	EYS	-0.721178	DOWN	0.0140563	1520	693	41
hsa-miR-30d-5p	-0.67	DOWN	IL1RAPL2	-0.749514	DOWN	0.0140563	1520	693	41
hsa-miR-30d-5p	-0.67	DOWN	TRDN	-0.755561	DOWN	0.0140563	1520	693	41
hsa-miR-30d-5p	-0.67	DOWN	ADAMTS6	-0.776618	DOWN	0.0140563	1520	693	41
hsa-miR-30d-5p	-0.67	DOWN	CALCR	-0.780988	DOWN	0.0140563	1520	693	41
hsa-miR-30d-5p	-0.67	DOWN	TENT5A	-0.826339	DOWN	0.0140563	1520	693	41
hsa-miR-30d-5p	-0.67	DOWN	LRRC17	-0.880256	DOWN	0.0140563	1520	693	41
hsa-miR-30d-5p	-0.67	DOWN	CCN3	-0.889171	DOWN	0.0140563	1520	693	41
hsa-miR-30d-5p	-0.67	DOWN	PRLR	-0.894901	DOWN	0.0140563	1520	693	41
hsa-miR-30d-5p	-0.67	DOWN	MXRA5	-0.906125	DOWN	0.0140563	1520	693	41
hsa-miR-30d-5p	-0.67	DOWN	DSG2	-0.912023	DOWN	0.0140563	1520	693	41
hsa-miR-30d-5p	-0.67	DOWN	CYSLTR1	-1.02238	DOWN	0.0140563	1520	693	41
hsa-miR-30d-5p	-0.67	DOWN	PIEZO2	-1.0364	DOWN	0.0140563	1520	693	41
hsa-miR-30d-5p	-0.67	DOWN	SLC25A21	-1.04198	DOWN	0.0140563	1520	693	41
hsa-miR-30d-5p	-0.67	DOWN	QRFPR	-1.13921	DOWN	0.0140563	1520	693	41
hsa-miR-30d-5p	-0.67	DOWN	RASSF10	-1.18261	DOWN	0.0140563	1520	693	41
hsa-miR-30d-5p	-0.67	DOWN	GMNC	-1.21331	DOWN	0.0140563	1520	693	41
hsa-miR-30d-5p	-0.67	DOWN	LEPR	-1.32568	DOWN	0.0140563	1520	693	41
hsa-miR-30d-5p	-0.67	DOWN	NR4A2	-1.37025	DOWN	0.0140563	1520	693	41
hsa-miR-30d-5p	-0.67	DOWN	MBOAT1	-1.45274	DOWN	0.0140563	1520	693	41
hsa-miR-30d-5p	-0.67	DOWN	FOXD1	-1.80106	DOWN	0.0140563	1520	693	41
hsa-miR-30d-5p	-0.67	DOWN	BNC2	-1.97163	DOWN	0.0140563	1520	693	41
hsa-miR-30d-5p	-0.67	DOWN	SPTLC3	-2.18035	DOWN	0.0140563	1520	693	41
hsa-miR-30d-5p	-0.67	DOWN	DSP	-2.33244	DOWN	0.0140563	1520	693	41
hsa-miR-30d-5p	-0.67	DOWN	MEOX2	-2.70134	DOWN	0.0140563	1520	693	41
hsa-miR-30d-5p	-0.67	DOWN	SIX1	-2.89098	DOWN	0.0140563	1520	693	41
hsa-miR-30d-5p	-0.67	DOWN	SCARA5	-3.10676	DOWN	0.0140563	1520	693	41
hsa-miR-24-3p	-0.83	DOWN	MID2	-0.627006	DOWN	0.0156403	950	347	17
hsa-miR-24-3p	-0.83	DOWN	SLC16A5	-1.57254	DOWN	0.0156403	950	347	17
hsa-miR-24-3p	-0.83	DOWN	CHST4	-2.46976	DOWN	0.0156403	950	347	17
hsa-miR-24-3p	-0.83	DOWN	MRC2	-1.3264	DOWN	0.0156403	950	347	17
hsa-miR-24-3p	-0.83	DOWN	LAMB3	-0.650599	DOWN	0.0156403	950	347	17
hsa-miR-24-3p	-0.83	DOWN	FMO1	-2.03398	DOWN	0.0156403	950	347	17
hsa-miR-24-3p	-0.83	DOWN	GBX2	-1.30643	DOWN	0.0156403	950	347	17
hsa-miR-24-3p	-0.83	DOWN	MUC3A	-1.25973	DOWN	0.0156403	950	347	17
hsa-miR-24-3p	-0.83	DOWN	CCDC33	-1.06866	DOWN	0.0156403	950	347	17
hsa-miR-24-3p	-0.83	DOWN	AFAP1L1	-0.995378	DOWN	0.0156403	950	347	17
hsa-miR-24-3p	-0.83	DOWN	KCNJ2	-0.732635	DOWN	0.0156403	950	347	17
hsa-miR-24-3p	-0.83	DOWN	GPAT3	-0.595163	DOWN	0.0156403	950	347	17
hsa-miR-24-3p	-0.83	DOWN	CLTCL1	-0.66065	DOWN	0.0156403	950	347	17
hsa-miR-24-3p	-0.83	DOWN	PCSK9	-1.34514	DOWN	0.0156403	950	347	17
hsa-miR-24-3p	-0.83	DOWN	DGKK	-1.33585	DOWN	0.0156403	950	347	17
hsa-miR-24-3p	-0.83	DOWN	TENT5A	-0.826339	DOWN	0.0156403	950	347	17
hsa-miR-24-3p	-0.83	DOWN	MBOAT1	-1.45274	DOWN	0.0156403	950	347	17
hsa-miR-24-3p	-0.83	DOWN	MID2	-0.627006	DOWN	0.000661872	947	693	35
hsa-miR-24-3p	-0.83	DOWN	MMP28	-0.644167	DOWN	0.000661872	947	693	35
hsa-miR-24-3p	-0.83	DOWN	LAMB3	-0.650599	DOWN	0.000661872	947	693	35
hsa-miR-24-3p	-0.83	DOWN	CLTCL1	-0.66065	DOWN	0.000661872	947	693	35
hsa-miR-24-3p	-0.83	DOWN	FYB2	-0.665368	DOWN	0.000661872	947	693	35
hsa-miR-24-3p	-0.83	DOWN	RFLNA	-0.674818	DOWN	0.000661872	947	693	35
hsa-miR-24-3p	-0.83	DOWN	PROX2	-0.727688	DOWN	0.000661872	947	693	35
hsa-miR-24-3p	-0.83	DOWN	ADAMTS14	-0.730677	DOWN	0.000661872	947	693	35
hsa-miR-24-3p	-0.83	DOWN	KCNJ2	-0.732635	DOWN	0.000661872	947	693	35
hsa-miR-24-3p	-0.83	DOWN	FOXS1	-0.747165	DOWN	0.000661872	947	693	35
hsa-miR-24-3p	-0.83	DOWN	ADAMTS6	-0.776618	DOWN	0.000661872	947	693	35
hsa-miR-24-3p	-0.83	DOWN	CALCR	-0.780988	DOWN	0.000661872	947	693	35
hsa-miR-24-3p	-0.83	DOWN	RTL4	-0.807799	DOWN	0.000661872	947	693	35
hsa-miR-24-3p	-0.83	DOWN	IGFBP5	-0.825966	DOWN	0.000661872	947	693	35
hsa-miR-24-3p	-0.83	DOWN	TENT5A	-0.826339	DOWN	0.000661872	947	693	35
hsa-miR-24-3p	-0.83	DOWN	IL2RB	-0.984874	DOWN	0.000661872	947	693	35
hsa-miR-24-3p	-0.83	DOWN	AFAP1L1	-0.995378	DOWN	0.000661872	947	693	35
hsa-miR-24-3p	-0.83	DOWN	CCDC33	-1.06866	DOWN	0.000661872	947	693	35
hsa-miR-24-3p	-0.83	DOWN	TRABD2B	-1.12351	DOWN	0.000661872	947	693	35
hsa-miR-24-3p	-0.83	DOWN	IL17REL	-1.17605	DOWN	0.000661872	947	693	35
hsa-miR-24-3p	-0.83	DOWN	CD28	-1.2093	DOWN	0.000661872	947	693	35
hsa-miR-24-3p	-0.83	DOWN	MUC3A	-1.25973	DOWN	0.000661872	947	693	35
hsa-miR-24-3p	-0.83	DOWN	GBX2	-1.30643	DOWN	0.000661872	947	693	35
hsa-miR-24-3p	-0.83	DOWN	MRC2	-1.3264	DOWN	0.000661872	947	693	35
hsa-miR-24-3p	-0.83	DOWN	DGKK	-1.33585	DOWN	0.000661872	947	693	35
hsa-miR-24-3p	-0.83	DOWN	KLHDC7A	-1.33926	DOWN	0.000661872	947	693	35
hsa-miR-24-3p	-0.83	DOWN	PCSK9	-1.34514	DOWN	0.000661872	947	693	35
hsa-miR-24-3p	-0.83	DOWN	MBOAT1	-1.45274	DOWN	0.000661872	947	693	35
hsa-miR-24-3p	-0.83	DOWN	SOST	-1.53765	DOWN	0.000661872	947	693	35
hsa-miR-24-3p	-0.83	DOWN	SLC16A5	-1.57254	DOWN	0.000661872	947	693	35
hsa-miR-24-3p	-0.83	DOWN	FMO1	-2.03398	DOWN	0.000661872	947	693	35
hsa-miR-24-3p	-0.83	DOWN	CHST4	-2.46976	DOWN	0.000661872	947	693	35
hsa-miR-23a-3p	-0.84	DOWN	CDH1	-2.16488	DOWN	0.00911393	1443	347	24
hsa-miR-23a-3p	-0.84	DOWN	KLF5	-1.6211	DOWN	0.00911393	1443	347	24
hsa-miR-23a-3p	-0.84	DOWN	TENT5A	-0.826339	DOWN	0.00911393	1443	347	24
hsa-miR-23a-3p	-0.84	DOWN	BNC2	-1.97163	DOWN	0.00911393	1443	347	24
hsa-miR-23a-3p	-0.84	DOWN	GPAT3	-0.595163	DOWN	0.00911393	1443	347	24
hsa-miR-23a-3p	-0.84	DOWN	SLC26A7	-3.48192	DOWN	0.00911393	1443	347	24
hsa-miR-23a-3p	-0.84	DOWN	EGFLAM	-1.50315	DOWN	0.00911393	1443	347	24
hsa-miR-23a-3p	-0.84	DOWN	MRC2	-1.3264	DOWN	0.00911393	1443	347	24
hsa-miR-23a-3p	-0.84	DOWN	FREM1	-0.649582	DOWN	0.00911393	1443	347	24
hsa-miR-23a-3p	-0.84	DOWN	GPC6	-1.18484	DOWN	0.00911393	1443	347	24
hsa-miR-23a-3p	-0.84	DOWN	PRLR	-0.894901	DOWN	0.00911393	1443	347	24
hsa-miR-23a-3p	-0.84	DOWN	TAC1	-0.689861	DOWN	0.00911393	1443	347	24
hsa-miR-23a-3p	-0.84	DOWN	EGR1	-1.05063	DOWN	0.00911393	1443	347	24
hsa-miR-23a-3p	-0.84	DOWN	FZD7	-1.00684	DOWN	0.00911393	1443	347	24
hsa-miR-23a-3p	-0.84	DOWN	PKP2	-1.38949	DOWN	0.00911393	1443	347	24
hsa-miR-23a-3p	-0.84	DOWN	HCRTR2	-1.20147	DOWN	0.00911393	1443	347	24
hsa-miR-23a-3p	-0.84	DOWN	FOSB	-1.1127	DOWN	0.00911393	1443	347	24
hsa-miR-23a-3p	-0.84	DOWN	IGSF10	-1.29065	DOWN	0.00911393	1443	347	24
hsa-miR-23a-3p	-0.84	DOWN	PLA2R1	-1.19615	DOWN	0.00911393	1443	347	24
hsa-miR-23a-3p	-0.84	DOWN	GALNT12	-0.908679	DOWN	0.00911393	1443	347	24
hsa-miR-23a-3p	-0.84	DOWN	ITGBL1	-2.05246	DOWN	0.00911393	1443	347	24
hsa-miR-23a-3p	-0.84	DOWN	TRDN	-0.755561	DOWN	0.00911393	1443	347	24
hsa-miR-23a-3p	-0.84	DOWN	MBOAT1	-1.45274	DOWN	0.00911393	1443	347	24
hsa-miR-23a-3p	-0.84	DOWN	CLIC6	-2.31841	DOWN	0.00911393	1443	347	24
hsa-miR-23a-3p	-0.84	DOWN	GAS2L3	-0.606734	DOWN	0.000380155	1441	693	48
hsa-miR-23a-3p	-0.84	DOWN	UACA	-0.635767	DOWN	0.000380155	1441	693	48
hsa-miR-23a-3p	-0.84	DOWN	PPP1R17	-0.637186	DOWN	0.000380155	1441	693	48
hsa-miR-23a-3p	-0.84	DOWN	MRC1	-0.648715	DOWN	0.000380155	1441	693	48
hsa-miR-23a-3p	-0.84	DOWN	FREM1	-0.649582	DOWN	0.000380155	1441	693	48
hsa-miR-23a-3p	-0.84	DOWN	EBF3	-0.666617	DOWN	0.000380155	1441	693	48
hsa-miR-23a-3p	-0.84	DOWN	TAC1	-0.689861	DOWN	0.000380155	1441	693	48
hsa-miR-23a-3p	-0.84	DOWN	ABCA8	-0.710337	DOWN	0.000380155	1441	693	48
hsa-miR-23a-3p	-0.84	DOWN	SLC12A1	-0.732057	DOWN	0.000380155	1441	693	48
hsa-miR-23a-3p	-0.84	DOWN	TRDN	-0.755561	DOWN	0.000380155	1441	693	48
hsa-miR-23a-3p	-0.84	DOWN	ADAMTS6	-0.776618	DOWN	0.000380155	1441	693	48
hsa-miR-23a-3p	-0.84	DOWN	CALCR	-0.780988	DOWN	0.000380155	1441	693	48
hsa-miR-23a-3p	-0.84	DOWN	TENT5A	-0.826339	DOWN	0.000380155	1441	693	48
hsa-miR-23a-3p	-0.84	DOWN	SPATA22	-0.845039	DOWN	0.000380155	1441	693	48
hsa-miR-23a-3p	-0.84	DOWN	CA5A	-0.854917	DOWN	0.000380155	1441	693	48
hsa-miR-23a-3p	-0.84	DOWN	ADGRG2	-0.863125	DOWN	0.000380155	1441	693	48
hsa-miR-23a-3p	-0.84	DOWN	PRLR	-0.894901	DOWN	0.000380155	1441	693	48
hsa-miR-23a-3p	-0.84	DOWN	GALNT12	-0.908679	DOWN	0.000380155	1441	693	48
hsa-miR-23a-3p	-0.84	DOWN	TRIM63	-0.940544	DOWN	0.000380155	1441	693	48
hsa-miR-23a-3p	-0.84	DOWN	CPED1	-0.986096	DOWN	0.000380155	1441	693	48
hsa-miR-23a-3p	-0.84	DOWN	SLFN12	-0.994658	DOWN	0.000380155	1441	693	48
hsa-miR-23a-3p	-0.84	DOWN	FZD7	-1.00684	DOWN	0.000380155	1441	693	48
hsa-miR-23a-3p	-0.84	DOWN	CLEC1A	-1.01714	DOWN	0.000380155	1441	693	48
hsa-miR-23a-3p	-0.84	DOWN	EGR1	-1.05063	DOWN	0.000380155	1441	693	48
hsa-miR-23a-3p	-0.84	DOWN	HASPIN	-1.05972	DOWN	0.000380155	1441	693	48
hsa-miR-23a-3p	-0.84	DOWN	KCNK5	-1.06079	DOWN	0.000380155	1441	693	48
hsa-miR-23a-3p	-0.84	DOWN	FOSB	-1.1127	DOWN	0.000380155	1441	693	48
hsa-miR-23a-3p	-0.84	DOWN	EOMES	-1.12555	DOWN	0.000380155	1441	693	48
hsa-miR-23a-3p	-0.84	DOWN	MARVELD3	-1.13171	DOWN	0.000380155	1441	693	48
hsa-miR-23a-3p	-0.84	DOWN	MFAP5	-1.1388	DOWN	0.000380155	1441	693	48
hsa-miR-23a-3p	-0.84	DOWN	GPC6	-1.18484	DOWN	0.000380155	1441	693	48
hsa-miR-23a-3p	-0.84	DOWN	PLA2R1	-1.19615	DOWN	0.000380155	1441	693	48
hsa-miR-23a-3p	-0.84	DOWN	HCRTR2	-1.20147	DOWN	0.000380155	1441	693	48
hsa-miR-23a-3p	-0.84	DOWN	FBN2	-1.24502	DOWN	0.000380155	1441	693	48
hsa-miR-23a-3p	-0.84	DOWN	IGSF10	-1.29065	DOWN	0.000380155	1441	693	48
hsa-miR-23a-3p	-0.84	DOWN	MRC2	-1.3264	DOWN	0.000380155	1441	693	48
hsa-miR-23a-3p	-0.84	DOWN	PKP2	-1.38949	DOWN	0.000380155	1441	693	48
hsa-miR-23a-3p	-0.84	DOWN	MBOAT1	-1.45274	DOWN	0.000380155	1441	693	48
hsa-miR-23a-3p	-0.84	DOWN	EGFLAM	-1.50315	DOWN	0.000380155	1441	693	48
hsa-miR-23a-3p	-0.84	DOWN	KLF5	-1.6211	DOWN	0.000380155	1441	693	48
hsa-miR-23a-3p	-0.84	DOWN	CAPN6	-1.88374	DOWN	0.000380155	1441	693	48
hsa-miR-23a-3p	-0.84	DOWN	BNC2	-1.97163	DOWN	0.000380155	1441	693	48
hsa-miR-23a-3p	-0.84	DOWN	ITGBL1	-2.05246	DOWN	0.000380155	1441	693	48
hsa-miR-23a-3p	-0.84	DOWN	CDH1	-2.16488	DOWN	0.000380155	1441	693	48
hsa-miR-23a-3p	-0.84	DOWN	CLIC6	-2.31841	DOWN	0.000380155	1441	693	48
hsa-miR-23a-3p	-0.84	DOWN	SLC26A7	-3.48192	DOWN	0.000380155	1441	693	48
hsa-miR-22-5p	-0.87	DOWN	LEPR	-1.32568	DOWN	0.00056262	651	347	18
hsa-miR-22-5p	-0.87	DOWN	MYO5B	-0.673062	DOWN	0.00056262	651	347	18
hsa-miR-22-5p	-0.87	DOWN	SLC23A1	-1.07663	DOWN	0.00056262	651	347	18
hsa-miR-22-5p	-0.87	DOWN	GMNC	-1.21331	DOWN	0.00056262	651	347	18
hsa-miR-22-5p	-0.87	DOWN	VCAM1	-1.58354	DOWN	0.00056262	651	347	18
hsa-miR-22-5p	-0.87	DOWN	DUSP1	-0.923435	DOWN	0.00056262	651	347	18
hsa-miR-22-5p	-0.87	DOWN	MCTP2	-0.933898	DOWN	0.00056262	651	347	18
hsa-miR-22-5p	-0.87	DOWN	METTL21C	-0.865386	DOWN	0.00056262	651	347	18
hsa-miR-22-5p	-0.87	DOWN	NR4A3	-0.713807	DOWN	0.00056262	651	347	18
hsa-miR-22-5p	-0.87	DOWN	SFRP1	-0.657514	DOWN	0.00056262	651	347	18
hsa-miR-22-5p	-0.87	DOWN	SEMA3D	-1.08612	DOWN	0.00056262	651	347	18
hsa-miR-22-5p	-0.87	DOWN	NIPAL1	-0.931159	DOWN	0.00056262	651	347	18
hsa-miR-22-5p	-0.87	DOWN	PAPPA2	-0.657356	DOWN	0.00056262	651	347	18
hsa-miR-22-5p	-0.87	DOWN	ITGBL1	-2.05246	DOWN	0.00056262	651	347	18
hsa-miR-22-5p	-0.87	DOWN	PTGDR	-3.04616	DOWN	0.00056262	651	347	18
hsa-miR-22-5p	-0.87	DOWN	UGT3A2	-2.32409	DOWN	0.00056262	651	347	18
hsa-miR-22-5p	-0.87	DOWN	CLIC5	-0.757596	DOWN	0.00056262	651	347	18
hsa-miR-22-5p	-0.87	DOWN	CR1	-1.58042	DOWN	0.00056262	651	347	18
hsa-miR-22-5p	-0.87	DOWN	PAPPA2	-0.657356	DOWN	0.0430951	649	693	19
hsa-miR-22-5p	-0.87	DOWN	SFRP1	-0.657514	DOWN	0.0430951	649	693	19
hsa-miR-22-5p	-0.87	DOWN	MYO5B	-0.673062	DOWN	0.0430951	649	693	19
hsa-miR-22-5p	-0.87	DOWN	NR4A3	-0.713807	DOWN	0.0430951	649	693	19
hsa-miR-22-5p	-0.87	DOWN	CLIC5	-0.757596	DOWN	0.0430951	649	693	19
hsa-miR-22-5p	-0.87	DOWN	METTL21C	-0.865386	DOWN	0.0430951	649	693	19
hsa-miR-22-5p	-0.87	DOWN	DUSP1	-0.923435	DOWN	0.0430951	649	693	19
hsa-miR-22-5p	-0.87	DOWN	NIPAL1	-0.931159	DOWN	0.0430951	649	693	19
hsa-miR-22-5p	-0.87	DOWN	MCTP2	-0.933898	DOWN	0.0430951	649	693	19
hsa-miR-22-5p	-0.87	DOWN	SLC23A1	-1.07663	DOWN	0.0430951	649	693	19
hsa-miR-22-5p	-0.87	DOWN	SEMA3D	-1.08612	DOWN	0.0430951	649	693	19
hsa-miR-22-5p	-0.87	DOWN	HCAR1	-1.12611	DOWN	0.0430951	649	693	19
hsa-miR-22-5p	-0.87	DOWN	GMNC	-1.21331	DOWN	0.0430951	649	693	19
hsa-miR-22-5p	-0.87	DOWN	LEPR	-1.32568	DOWN	0.0430951	649	693	19
hsa-miR-22-5p	-0.87	DOWN	CR1	-1.58042	DOWN	0.0430951	649	693	19
hsa-miR-22-5p	-0.87	DOWN	VCAM1	-1.58354	DOWN	0.0430951	649	693	19
hsa-miR-22-5p	-0.87	DOWN	ITGBL1	-2.05246	DOWN	0.0430951	649	693	19
hsa-miR-22-5p	-0.87	DOWN	UGT3A2	-2.32409	DOWN	0.0430951	649	693	19
hsa-miR-22-5p	-0.87	DOWN	PTGDR	-3.04616	DOWN	0.0430951	649	693	19
hsa-miR-23b-5p	-0.95	DOWN	CEMIP	-0.864647	DOWN	0.0354278	283	347	7
hsa-miR-23b-5p	-0.95	DOWN	VSX2	-1.28745	DOWN	0.0354278	283	347	7
hsa-miR-23b-5p	-0.95	DOWN	GBX2	-1.30643	DOWN	0.0354278	283	347	7
hsa-miR-23b-5p	-0.95	DOWN	FOXC1	-1.23296	DOWN	0.0354278	283	347	7
hsa-miR-23b-5p	-0.95	DOWN	PABPC4L	-1.09218	DOWN	0.0354278	283	347	7
hsa-miR-23b-5p	-0.95	DOWN	GPC6	-1.18484	DOWN	0.0354278	283	347	7
hsa-miR-23b-5p	-0.95	DOWN	XPNPEP2	-1.23194	DOWN	0.0354278	283	347	7
hsa-miR-23b-5p	-0.95	DOWN	ADGRA2	-0.610825	DOWN	0.00806664	283	693	13
hsa-miR-23b-5p	-0.95	DOWN	PLEKHG4B	-0.661141	DOWN	0.00806664	283	693	13
hsa-miR-23b-5p	-0.95	DOWN	WFIKKN2	-0.81037	DOWN	0.00806664	283	693	13
hsa-miR-23b-5p	-0.95	DOWN	CEMIP	-0.864647	DOWN	0.00806664	283	693	13
hsa-miR-23b-5p	-0.95	DOWN	PABPC4L	-1.09218	DOWN	0.00806664	283	693	13
hsa-miR-23b-5p	-0.95	DOWN	TRABD2B	-1.12351	DOWN	0.00806664	283	693	13
hsa-miR-23b-5p	-0.95	DOWN	GPC6	-1.18484	DOWN	0.00806664	283	693	13
hsa-miR-23b-5p	-0.95	DOWN	IGF2	-1.22281	DOWN	0.00806664	283	693	13
hsa-miR-23b-5p	-0.95	DOWN	XPNPEP2	-1.23194	DOWN	0.00806664	283	693	13
hsa-miR-23b-5p	-0.95	DOWN	FOXC1	-1.23296	DOWN	0.00806664	283	693	13
hsa-miR-23b-5p	-0.95	DOWN	VSX2	-1.28745	DOWN	0.00806664	283	693	13
hsa-miR-23b-5p	-0.95	DOWN	GBX2	-1.30643	DOWN	0.00806664	283	693	13
hsa-miR-23b-5p	-0.95	DOWN	TMEM252	-1.33477	DOWN	0.00806664	283	693	13
hsa-miR-193b-5p	-0.96	DOWN	PGR	-1.82347	DOWN	0.0184467	366	347	9
hsa-miR-193b-5p	-0.96	DOWN	ESRRB	-0.681099	DOWN	0.0184467	366	347	9
hsa-miR-193b-5p	-0.96	DOWN	NFKBID	-0.726333	DOWN	0.0184467	366	347	9
hsa-miR-193b-5p	-0.96	DOWN	FMO1	-2.03398	DOWN	0.0184467	366	347	9
hsa-miR-193b-5p	-0.96	DOWN	FOXC1	-1.23296	DOWN	0.0184467	366	347	9
hsa-miR-193b-5p	-0.96	DOWN	GPC6	-1.18484	DOWN	0.0184467	366	347	9
hsa-miR-193b-5p	-0.96	DOWN	FAP	-0.611797	DOWN	0.0184467	366	347	9
hsa-miR-193b-5p	-0.96	DOWN	CHRNA1	-1.04982	DOWN	0.0184467	366	347	9
hsa-miR-193b-5p	-0.96	DOWN	TMEM30B	-2.09417	DOWN	0.0184467	366	347	9
hsa-miR-193b-5p	-0.96	DOWN	FAP	-0.611797	DOWN	0.0179069	364	693	14
hsa-miR-193b-5p	-0.96	DOWN	ESRRB	-0.681099	DOWN	0.0179069	364	693	14
hsa-miR-193b-5p	-0.96	DOWN	NFKBID	-0.726333	DOWN	0.0179069	364	693	14
hsa-miR-193b-5p	-0.96	DOWN	CAPN14	-0.760092	DOWN	0.0179069	364	693	14
hsa-miR-193b-5p	-0.96	DOWN	ADAMTS6	-0.776618	DOWN	0.0179069	364	693	14
hsa-miR-193b-5p	-0.96	DOWN	PTGER2	-0.914789	DOWN	0.0179069	364	693	14
hsa-miR-193b-5p	-0.96	DOWN	SYNPO2L	-0.917817	DOWN	0.0179069	364	693	14
hsa-miR-193b-5p	-0.96	DOWN	CHRNA1	-1.04982	DOWN	0.0179069	364	693	14
hsa-miR-193b-5p	-0.96	DOWN	GPC6	-1.18484	DOWN	0.0179069	364	693	14
hsa-miR-193b-5p	-0.96	DOWN	FOXC1	-1.23296	DOWN	0.0179069	364	693	14
hsa-miR-193b-5p	-0.96	DOWN	TNFRSF11B	-1.32001	DOWN	0.0179069	364	693	14
hsa-miR-193b-5p	-0.96	DOWN	PGR	-1.82347	DOWN	0.0179069	364	693	14
hsa-miR-193b-5p	-0.96	DOWN	FMO1	-2.03398	DOWN	0.0179069	364	693	14
hsa-miR-193b-5p	-0.96	DOWN	TMEM30B	-2.09417	DOWN	0.0179069	364	693	14
hsa-miR-125a-3p	-0.97	DOWN	SCARA5	-3.10676	DOWN	0.0202681	446	347	10
hsa-miR-125a-3p	-0.97	DOWN	CDRT1	-1.24785	DOWN	0.0202681	446	347	10
hsa-miR-125a-3p	-0.97	DOWN	GMNC	-1.21331	DOWN	0.0202681	446	347	10
hsa-miR-125a-3p	-0.97	DOWN	PDGFD	-1.54638	DOWN	0.0202681	446	347	10
hsa-miR-125a-3p	-0.97	DOWN	ANKRD36B	-0.718946	DOWN	0.0202681	446	347	10
hsa-miR-125a-3p	-0.97	DOWN	FAP	-0.611797	DOWN	0.0202681	446	347	10
hsa-miR-125a-3p	-0.97	DOWN	GPR3	-0.694765	DOWN	0.0202681	446	347	10
hsa-miR-125a-3p	-0.97	DOWN	SLC6A5	-0.944464	DOWN	0.0202681	446	347	10
hsa-miR-125a-3p	-0.97	DOWN	MPEG1	-0.850704	DOWN	0.0202681	446	347	10
hsa-miR-125a-3p	-0.97	DOWN	BNC2	-1.97163	DOWN	0.0202681	446	347	10
hsa-miR-125a-5p	-1.01	DOWN	SCARA5	-3.10676	DOWN	0.037753	915	347	15
hsa-miR-125a-5p	-1.01	DOWN	CDC42BPG	-1.27796	DOWN	0.037753	915	347	15
hsa-miR-125a-5p	-1.01	DOWN	TP73	-0.868834	DOWN	0.037753	915	347	15
hsa-miR-125a-5p	-1.01	DOWN	FOXD2	-2.26567	DOWN	0.037753	915	347	15
hsa-miR-125a-5p	-1.01	DOWN	TENT5A	-0.826339	DOWN	0.037753	915	347	15
hsa-miR-125a-5p	-1.01	DOWN	CALHM5	-0.926004	DOWN	0.037753	915	347	15
hsa-miR-125a-5p	-1.01	DOWN	MCTP2	-0.933898	DOWN	0.037753	915	347	15
hsa-miR-125a-5p	-1.01	DOWN	SLC37A2	-0.725419	DOWN	0.037753	915	347	15
hsa-miR-125a-5p	-1.01	DOWN	FREM1	-0.649582	DOWN	0.037753	915	347	15
hsa-miR-125a-5p	-1.01	DOWN	PTK7	-0.689752	DOWN	0.037753	915	347	15
hsa-miR-125a-5p	-1.01	DOWN	PKP1	-0.58826	DOWN	0.037753	915	347	15
hsa-miR-125a-5p	-1.01	DOWN	GPC6	-1.18484	DOWN	0.037753	915	347	15
hsa-miR-125a-5p	-1.01	DOWN	FAT4	-1.54756	DOWN	0.037753	915	347	15
hsa-miR-125a-5p	-1.01	DOWN	ANPEP	-1.46334	DOWN	0.037753	915	347	15
hsa-miR-125a-5p	-1.01	DOWN	FPR3	-1.64111	DOWN	0.037753	915	347	15
hsa-miR-548aw	-1.03	DOWN	LEPR	-1.32568	DOWN	0.0184023	1663	347	25
hsa-miR-548aw	-1.03	DOWN	ARC	-0.905051	DOWN	0.0184023	1663	347	25
hsa-miR-548aw	-1.03	DOWN	BNC2	-1.97163	DOWN	0.0184023	1663	347	25
hsa-miR-548aw	-1.03	DOWN	KLF4	-1.49432	DOWN	0.0184023	1663	347	25
hsa-miR-548aw	-1.03	DOWN	EGR4	-0.733853	DOWN	0.0184023	1663	347	25
hsa-miR-548aw	-1.03	DOWN	SLC26A7	-3.48192	DOWN	0.0184023	1663	347	25
hsa-miR-548aw	-1.03	DOWN	MXRA5	-0.906125	DOWN	0.0184023	1663	347	25
hsa-miR-548aw	-1.03	DOWN	FCGR2B	-1.29435	DOWN	0.0184023	1663	347	25
hsa-miR-548aw	-1.03	DOWN	KCNJ2	-0.732635	DOWN	0.0184023	1663	347	25
hsa-miR-548aw	-1.03	DOWN	GPC6	-1.18484	DOWN	0.0184023	1663	347	25
hsa-miR-548aw	-1.03	DOWN	PRLR	-0.894901	DOWN	0.0184023	1663	347	25
hsa-miR-548aw	-1.03	DOWN	CR1	-1.58042	DOWN	0.0184023	1663	347	25
hsa-miR-548aw	-1.03	DOWN	SLC23A1	-1.07663	DOWN	0.0184023	1663	347	25
hsa-miR-548aw	-1.03	DOWN	SLC9A2	-1.05574	DOWN	0.0184023	1663	347	25
hsa-miR-548aw	-1.03	DOWN	CDON	-0.757468	DOWN	0.0184023	1663	347	25
hsa-miR-548aw	-1.03	DOWN	NIPAL1	-0.931159	DOWN	0.0184023	1663	347	25
hsa-miR-548aw	-1.03	DOWN	SIX1	-2.89098	DOWN	0.0184023	1663	347	25
hsa-miR-548aw	-1.03	DOWN	DUSP4	-1.16668	DOWN	0.0184023	1663	347	25
hsa-miR-548aw	-1.03	DOWN	GMNC	-1.21331	DOWN	0.0184023	1663	347	25
hsa-miR-548aw	-1.03	DOWN	NR4A2	-1.37025	DOWN	0.0184023	1663	347	25
hsa-miR-548aw	-1.03	DOWN	LRIG3	-0.966059	DOWN	0.0184023	1663	347	25
hsa-miR-548aw	-1.03	DOWN	SLC38A4	-1.94268	DOWN	0.0184023	1663	347	25
hsa-miR-548aw	-1.03	DOWN	RAG1	-0.986341	DOWN	0.0184023	1663	347	25
hsa-miR-548aw	-1.03	DOWN	SFRP2	-2.1114	DOWN	0.0184023	1663	347	25
hsa-miR-548aw	-1.03	DOWN	G0S2	-1.03829	DOWN	0.0184023	1663	347	25
hsa-miR-548aw	-1.03	DOWN	ADGRA2	-0.610825	DOWN	0.00983093	1660	693	45
hsa-miR-548aw	-1.03	DOWN	ATP12A	-0.64231	DOWN	0.00983093	1660	693	45
hsa-miR-548aw	-1.03	DOWN	GEM	-0.65163	DOWN	0.00983093	1660	693	45
hsa-miR-548aw	-1.03	DOWN	LORICRIN	-0.662497	DOWN	0.00983093	1660	693	45
hsa-miR-548aw	-1.03	DOWN	PMFBP1	-0.692547	DOWN	0.00983093	1660	693	45
hsa-miR-548aw	-1.03	DOWN	KCNJ2	-0.732635	DOWN	0.00983093	1660	693	45
hsa-miR-548aw	-1.03	DOWN	EGR4	-0.733853	DOWN	0.00983093	1660	693	45
hsa-miR-548aw	-1.03	DOWN	CDON	-0.757468	DOWN	0.00983093	1660	693	45
hsa-miR-548aw	-1.03	DOWN	SCML4	-0.798661	DOWN	0.00983093	1660	693	45
hsa-miR-548aw	-1.03	DOWN	ADGRG2	-0.863125	DOWN	0.00983093	1660	693	45
hsa-miR-548aw	-1.03	DOWN	PRLR	-0.894901	DOWN	0.00983093	1660	693	45
hsa-miR-548aw	-1.03	DOWN	CILP	-0.903964	DOWN	0.00983093	1660	693	45
hsa-miR-548aw	-1.03	DOWN	ARC	-0.905051	DOWN	0.00983093	1660	693	45
hsa-miR-548aw	-1.03	DOWN	MXRA5	-0.906125	DOWN	0.00983093	1660	693	45
hsa-miR-548aw	-1.03	DOWN	DCN	-0.916845	DOWN	0.00983093	1660	693	45
hsa-miR-548aw	-1.03	DOWN	NIPAL1	-0.931159	DOWN	0.00983093	1660	693	45
hsa-miR-548aw	-1.03	DOWN	AGTR1	-0.95311	DOWN	0.00983093	1660	693	45
hsa-miR-548aw	-1.03	DOWN	OLFML2A	-0.962433	DOWN	0.00983093	1660	693	45
hsa-miR-548aw	-1.03	DOWN	LRIG3	-0.966059	DOWN	0.00983093	1660	693	45
hsa-miR-548aw	-1.03	DOWN	CPED1	-0.986096	DOWN	0.00983093	1660	693	45
hsa-miR-548aw	-1.03	DOWN	RAG1	-0.986341	DOWN	0.00983093	1660	693	45
hsa-miR-548aw	-1.03	DOWN	PHLDB2	-1.00233	DOWN	0.00983093	1660	693	45
hsa-miR-548aw	-1.03	DOWN	GATA3	-1.03821	DOWN	0.00983093	1660	693	45
hsa-miR-548aw	-1.03	DOWN	G0S2	-1.03829	DOWN	0.00983093	1660	693	45
hsa-miR-548aw	-1.03	DOWN	SLC9A2	-1.05574	DOWN	0.00983093	1660	693	45
hsa-miR-548aw	-1.03	DOWN	SLC23A1	-1.07663	DOWN	0.00983093	1660	693	45
hsa-miR-548aw	-1.03	DOWN	DUSP4	-1.16668	DOWN	0.00983093	1660	693	45
hsa-miR-548aw	-1.03	DOWN	GPC6	-1.18484	DOWN	0.00983093	1660	693	45
hsa-miR-548aw	-1.03	DOWN	GMNC	-1.21331	DOWN	0.00983093	1660	693	45
hsa-miR-548aw	-1.03	DOWN	GSTA1	-1.28629	DOWN	0.00983093	1660	693	45
hsa-miR-548aw	-1.03	DOWN	FCGR2B	-1.29435	DOWN	0.00983093	1660	693	45
hsa-miR-548aw	-1.03	DOWN	POU2F3	-1.31056	DOWN	0.00983093	1660	693	45
hsa-miR-548aw	-1.03	DOWN	LEPR	-1.32568	DOWN	0.00983093	1660	693	45
hsa-miR-548aw	-1.03	DOWN	NR4A2	-1.37025	DOWN	0.00983093	1660	693	45
hsa-miR-548aw	-1.03	DOWN	C2CD4B	-1.41754	DOWN	0.00983093	1660	693	45
hsa-miR-548aw	-1.03	DOWN	KLF4	-1.49432	DOWN	0.00983093	1660	693	45
hsa-miR-548aw	-1.03	DOWN	KCNJ13	-1.57928	DOWN	0.00983093	1660	693	45
hsa-miR-548aw	-1.03	DOWN	CR1	-1.58042	DOWN	0.00983093	1660	693	45
hsa-miR-548aw	-1.03	DOWN	SLC38A4	-1.94268	DOWN	0.00983093	1660	693	45
hsa-miR-548aw	-1.03	DOWN	BNC2	-1.97163	DOWN	0.00983093	1660	693	45
hsa-miR-548aw	-1.03	DOWN	SFRP2	-2.1114	DOWN	0.00983093	1660	693	45
hsa-miR-548aw	-1.03	DOWN	SIX1	-2.89098	DOWN	0.00983093	1660	693	45
hsa-miR-548aw	-1.03	DOWN	SLC26A7	-3.48192	DOWN	0.00983093	1660	693	45
hsa-miR-378i	-1.1	DOWN	RP1L1	-1.31525	DOWN	0.0447891	305	347	7
hsa-miR-378i	-1.1	DOWN	NPAS4	-4.46538	DOWN	0.0447891	305	347	7
hsa-miR-378i	-1.1	DOWN	SIGLEC1	-1.03692	DOWN	0.0447891	305	347	7
hsa-miR-378i	-1.1	DOWN	SULF1	-1.23987	DOWN	0.0447891	305	347	7
hsa-miR-378i	-1.1	DOWN	ZNF124	-0.64695	DOWN	0.0447891	305	347	7
hsa-miR-378i	-1.1	DOWN	PRLR	-0.894901	DOWN	0.0447891	305	347	7
hsa-miR-378i	-1.1	DOWN	PAPPA	-0.951856	DOWN	0.0447891	305	347	7
hsa-miR-378i	-1.1	DOWN	ZNF124	-0.64695	DOWN	0.0420681	305	693	11
hsa-miR-378i	-1.1	DOWN	AQP8	-0.693536	DOWN	0.0420681	305	693	11
hsa-miR-378i	-1.1	DOWN	DACT2	-0.738018	DOWN	0.0420681	305	693	11
hsa-miR-378i	-1.1	DOWN	PRLR	-0.894901	DOWN	0.0420681	305	693	11
hsa-miR-378i	-1.1	DOWN	PAPPA	-0.951856	DOWN	0.0420681	305	693	11
hsa-miR-378i	-1.1	DOWN	SIGLEC1	-1.03692	DOWN	0.0420681	305	693	11
hsa-miR-378i	-1.1	DOWN	SULF1	-1.23987	DOWN	0.0420681	305	693	11
hsa-miR-378i	-1.1	DOWN	RP1L1	-1.31525	DOWN	0.0420681	305	693	11
hsa-miR-378i	-1.1	DOWN	SOST	-1.53765	DOWN	0.0420681	305	693	11
hsa-miR-378i	-1.1	DOWN	FOXI2	-2.16404	DOWN	0.0420681	305	693	11
hsa-miR-378i	-1.1	DOWN	NPAS4	-4.46538	DOWN	0.0420681	305	693	11
hsa-miR-30a-5p	-1.37	DOWN	QRFPR	-1.13921	DOWN	0.00350664	1524	347	27
hsa-miR-30a-5p	-1.37	DOWN	LEPR	-1.32568	DOWN	0.00350664	1524	347	27
hsa-miR-30a-5p	-1.37	DOWN	CYSLTR1	-1.02238	DOWN	0.00350664	1524	347	27
hsa-miR-30a-5p	-1.37	DOWN	MEOX2	-2.70134	DOWN	0.00350664	1524	347	27
hsa-miR-30a-5p	-1.37	DOWN	PIEZO2	-1.0364	DOWN	0.00350664	1524	347	27
hsa-miR-30a-5p	-1.37	DOWN	GAS2	-0.685154	DOWN	0.00350664	1524	347	27
hsa-miR-30a-5p	-1.37	DOWN	LRRC17	-0.880256	DOWN	0.00350664	1524	347	27
hsa-miR-30a-5p	-1.37	DOWN	TENT5A	-0.826339	DOWN	0.00350664	1524	347	27
hsa-miR-30a-5p	-1.37	DOWN	BNC2	-1.97163	DOWN	0.00350664	1524	347	27
hsa-miR-30a-5p	-1.37	DOWN	MXRA5	-0.906125	DOWN	0.00350664	1524	347	27
hsa-miR-30a-5p	-1.37	DOWN	FOXD1	-1.80106	DOWN	0.00350664	1524	347	27
hsa-miR-30a-5p	-1.37	DOWN	COL9A3	-0.647545	DOWN	0.00350664	1524	347	27
hsa-miR-30a-5p	-1.37	DOWN	PRLR	-0.894901	DOWN	0.00350664	1524	347	27
hsa-miR-30a-5p	-1.37	DOWN	DSP	-2.33244	DOWN	0.00350664	1524	347	27
hsa-miR-30a-5p	-1.37	DOWN	RASSF10	-1.18261	DOWN	0.00350664	1524	347	27
hsa-miR-30a-5p	-1.37	DOWN	SPTLC3	-2.18035	DOWN	0.00350664	1524	347	27
hsa-miR-30a-5p	-1.37	DOWN	SIX1	-2.89098	DOWN	0.00350664	1524	347	27
hsa-miR-30a-5p	-1.37	DOWN	SCARA5	-3.10676	DOWN	0.00350664	1524	347	27
hsa-miR-30a-5p	-1.37	DOWN	GMNC	-1.21331	DOWN	0.00350664	1524	347	27
hsa-miR-30a-5p	-1.37	DOWN	MID2	-0.627006	DOWN	0.00350664	1524	347	27
hsa-miR-30a-5p	-1.37	DOWN	NR4A2	-1.37025	DOWN	0.00350664	1524	347	27
hsa-miR-30a-5p	-1.37	DOWN	GALR1	-0.702264	DOWN	0.00350664	1524	347	27
hsa-miR-30a-5p	-1.37	DOWN	SLC25A21	-1.04198	DOWN	0.00350664	1524	347	27
hsa-miR-30a-5p	-1.37	DOWN	TTN	-0.62809	DOWN	0.00350664	1524	347	27
hsa-miR-30a-5p	-1.37	DOWN	TRDN	-0.755561	DOWN	0.00350664	1524	347	27
hsa-miR-30a-5p	-1.37	DOWN	FAP	-0.611797	DOWN	0.00350664	1524	347	27
hsa-miR-30a-5p	-1.37	DOWN	MBOAT1	-1.45274	DOWN	0.00350664	1524	347	27
hsa-miR-30a-5p	-1.37	DOWN	ADGRA2	-0.610825	DOWN	0.0140563	1520	693	41
hsa-miR-30a-5p	-1.37	DOWN	FAP	-0.611797	DOWN	0.0140563	1520	693	41
hsa-miR-30a-5p	-1.37	DOWN	MID2	-0.627006	DOWN	0.0140563	1520	693	41
hsa-miR-30a-5p	-1.37	DOWN	TTN	-0.62809	DOWN	0.0140563	1520	693	41
hsa-miR-30a-5p	-1.37	DOWN	MAP3K15	-0.630252	DOWN	0.0140563	1520	693	41
hsa-miR-30a-5p	-1.37	DOWN	COL13A1	-0.636726	DOWN	0.0140563	1520	693	41
hsa-miR-30a-5p	-1.37	DOWN	ABCG5	-0.637472	DOWN	0.0140563	1520	693	41
hsa-miR-30a-5p	-1.37	DOWN	COL9A3	-0.647545	DOWN	0.0140563	1520	693	41
hsa-miR-30a-5p	-1.37	DOWN	E2F7	-0.675457	DOWN	0.0140563	1520	693	41
hsa-miR-30a-5p	-1.37	DOWN	GAS2	-0.685154	DOWN	0.0140563	1520	693	41
hsa-miR-30a-5p	-1.37	DOWN	GALR1	-0.702264	DOWN	0.0140563	1520	693	41
hsa-miR-30a-5p	-1.37	DOWN	JUNB	-0.711433	DOWN	0.0140563	1520	693	41
hsa-miR-30a-5p	-1.37	DOWN	EYS	-0.721178	DOWN	0.0140563	1520	693	41
hsa-miR-30a-5p	-1.37	DOWN	IL1RAPL2	-0.749514	DOWN	0.0140563	1520	693	41
hsa-miR-30a-5p	-1.37	DOWN	TRDN	-0.755561	DOWN	0.0140563	1520	693	41
hsa-miR-30a-5p	-1.37	DOWN	ADAMTS6	-0.776618	DOWN	0.0140563	1520	693	41
hsa-miR-30a-5p	-1.37	DOWN	CALCR	-0.780988	DOWN	0.0140563	1520	693	41
hsa-miR-30a-5p	-1.37	DOWN	TENT5A	-0.826339	DOWN	0.0140563	1520	693	41
hsa-miR-30a-5p	-1.37	DOWN	LRRC17	-0.880256	DOWN	0.0140563	1520	693	41
hsa-miR-30a-5p	-1.37	DOWN	CCN3	-0.889171	DOWN	0.0140563	1520	693	41
hsa-miR-30a-5p	-1.37	DOWN	PRLR	-0.894901	DOWN	0.0140563	1520	693	41
hsa-miR-30a-5p	-1.37	DOWN	MXRA5	-0.906125	DOWN	0.0140563	1520	693	41
hsa-miR-30a-5p	-1.37	DOWN	DSG2	-0.912023	DOWN	0.0140563	1520	693	41
hsa-miR-30a-5p	-1.37	DOWN	CYSLTR1	-1.02238	DOWN	0.0140563	1520	693	41
hsa-miR-30a-5p	-1.37	DOWN	PIEZO2	-1.0364	DOWN	0.0140563	1520	693	41
hsa-miR-30a-5p	-1.37	DOWN	SLC25A21	-1.04198	DOWN	0.0140563	1520	693	41
hsa-miR-30a-5p	-1.37	DOWN	QRFPR	-1.13921	DOWN	0.0140563	1520	693	41
hsa-miR-30a-5p	-1.37	DOWN	RASSF10	-1.18261	DOWN	0.0140563	1520	693	41
hsa-miR-30a-5p	-1.37	DOWN	GMNC	-1.21331	DOWN	0.0140563	1520	693	41
hsa-miR-30a-5p	-1.37	DOWN	LEPR	-1.32568	DOWN	0.0140563	1520	693	41
hsa-miR-30a-5p	-1.37	DOWN	NR4A2	-1.37025	DOWN	0.0140563	1520	693	41
hsa-miR-30a-5p	-1.37	DOWN	MBOAT1	-1.45274	DOWN	0.0140563	1520	693	41
hsa-miR-30a-5p	-1.37	DOWN	FOXD1	-1.80106	DOWN	0.0140563	1520	693	41
hsa-miR-30a-5p	-1.37	DOWN	BNC2	-1.97163	DOWN	0.0140563	1520	693	41
hsa-miR-30a-5p	-1.37	DOWN	SPTLC3	-2.18035	DOWN	0.0140563	1520	693	41
hsa-miR-30a-5p	-1.37	DOWN	DSP	-2.33244	DOWN	0.0140563	1520	693	41
hsa-miR-30a-5p	-1.37	DOWN	MEOX2	-2.70134	DOWN	0.0140563	1520	693	41
hsa-miR-30a-5p	-1.37	DOWN	SIX1	-2.89098	DOWN	0.0140563	1520	693	41
hsa-miR-30a-5p	-1.37	DOWN	SCARA5	-3.10676	DOWN	0.0140563	1520	693	41
hsa-miR-30a-3p	-1.38	DOWN	GAS2L3	-0.606734	DOWN	0.0499218	1375	693	34
hsa-miR-30a-3p	-1.38	DOWN	CEP152	-0.62225	DOWN	0.0499218	1375	693	34
hsa-miR-30a-3p	-1.38	DOWN	ATP12A	-0.64231	DOWN	0.0499218	1375	693	34
hsa-miR-30a-3p	-1.38	DOWN	MRC1	-0.648715	DOWN	0.0499218	1375	693	34
hsa-miR-30a-3p	-1.38	DOWN	CALCB	-0.665472	DOWN	0.0499218	1375	693	34
hsa-miR-30a-3p	-1.38	DOWN	GAS2	-0.685154	DOWN	0.0499218	1375	693	34
hsa-miR-30a-3p	-1.38	DOWN	ITK	-0.690188	DOWN	0.0499218	1375	693	34
hsa-miR-30a-3p	-1.38	DOWN	TMEM45B	-0.697538	DOWN	0.0499218	1375	693	34
hsa-miR-30a-3p	-1.38	DOWN	SEMA3E	-0.724114	DOWN	0.0499218	1375	693	34
hsa-miR-30a-3p	-1.38	DOWN	SLC12A1	-0.732057	DOWN	0.0499218	1375	693	34
hsa-miR-30a-3p	-1.38	DOWN	KCNJ2	-0.732635	DOWN	0.0499218	1375	693	34
hsa-miR-30a-3p	-1.38	DOWN	TMEM100	-0.764507	DOWN	0.0499218	1375	693	34
hsa-miR-30a-3p	-1.38	DOWN	SEMA3C	-0.869703	DOWN	0.0499218	1375	693	34
hsa-miR-30a-3p	-1.38	DOWN	CCN3	-0.889171	DOWN	0.0499218	1375	693	34
hsa-miR-30a-3p	-1.38	DOWN	PRLR	-0.894901	DOWN	0.0499218	1375	693	34
hsa-miR-30a-3p	-1.38	DOWN	PTGER2	-0.914789	DOWN	0.0499218	1375	693	34
hsa-miR-30a-3p	-1.38	DOWN	CALHM5	-0.926004	DOWN	0.0499218	1375	693	34
hsa-miR-30a-3p	-1.38	DOWN	ECM2	-0.954136	DOWN	0.0499218	1375	693	34
hsa-miR-30a-3p	-1.38	DOWN	NUP62CL	-0.966505	DOWN	0.0499218	1375	693	34
hsa-miR-30a-3p	-1.38	DOWN	KLK10	-1.01282	DOWN	0.0499218	1375	693	34
hsa-miR-30a-3p	-1.38	DOWN	EGR1	-1.05063	DOWN	0.0499218	1375	693	34
hsa-miR-30a-3p	-1.38	DOWN	F2RL2	-1.15573	DOWN	0.0499218	1375	693	34
hsa-miR-30a-3p	-1.38	DOWN	COL1A2	-1.15775	DOWN	0.0499218	1375	693	34
hsa-miR-30a-3p	-1.38	DOWN	GPC6	-1.18484	DOWN	0.0499218	1375	693	34
hsa-miR-30a-3p	-1.38	DOWN	IGSF10	-1.29065	DOWN	0.0499218	1375	693	34
hsa-miR-30a-3p	-1.38	DOWN	DGKK	-1.33585	DOWN	0.0499218	1375	693	34
hsa-miR-30a-3p	-1.38	DOWN	ZNF648	-1.42658	DOWN	0.0499218	1375	693	34
hsa-miR-30a-3p	-1.38	DOWN	PMEL	-1.43678	DOWN	0.0499218	1375	693	34
hsa-miR-30a-3p	-1.38	DOWN	ENPP6	-1.70922	DOWN	0.0499218	1375	693	34
hsa-miR-30a-3p	-1.38	DOWN	PGR	-1.82347	DOWN	0.0499218	1375	693	34
hsa-miR-30a-3p	-1.38	DOWN	MEOX2	-2.70134	DOWN	0.0499218	1375	693	34
hsa-miR-3127-5p	-1.41	DOWN	E2F7	-0.675457	DOWN	0.000978895	382	693	19
hsa-miR-3127-5p	-1.41	DOWN	PMFBP1	-0.692547	DOWN	0.000978895	382	693	19
hsa-miR-3127-5p	-1.41	DOWN	EYS	-0.721178	DOWN	0.000978895	382	693	19
hsa-miR-3127-5p	-1.41	DOWN	CDON	-0.757468	DOWN	0.000978895	382	693	19
hsa-miR-3127-5p	-1.41	DOWN	SERPINH1	-0.821246	DOWN	0.000978895	382	693	19
hsa-miR-3127-5p	-1.41	DOWN	SSTR5	-0.889537	DOWN	0.000978895	382	693	19
hsa-miR-3127-5p	-1.41	DOWN	ECM2	-0.954136	DOWN	0.000978895	382	693	19
hsa-miR-3127-5p	-1.41	DOWN	CLEC4M	-1.03723	DOWN	0.000978895	382	693	19
hsa-miR-3127-5p	-1.41	DOWN	SLC25A21	-1.04198	DOWN	0.000978895	382	693	19
hsa-miR-3127-5p	-1.41	DOWN	KCNK5	-1.06079	DOWN	0.000978895	382	693	19
hsa-miR-3127-5p	-1.41	DOWN	CLEC5A	-1.17871	DOWN	0.000978895	382	693	19
hsa-miR-3127-5p	-1.41	DOWN	ATF3	-1.18452	DOWN	0.000978895	382	693	19
hsa-miR-3127-5p	-1.41	DOWN	COL8A2	-1.25602	DOWN	0.000978895	382	693	19
hsa-miR-3127-5p	-1.41	DOWN	ALX4	-1.52312	DOWN	0.000978895	382	693	19
hsa-miR-3127-5p	-1.41	DOWN	BNC2	-1.97163	DOWN	0.000978895	382	693	19
hsa-miR-3127-5p	-1.41	DOWN	UPK1B	-2.1044	DOWN	0.000978895	382	693	19
hsa-miR-3127-5p	-1.41	DOWN	SLC47A1	-2.30908	DOWN	0.000978895	382	693	19
hsa-miR-514a-3p	-1.64	DOWN	TAC1	-0.689861	DOWN	0.00312337	476	347	13
hsa-miR-514a-3p	-1.64	DOWN	PGR	-1.82347	DOWN	0.00312337	476	347	13
hsa-miR-514a-3p	-1.64	DOWN	SLC26A7	-3.48192	DOWN	0.00312337	476	347	13
hsa-miR-514a-3p	-1.64	DOWN	TIGIT	-1.31419	DOWN	0.00312337	476	347	13
hsa-miR-514a-3p	-1.64	DOWN	COL2A1	-2.69333	DOWN	0.00312337	476	347	13
hsa-miR-514a-3p	-1.64	DOWN	LRIG3	-0.966059	DOWN	0.00312337	476	347	13
hsa-miR-514a-3p	-1.64	DOWN	GPC6	-1.18484	DOWN	0.00312337	476	347	13
hsa-miR-514a-3p	-1.64	DOWN	NDNF	-1.1339	DOWN	0.00312337	476	347	13
hsa-miR-514a-3p	-1.64	DOWN	CHN2	-0.661406	DOWN	0.00312337	476	347	13
hsa-miR-514a-3p	-1.64	DOWN	KANK4	-0.986059	DOWN	0.00312337	476	347	13
hsa-miR-514a-3p	-1.64	DOWN	TTN	-0.62809	DOWN	0.00312337	476	347	13
hsa-miR-514a-3p	-1.64	DOWN	SPTLC3	-2.18035	DOWN	0.00312337	476	347	13
hsa-miR-514a-3p	-1.64	DOWN	PRSS54	-1.04616	DOWN	0.00312337	476	347	13
hsa-miR-514a-3p	-1.64	DOWN	TTN	-0.62809	DOWN	0.00282591	476	693	20
hsa-miR-514a-3p	-1.64	DOWN	CHN2	-0.661406	DOWN	0.00282591	476	693	20
hsa-miR-514a-3p	-1.64	DOWN	TAC1	-0.689861	DOWN	0.00282591	476	693	20
hsa-miR-514a-3p	-1.64	DOWN	DAB2	-0.732078	DOWN	0.00282591	476	693	20
hsa-miR-514a-3p	-1.64	DOWN	SPATA22	-0.845039	DOWN	0.00282591	476	693	20
hsa-miR-514a-3p	-1.64	DOWN	ADGRG2	-0.863125	DOWN	0.00282591	476	693	20
hsa-miR-514a-3p	-1.64	DOWN	SEMA3C	-0.869703	DOWN	0.00282591	476	693	20
hsa-miR-514a-3p	-1.64	DOWN	LRIG3	-0.966059	DOWN	0.00282591	476	693	20
hsa-miR-514a-3p	-1.64	DOWN	KANK4	-0.986059	DOWN	0.00282591	476	693	20
hsa-miR-514a-3p	-1.64	DOWN	PRSS54	-1.04616	DOWN	0.00282591	476	693	20
hsa-miR-514a-3p	-1.64	DOWN	NDNF	-1.1339	DOWN	0.00282591	476	693	20
hsa-miR-514a-3p	-1.64	DOWN	GPC6	-1.18484	DOWN	0.00282591	476	693	20
hsa-miR-514a-3p	-1.64	DOWN	TIGIT	-1.31419	DOWN	0.00282591	476	693	20
hsa-miR-514a-3p	-1.64	DOWN	POF1B	-1.49965	DOWN	0.00282591	476	693	20
hsa-miR-514a-3p	-1.64	DOWN	PGR	-1.82347	DOWN	0.00282591	476	693	20
hsa-miR-514a-3p	-1.64	DOWN	SPTLC3	-2.18035	DOWN	0.00282591	476	693	20
hsa-miR-514a-3p	-1.64	DOWN	COL2A1	-2.69333	DOWN	0.00282591	476	693	20
hsa-miR-514a-3p	-1.64	DOWN	SLC26A7	-3.48192	DOWN	0.00282591	476	693	20
hsa-miR-499a-3p	-1.67	DOWN	LEPR	-1.32568	DOWN	0.0251799	618	347	12
hsa-miR-499a-3p	-1.67	DOWN	GMNC	-1.21331	DOWN	0.0251799	618	347	12
hsa-miR-499a-3p	-1.67	DOWN	SLC9A2	-1.05574	DOWN	0.0251799	618	347	12
hsa-miR-499a-3p	-1.67	DOWN	LAMB3	-0.650599	DOWN	0.0251799	618	347	12
hsa-miR-499a-3p	-1.67	DOWN	EGR2	-0.832997	DOWN	0.0251799	618	347	12
hsa-miR-499a-3p	-1.67	DOWN	ADGRG6	-1.02773	DOWN	0.0251799	618	347	12
hsa-miR-499a-3p	-1.67	DOWN	MEOX2	-2.70134	DOWN	0.0251799	618	347	12
hsa-miR-499a-3p	-1.67	DOWN	TTN	-0.62809	DOWN	0.0251799	618	347	12
hsa-miR-499a-3p	-1.67	DOWN	IGSF10	-1.29065	DOWN	0.0251799	618	347	12
hsa-miR-499a-3p	-1.67	DOWN	PKP1	-0.58826	DOWN	0.0251799	618	347	12
hsa-miR-499a-3p	-1.67	DOWN	TRDN	-0.755561	DOWN	0.0251799	618	347	12
hsa-miR-499a-3p	-1.67	DOWN	BNC2	-1.97163	DOWN	0.0251799	618	347	12
hsa-miR-30c-2-3p	-1.68	DOWN	PGR	-1.82347	DOWN	0.00526983	729	347	16
hsa-miR-30c-2-3p	-1.68	DOWN	EGFLAM	-1.50315	DOWN	0.00526983	729	347	16
hsa-miR-30c-2-3p	-1.68	DOWN	MXRA5	-0.906125	DOWN	0.00526983	729	347	16
hsa-miR-30c-2-3p	-1.68	DOWN	TP73	-0.868834	DOWN	0.00526983	729	347	16
hsa-miR-30c-2-3p	-1.68	DOWN	COL9A3	-0.647545	DOWN	0.00526983	729	347	16
hsa-miR-30c-2-3p	-1.68	DOWN	FOSB	-1.1127	DOWN	0.00526983	729	347	16
hsa-miR-30c-2-3p	-1.68	DOWN	SIGLEC1	-1.03692	DOWN	0.00526983	729	347	16
hsa-miR-30c-2-3p	-1.68	DOWN	FZD7	-1.00684	DOWN	0.00526983	729	347	16
hsa-miR-30c-2-3p	-1.68	DOWN	PM20D1	-0.999542	DOWN	0.00526983	729	347	16
hsa-miR-30c-2-3p	-1.68	DOWN	AFAP1L1	-0.995378	DOWN	0.00526983	729	347	16
hsa-miR-30c-2-3p	-1.68	DOWN	PTGDR	-3.04616	DOWN	0.00526983	729	347	16
hsa-miR-30c-2-3p	-1.68	DOWN	TRDN	-0.755561	DOWN	0.00526983	729	347	16
hsa-miR-30c-2-3p	-1.68	DOWN	CLIC5	-0.757596	DOWN	0.00526983	729	347	16
hsa-miR-30c-2-3p	-1.68	DOWN	GPX8	-1.32112	DOWN	0.00526983	729	347	16
hsa-miR-30c-2-3p	-1.68	DOWN	BNC2	-1.97163	DOWN	0.00526983	729	347	16
hsa-miR-30c-2-3p	-1.68	DOWN	IQGAP3	-1.15683	DOWN	0.00526983	729	347	16
hsa-miR-30c-2-3p	-1.68	DOWN	NR2E3	-0.646564	DOWN	0.0165517	726	693	23
hsa-miR-30c-2-3p	-1.68	DOWN	COL9A3	-0.647545	DOWN	0.0165517	726	693	23
hsa-miR-30c-2-3p	-1.68	DOWN	DAB2	-0.732078	DOWN	0.0165517	726	693	23
hsa-miR-30c-2-3p	-1.68	DOWN	TRDN	-0.755561	DOWN	0.0165517	726	693	23
hsa-miR-30c-2-3p	-1.68	DOWN	CLIC5	-0.757596	DOWN	0.0165517	726	693	23
hsa-miR-30c-2-3p	-1.68	DOWN	TP73	-0.868834	DOWN	0.0165517	726	693	23
hsa-miR-30c-2-3p	-1.68	DOWN	APOBEC3D	-0.904336	DOWN	0.0165517	726	693	23
hsa-miR-30c-2-3p	-1.68	DOWN	MXRA5	-0.906125	DOWN	0.0165517	726	693	23
hsa-miR-30c-2-3p	-1.68	DOWN	CYP8B1	-0.971998	DOWN	0.0165517	726	693	23
hsa-miR-30c-2-3p	-1.68	DOWN	AFAP1L1	-0.995378	DOWN	0.0165517	726	693	23
hsa-miR-30c-2-3p	-1.68	DOWN	PM20D1	-0.999542	DOWN	0.0165517	726	693	23
hsa-miR-30c-2-3p	-1.68	DOWN	FZD7	-1.00684	DOWN	0.0165517	726	693	23
hsa-miR-30c-2-3p	-1.68	DOWN	SIGLEC1	-1.03692	DOWN	0.0165517	726	693	23
hsa-miR-30c-2-3p	-1.68	DOWN	FOSB	-1.1127	DOWN	0.0165517	726	693	23
hsa-miR-30c-2-3p	-1.68	DOWN	IQGAP3	-1.15683	DOWN	0.0165517	726	693	23
hsa-miR-30c-2-3p	-1.68	DOWN	OLFML1	-1.2475	DOWN	0.0165517	726	693	23
hsa-miR-30c-2-3p	-1.68	DOWN	GPX8	-1.32112	DOWN	0.0165517	726	693	23
hsa-miR-30c-2-3p	-1.68	DOWN	EGFLAM	-1.50315	DOWN	0.0165517	726	693	23
hsa-miR-30c-2-3p	-1.68	DOWN	TTLL10	-1.52191	DOWN	0.0165517	726	693	23
hsa-miR-30c-2-3p	-1.68	DOWN	LMX1B	-1.65528	DOWN	0.0165517	726	693	23
hsa-miR-30c-2-3p	-1.68	DOWN	PGR	-1.82347	DOWN	0.0165517	726	693	23
hsa-miR-30c-2-3p	-1.68	DOWN	BNC2	-1.97163	DOWN	0.0165517	726	693	23
hsa-miR-30c-2-3p	-1.68	DOWN	PTGDR	-3.04616	DOWN	0.0165517	726	693	23
hsa-miR-133b	-1.77	DOWN	SCARA5	-3.10676	DOWN	0.0178444	651	347	13
hsa-miR-133b	-1.77	DOWN	DUSP1	-0.923435	DOWN	0.0178444	651	347	13
hsa-miR-133b	-1.77	DOWN	TENT5A	-0.826339	DOWN	0.0178444	651	347	13
hsa-miR-133b	-1.77	DOWN	SAMD9	-0.842716	DOWN	0.0178444	651	347	13
hsa-miR-133b	-1.77	DOWN	PTPRH	-0.771876	DOWN	0.0178444	651	347	13
hsa-miR-133b	-1.77	DOWN	MRC2	-1.3264	DOWN	0.0178444	651	347	13
hsa-miR-133b	-1.77	DOWN	TSPAN18	-1.0786	DOWN	0.0178444	651	347	13
hsa-miR-133b	-1.77	DOWN	GALR1	-0.702264	DOWN	0.0178444	651	347	13
hsa-miR-133b	-1.77	DOWN	GAS2	-0.685154	DOWN	0.0178444	651	347	13
hsa-miR-133b	-1.77	DOWN	FOXC1	-1.23296	DOWN	0.0178444	651	347	13
hsa-miR-133b	-1.77	DOWN	TMEM200B	-0.775002	DOWN	0.0178444	651	347	13
hsa-miR-133b	-1.77	DOWN	SLC6A20	-1.72822	DOWN	0.0178444	651	347	13
hsa-miR-133b	-1.77	DOWN	GPX8	-1.32112	DOWN	0.0178444	651	347	13
hsa-miR-133b	-1.77	DOWN	IQGAP2	-0.655368	DOWN	0.0178385	648	693	21
hsa-miR-133b	-1.77	DOWN	GAS2	-0.685154	DOWN	0.0178385	648	693	21
hsa-miR-133b	-1.77	DOWN	GALR1	-0.702264	DOWN	0.0178385	648	693	21
hsa-miR-133b	-1.77	DOWN	CTSV	-0.717663	DOWN	0.0178385	648	693	21
hsa-miR-133b	-1.77	DOWN	PROX2	-0.727688	DOWN	0.0178385	648	693	21
hsa-miR-133b	-1.77	DOWN	EFNA4	-0.732514	DOWN	0.0178385	648	693	21
hsa-miR-133b	-1.77	DOWN	PTPRH	-0.771876	DOWN	0.0178385	648	693	21
hsa-miR-133b	-1.77	DOWN	TMEM200B	-0.775002	DOWN	0.0178385	648	693	21
hsa-miR-133b	-1.77	DOWN	TENT5A	-0.826339	DOWN	0.0178385	648	693	21
hsa-miR-133b	-1.77	DOWN	SAMD9	-0.842716	DOWN	0.0178385	648	693	21
hsa-miR-133b	-1.77	DOWN	SYNPO2L	-0.917817	DOWN	0.0178385	648	693	21
hsa-miR-133b	-1.77	DOWN	DUSP1	-0.923435	DOWN	0.0178385	648	693	21
hsa-miR-133b	-1.77	DOWN	TSPAN18	-1.0786	DOWN	0.0178385	648	693	21
hsa-miR-133b	-1.77	DOWN	FOXC1	-1.23296	DOWN	0.0178385	648	693	21
hsa-miR-133b	-1.77	DOWN	FBN2	-1.24502	DOWN	0.0178385	648	693	21
hsa-miR-133b	-1.77	DOWN	GPX8	-1.32112	DOWN	0.0178385	648	693	21
hsa-miR-133b	-1.77	DOWN	MRC2	-1.3264	DOWN	0.0178385	648	693	21
hsa-miR-133b	-1.77	DOWN	XIRP1	-1.44353	DOWN	0.0178385	648	693	21
hsa-miR-133b	-1.77	DOWN	SLC6A20	-1.72822	DOWN	0.0178385	648	693	21
hsa-miR-133b	-1.77	DOWN	SCARA5	-3.10676	DOWN	0.0178385	648	693	21
hsa-miR-4482-3p	-1.79	DOWN	CALHM5	-0.926004	DOWN	0.00880741	1353	347	23
hsa-miR-4482-3p	-1.79	DOWN	TRPC3	-0.594889	DOWN	0.00880741	1353	347	23
hsa-miR-4482-3p	-1.79	DOWN	ENPP6	-1.70922	DOWN	0.00880741	1353	347	23
hsa-miR-4482-3p	-1.79	DOWN	ECRG4	-1.26504	DOWN	0.00880741	1353	347	23
hsa-miR-4482-3p	-1.79	DOWN	PDGFD	-1.54638	DOWN	0.00880741	1353	347	23
hsa-miR-4482-3p	-1.79	DOWN	FREM1	-0.649582	DOWN	0.00880741	1353	347	23
hsa-miR-4482-3p	-1.79	DOWN	SLC22A2	-2.15525	DOWN	0.00880741	1353	347	23
hsa-miR-4482-3p	-1.79	DOWN	EGFL6	-1.53578	DOWN	0.00880741	1353	347	23
hsa-miR-4482-3p	-1.79	DOWN	GPC6	-1.18484	DOWN	0.00880741	1353	347	23
hsa-miR-4482-3p	-1.79	DOWN	PRLR	-0.894901	DOWN	0.00880741	1353	347	23
hsa-miR-4482-3p	-1.79	DOWN	DSP	-2.33244	DOWN	0.00880741	1353	347	23
hsa-miR-4482-3p	-1.79	DOWN	TAC1	-0.689861	DOWN	0.00880741	1353	347	23
hsa-miR-4482-3p	-1.79	DOWN	CDON	-0.757468	DOWN	0.00880741	1353	347	23
hsa-miR-4482-3p	-1.79	DOWN	FZD7	-1.00684	DOWN	0.00880741	1353	347	23
hsa-miR-4482-3p	-1.79	DOWN	FAT4	-1.54756	DOWN	0.00880741	1353	347	23
hsa-miR-4482-3p	-1.79	DOWN	SIX1	-2.89098	DOWN	0.00880741	1353	347	23
hsa-miR-4482-3p	-1.79	DOWN	KLHL14	-0.81273	DOWN	0.00880741	1353	347	23
hsa-miR-4482-3p	-1.79	DOWN	PGR	-1.82347	DOWN	0.00880741	1353	347	23
hsa-miR-4482-3p	-1.79	DOWN	SLC25A21	-1.04198	DOWN	0.00880741	1353	347	23
hsa-miR-4482-3p	-1.79	DOWN	CHN2	-0.661406	DOWN	0.00880741	1353	347	23
hsa-miR-4482-3p	-1.79	DOWN	GJA3	-1.85357	DOWN	0.00880741	1353	347	23
hsa-miR-4482-3p	-1.79	DOWN	SPTLC3	-2.18035	DOWN	0.00880741	1353	347	23
hsa-miR-4482-3p	-1.79	DOWN	RCSD1	-0.627414	DOWN	0.00880741	1353	347	23
hsa-miR-4482-3p	-1.79	DOWN	OLR1	-0.623172	DOWN	0.0313956	1351	693	35
hsa-miR-4482-3p	-1.79	DOWN	RCSD1	-0.627414	DOWN	0.0313956	1351	693	35
hsa-miR-4482-3p	-1.79	DOWN	FREM1	-0.649582	DOWN	0.0313956	1351	693	35
hsa-miR-4482-3p	-1.79	DOWN	IQGAP2	-0.655368	DOWN	0.0313956	1351	693	35
hsa-miR-4482-3p	-1.79	DOWN	PTGFR	-0.655855	DOWN	0.0313956	1351	693	35
hsa-miR-4482-3p	-1.79	DOWN	ITPR3	-0.659075	DOWN	0.0313956	1351	693	35
hsa-miR-4482-3p	-1.79	DOWN	CHN2	-0.661406	DOWN	0.0313956	1351	693	35
hsa-miR-4482-3p	-1.79	DOWN	TAC1	-0.689861	DOWN	0.0313956	1351	693	35
hsa-miR-4482-3p	-1.79	DOWN	CDON	-0.757468	DOWN	0.0313956	1351	693	35
hsa-miR-4482-3p	-1.79	DOWN	KLHL14	-0.81273	DOWN	0.0313956	1351	693	35
hsa-miR-4482-3p	-1.79	DOWN	IGFBP5	-0.825966	DOWN	0.0313956	1351	693	35
hsa-miR-4482-3p	-1.79	DOWN	DCAF4L1	-0.869625	DOWN	0.0313956	1351	693	35
hsa-miR-4482-3p	-1.79	DOWN	CCN3	-0.889171	DOWN	0.0313956	1351	693	35
hsa-miR-4482-3p	-1.79	DOWN	PRLR	-0.894901	DOWN	0.0313956	1351	693	35
hsa-miR-4482-3p	-1.79	DOWN	PTGER2	-0.914789	DOWN	0.0313956	1351	693	35
hsa-miR-4482-3p	-1.79	DOWN	CALHM5	-0.926004	DOWN	0.0313956	1351	693	35
hsa-miR-4482-3p	-1.79	DOWN	FZD7	-1.00684	DOWN	0.0313956	1351	693	35
hsa-miR-4482-3p	-1.79	DOWN	SLC25A21	-1.04198	DOWN	0.0313956	1351	693	35
hsa-miR-4482-3p	-1.79	DOWN	SLC5A5	-1.04273	DOWN	0.0313956	1351	693	35
hsa-miR-4482-3p	-1.79	DOWN	TRIM6	-1.12249	DOWN	0.0313956	1351	693	35
hsa-miR-4482-3p	-1.79	DOWN	GPC6	-1.18484	DOWN	0.0313956	1351	693	35
hsa-miR-4482-3p	-1.79	DOWN	ECRG4	-1.26504	DOWN	0.0313956	1351	693	35
hsa-miR-4482-3p	-1.79	DOWN	TNFRSF11B	-1.32001	DOWN	0.0313956	1351	693	35
hsa-miR-4482-3p	-1.79	DOWN	EGFL6	-1.53578	DOWN	0.0313956	1351	693	35
hsa-miR-4482-3p	-1.79	DOWN	PDGFD	-1.54638	DOWN	0.0313956	1351	693	35
hsa-miR-4482-3p	-1.79	DOWN	FAT4	-1.54756	DOWN	0.0313956	1351	693	35
hsa-miR-4482-3p	-1.79	DOWN	ENPP6	-1.70922	DOWN	0.0313956	1351	693	35
hsa-miR-4482-3p	-1.79	DOWN	PGR	-1.82347	DOWN	0.0313956	1351	693	35
hsa-miR-4482-3p	-1.79	DOWN	GJA3	-1.85357	DOWN	0.0313956	1351	693	35
hsa-miR-4482-3p	-1.79	DOWN	SLC22A2	-2.15525	DOWN	0.0313956	1351	693	35
hsa-miR-4482-3p	-1.79	DOWN	FOXI2	-2.16404	DOWN	0.0313956	1351	693	35
hsa-miR-4482-3p	-1.79	DOWN	SPTLC3	-2.18035	DOWN	0.0313956	1351	693	35
hsa-miR-4482-3p	-1.79	DOWN	DSP	-2.33244	DOWN	0.0313956	1351	693	35
hsa-miR-4482-3p	-1.79	DOWN	SIX1	-2.89098	DOWN	0.0313956	1351	693	35
hsa-miR-204-3p	-1.87	DOWN	DUSP4	-1.16668	DOWN	0.019521	822	347	15
hsa-miR-204-3p	-1.87	DOWN	TP73	-0.868834	DOWN	0.019521	822	347	15
hsa-miR-204-3p	-1.87	DOWN	PRDM6	-1.48406	DOWN	0.019521	822	347	15
hsa-miR-204-3p	-1.87	DOWN	ALLC	-2.00035	DOWN	0.019521	822	347	15
hsa-miR-204-3p	-1.87	DOWN	SLC9A2	-1.05574	DOWN	0.019521	822	347	15
hsa-miR-204-3p	-1.87	DOWN	VSX2	-1.28745	DOWN	0.019521	822	347	15
hsa-miR-204-3p	-1.87	DOWN	GPR3	-0.694765	DOWN	0.019521	822	347	15
hsa-miR-204-3p	-1.87	DOWN	GALNT12	-0.908679	DOWN	0.019521	822	347	15
hsa-miR-204-3p	-1.87	DOWN	SMYD1	-1.58792	DOWN	0.019521	822	347	15
hsa-miR-204-3p	-1.87	DOWN	ZNF124	-0.64695	DOWN	0.019521	822	347	15
hsa-miR-204-3p	-1.87	DOWN	TWIST1	-1.04011	DOWN	0.019521	822	347	15
hsa-miR-204-3p	-1.87	DOWN	PRLR	-0.894901	DOWN	0.019521	822	347	15
hsa-miR-204-3p	-1.87	DOWN	SLC26A2	-2.16877	DOWN	0.019521	822	347	15
hsa-miR-204-3p	-1.87	DOWN	GPAT3	-0.595163	DOWN	0.019521	822	347	15
hsa-miR-204-3p	-1.87	DOWN	FSHR	-2.04374	DOWN	0.019521	822	347	15
hsa-miR-204-3p	-1.87	DOWN	ZNF124	-0.64695	DOWN	0.0178133	820	693	25
hsa-miR-204-3p	-1.87	DOWN	GEM	-0.65163	DOWN	0.0178133	820	693	25
hsa-miR-204-3p	-1.87	DOWN	PLEKHG4B	-0.661141	DOWN	0.0178133	820	693	25
hsa-miR-204-3p	-1.87	DOWN	GPR3	-0.694765	DOWN	0.0178133	820	693	25
hsa-miR-204-3p	-1.87	DOWN	CKM	-0.721935	DOWN	0.0178133	820	693	25
hsa-miR-204-3p	-1.87	DOWN	ITGA10	-0.743501	DOWN	0.0178133	820	693	25
hsa-miR-204-3p	-1.87	DOWN	COL6A3	-0.790764	DOWN	0.0178133	820	693	25
hsa-miR-204-3p	-1.87	DOWN	HSD11B1	-0.795149	DOWN	0.0178133	820	693	25
hsa-miR-204-3p	-1.87	DOWN	SERPINH1	-0.821246	DOWN	0.0178133	820	693	25
hsa-miR-204-3p	-1.87	DOWN	TP73	-0.868834	DOWN	0.0178133	820	693	25
hsa-miR-204-3p	-1.87	DOWN	PRLR	-0.894901	DOWN	0.0178133	820	693	25
hsa-miR-204-3p	-1.87	DOWN	GALNT12	-0.908679	DOWN	0.0178133	820	693	25
hsa-miR-204-3p	-1.87	DOWN	SEC14L4	-0.955883	DOWN	0.0178133	820	693	25
hsa-miR-204-3p	-1.87	DOWN	TWIST1	-1.04011	DOWN	0.0178133	820	693	25
hsa-miR-204-3p	-1.87	DOWN	SLC9A2	-1.05574	DOWN	0.0178133	820	693	25
hsa-miR-204-3p	-1.87	DOWN	DUSP4	-1.16668	DOWN	0.0178133	820	693	25
hsa-miR-204-3p	-1.87	DOWN	VSX2	-1.28745	DOWN	0.0178133	820	693	25
hsa-miR-204-3p	-1.87	DOWN	KLHDC7A	-1.33926	DOWN	0.0178133	820	693	25
hsa-miR-204-3p	-1.87	DOWN	PRDM6	-1.48406	DOWN	0.0178133	820	693	25
hsa-miR-204-3p	-1.87	DOWN	SMYD1	-1.58792	DOWN	0.0178133	820	693	25
hsa-miR-204-3p	-1.87	DOWN	ALLC	-2.00035	DOWN	0.0178133	820	693	25
hsa-miR-204-3p	-1.87	DOWN	FSHR	-2.04374	DOWN	0.0178133	820	693	25
hsa-miR-204-3p	-1.87	DOWN	SLC26A2	-2.16877	DOWN	0.0178133	820	693	25
hsa-miR-184	-1.93	DOWN	STRA6	-1.72023	DOWN	0.0135504	68	347	4
hsa-miR-184	-1.93	DOWN	FOSB	-1.1127	DOWN	0.0135504	68	347	4
hsa-miR-184	-1.93	DOWN	CLIC5	-0.757596	DOWN	0.0135504	68	347	4
hsa-miR-184	-1.93	DOWN	DCSTAMP	-1.07627	DOWN	0.0135504	68	347	4
hsa-miR-184	-1.93	DOWN	ADGRA2	-0.610825	DOWN	0.0222742	68	693	5
hsa-miR-184	-1.93	DOWN	CLIC5	-0.757596	DOWN	0.0222742	68	693	5
hsa-miR-184	-1.93	DOWN	DCSTAMP	-1.07627	DOWN	0.0222742	68	693	5
hsa-miR-184	-1.93	DOWN	FOSB	-1.1127	DOWN	0.0222742	68	693	5
hsa-miR-184	-1.93	DOWN	STRA6	-1.72023	DOWN	0.0222742	68	693	5
hsa-miR-133a-3p	-1.94	DOWN	SCARA5	-3.10676	DOWN	0.0178444	651	347	13
hsa-miR-133a-3p	-1.94	DOWN	DUSP1	-0.923435	DOWN	0.0178444	651	347	13
hsa-miR-133a-3p	-1.94	DOWN	TENT5A	-0.826339	DOWN	0.0178444	651	347	13
hsa-miR-133a-3p	-1.94	DOWN	SAMD9	-0.842716	DOWN	0.0178444	651	347	13
hsa-miR-133a-3p	-1.94	DOWN	PTPRH	-0.771876	DOWN	0.0178444	651	347	13
hsa-miR-133a-3p	-1.94	DOWN	MRC2	-1.3264	DOWN	0.0178444	651	347	13
hsa-miR-133a-3p	-1.94	DOWN	TSPAN18	-1.0786	DOWN	0.0178444	651	347	13
hsa-miR-133a-3p	-1.94	DOWN	GALR1	-0.702264	DOWN	0.0178444	651	347	13
hsa-miR-133a-3p	-1.94	DOWN	GAS2	-0.685154	DOWN	0.0178444	651	347	13
hsa-miR-133a-3p	-1.94	DOWN	FOXC1	-1.23296	DOWN	0.0178444	651	347	13
hsa-miR-133a-3p	-1.94	DOWN	TMEM200B	-0.775002	DOWN	0.0178444	651	347	13
hsa-miR-133a-3p	-1.94	DOWN	SLC6A20	-1.72822	DOWN	0.0178444	651	347	13
hsa-miR-133a-3p	-1.94	DOWN	GPX8	-1.32112	DOWN	0.0178444	651	347	13
hsa-miR-133a-3p	-1.94	DOWN	IQGAP2	-0.655368	DOWN	0.0178385	648	693	21
hsa-miR-133a-3p	-1.94	DOWN	GAS2	-0.685154	DOWN	0.0178385	648	693	21
hsa-miR-133a-3p	-1.94	DOWN	GALR1	-0.702264	DOWN	0.0178385	648	693	21
hsa-miR-133a-3p	-1.94	DOWN	CTSV	-0.717663	DOWN	0.0178385	648	693	21
hsa-miR-133a-3p	-1.94	DOWN	PROX2	-0.727688	DOWN	0.0178385	648	693	21
hsa-miR-133a-3p	-1.94	DOWN	EFNA4	-0.732514	DOWN	0.0178385	648	693	21
hsa-miR-133a-3p	-1.94	DOWN	PTPRH	-0.771876	DOWN	0.0178385	648	693	21
hsa-miR-133a-3p	-1.94	DOWN	TMEM200B	-0.775002	DOWN	0.0178385	648	693	21
hsa-miR-133a-3p	-1.94	DOWN	TENT5A	-0.826339	DOWN	0.0178385	648	693	21
hsa-miR-133a-3p	-1.94	DOWN	SAMD9	-0.842716	DOWN	0.0178385	648	693	21
hsa-miR-133a-3p	-1.94	DOWN	SYNPO2L	-0.917817	DOWN	0.0178385	648	693	21
hsa-miR-133a-3p	-1.94	DOWN	DUSP1	-0.923435	DOWN	0.0178385	648	693	21
hsa-miR-133a-3p	-1.94	DOWN	TSPAN18	-1.0786	DOWN	0.0178385	648	693	21
hsa-miR-133a-3p	-1.94	DOWN	FOXC1	-1.23296	DOWN	0.0178385	648	693	21
hsa-miR-133a-3p	-1.94	DOWN	FBN2	-1.24502	DOWN	0.0178385	648	693	21
hsa-miR-133a-3p	-1.94	DOWN	GPX8	-1.32112	DOWN	0.0178385	648	693	21
hsa-miR-133a-3p	-1.94	DOWN	MRC2	-1.3264	DOWN	0.0178385	648	693	21
hsa-miR-133a-3p	-1.94	DOWN	XIRP1	-1.44353	DOWN	0.0178385	648	693	21
hsa-miR-133a-3p	-1.94	DOWN	SLC6A20	-1.72822	DOWN	0.0178385	648	693	21
hsa-miR-133a-3p	-1.94	DOWN	SCARA5	-3.10676	DOWN	0.0178385	648	693	21
hsa-miR-509-3-5p	-2.2	DOWN	CEP152	-0.62225	DOWN	0.0285215	738	693	22
hsa-miR-509-3-5p	-2.2	DOWN	COL6A6	-0.640909	DOWN	0.0285215	738	693	22
hsa-miR-509-3-5p	-2.2	DOWN	SNED1	-0.641718	DOWN	0.0285215	738	693	22
hsa-miR-509-3-5p	-2.2	DOWN	CHN2	-0.661406	DOWN	0.0285215	738	693	22
hsa-miR-509-3-5p	-2.2	DOWN	E2F7	-0.675457	DOWN	0.0285215	738	693	22
hsa-miR-509-3-5p	-2.2	DOWN	CTSV	-0.717663	DOWN	0.0285215	738	693	22
hsa-miR-509-3-5p	-2.2	DOWN	CLIC5	-0.757596	DOWN	0.0285215	738	693	22
hsa-miR-509-3-5p	-2.2	DOWN	SCML4	-0.798661	DOWN	0.0285215	738	693	22
hsa-miR-509-3-5p	-2.2	DOWN	RTL4	-0.807799	DOWN	0.0285215	738	693	22
hsa-miR-509-3-5p	-2.2	DOWN	TMEM26	-0.818743	DOWN	0.0285215	738	693	22
hsa-miR-509-3-5p	-2.2	DOWN	MXRA5	-0.906125	DOWN	0.0285215	738	693	22
hsa-miR-509-3-5p	-2.2	DOWN	CYP8B1	-0.971998	DOWN	0.0285215	738	693	22
hsa-miR-509-3-5p	-2.2	DOWN	PIEZO2	-1.0364	DOWN	0.0285215	738	693	22
hsa-miR-509-3-5p	-2.2	DOWN	FBN2	-1.24502	DOWN	0.0285215	738	693	22
hsa-miR-509-3-5p	-2.2	DOWN	MUC3A	-1.25973	DOWN	0.0285215	738	693	22
hsa-miR-509-3-5p	-2.2	DOWN	TNIP3	-1.26978	DOWN	0.0285215	738	693	22
hsa-miR-509-3-5p	-2.2	DOWN	GBX2	-1.30643	DOWN	0.0285215	738	693	22
hsa-miR-509-3-5p	-2.2	DOWN	DGKK	-1.33585	DOWN	0.0285215	738	693	22
hsa-miR-509-3-5p	-2.2	DOWN	PKP2	-1.38949	DOWN	0.0285215	738	693	22
hsa-miR-509-3-5p	-2.2	DOWN	CAPN6	-1.88374	DOWN	0.0285215	738	693	22
hsa-miR-509-3-5p	-2.2	DOWN	SLC26A7	-3.48192	DOWN	0.0285215	738	693	22
hsa-miR-508-5p	-2.21	DOWN	UACA	-0.635767	DOWN	0.0338496	623	693	19
hsa-miR-508-5p	-2.21	DOWN	TCP11	-0.647172	DOWN	0.0338496	623	693	19
hsa-miR-508-5p	-2.21	DOWN	GPR3	-0.694765	DOWN	0.0338496	623	693	19
hsa-miR-508-5p	-2.21	DOWN	ADAMTS14	-0.730677	DOWN	0.0338496	623	693	19
hsa-miR-508-5p	-2.21	DOWN	DAB2	-0.732078	DOWN	0.0338496	623	693	19
hsa-miR-508-5p	-2.21	DOWN	WFIKKN2	-0.81037	DOWN	0.0338496	623	693	19
hsa-miR-508-5p	-2.21	DOWN	IGFBP5	-0.825966	DOWN	0.0338496	623	693	19
hsa-miR-508-5p	-2.21	DOWN	CALHM5	-0.926004	DOWN	0.0338496	623	693	19
hsa-miR-508-5p	-2.21	DOWN	KNL1	-1.00904	DOWN	0.0338496	623	693	19
hsa-miR-508-5p	-2.21	DOWN	OSR1	-1.06185	DOWN	0.0338496	623	693	19
hsa-miR-508-5p	-2.21	DOWN	RHO	-1.09917	DOWN	0.0338496	623	693	19
hsa-miR-508-5p	-2.21	DOWN	NCMAP	-1.113	DOWN	0.0338496	623	693	19
hsa-miR-508-5p	-2.21	DOWN	TRABD2B	-1.12351	DOWN	0.0338496	623	693	19
hsa-miR-508-5p	-2.21	DOWN	GMNC	-1.21331	DOWN	0.0338496	623	693	19
hsa-miR-508-5p	-2.21	DOWN	CYP3A4	-1.23141	DOWN	0.0338496	623	693	19
hsa-miR-508-5p	-2.21	DOWN	CR1	-1.58042	DOWN	0.0338496	623	693	19
hsa-miR-508-5p	-2.21	DOWN	SLC38A4	-1.94268	DOWN	0.0338496	623	693	19
hsa-miR-508-5p	-2.21	DOWN	SIX1	-2.89098	DOWN	0.0338496	623	693	19
hsa-miR-508-3p	-2.3	DOWN	SLC26A7	-3.48192	DOWN	0.014998	416	347	10
hsa-miR-508-3p	-2.3	DOWN	PROKR2	-1.19666	DOWN	0.014998	416	347	10
hsa-miR-508-3p	-2.3	DOWN	EGFLAM	-1.50315	DOWN	0.014998	416	347	10
hsa-miR-508-3p	-2.3	DOWN	CENPF	-0.639641	DOWN	0.014998	416	347	10
hsa-miR-508-3p	-2.3	DOWN	NR4A3	-0.713807	DOWN	0.014998	416	347	10
hsa-miR-508-3p	-2.3	DOWN	FOXC1	-1.23296	DOWN	0.014998	416	347	10
hsa-miR-508-3p	-2.3	DOWN	FOSB	-1.1127	DOWN	0.014998	416	347	10
hsa-miR-508-3p	-2.3	DOWN	CDH1	-2.16488	DOWN	0.014998	416	347	10
hsa-miR-508-3p	-2.3	DOWN	TENT5A	-0.826339	DOWN	0.014998	416	347	10
hsa-miR-508-3p	-2.3	DOWN	KLF4	-1.49432	DOWN	0.014998	416	347	10
hsa-miR-302d-3p	-2.65	DOWN	LAMA3	-0.746649	DOWN	0.00509834	942	347	19
hsa-miR-302d-3p	-2.65	DOWN	PKP1	-0.58826	DOWN	0.00509834	942	347	19
hsa-miR-302d-3p	-2.65	DOWN	MIXL1	-1.41391	DOWN	0.00509834	942	347	19
hsa-miR-302d-3p	-2.65	DOWN	AFAP1L1	-0.995378	DOWN	0.00509834	942	347	19
hsa-miR-302d-3p	-2.65	DOWN	PTGDR	-3.04616	DOWN	0.00509834	942	347	19
hsa-miR-302d-3p	-2.65	DOWN	GPC6	-1.18484	DOWN	0.00509834	942	347	19
hsa-miR-302d-3p	-2.65	DOWN	BAMBI	-0.77225	DOWN	0.00509834	942	347	19
hsa-miR-302d-3p	-2.65	DOWN	ALX4	-1.52312	DOWN	0.00509834	942	347	19
hsa-miR-302d-3p	-2.65	DOWN	FAT4	-1.54756	DOWN	0.00509834	942	347	19
hsa-miR-302d-3p	-2.65	DOWN	SCARA5	-3.10676	DOWN	0.00509834	942	347	19
hsa-miR-302d-3p	-2.65	DOWN	TP73	-0.868834	DOWN	0.00509834	942	347	19
hsa-miR-302d-3p	-2.65	DOWN	NR4A2	-1.37025	DOWN	0.00509834	942	347	19
hsa-miR-302d-3p	-2.65	DOWN	DUSP2	-0.648139	DOWN	0.00509834	942	347	19
hsa-miR-302d-3p	-2.65	DOWN	NR4A3	-0.713807	DOWN	0.00509834	942	347	19
hsa-miR-302d-3p	-2.65	DOWN	CHN2	-0.661406	DOWN	0.00509834	942	347	19
hsa-miR-302d-3p	-2.65	DOWN	ANKRD55	-0.687325	DOWN	0.00509834	942	347	19
hsa-miR-302d-3p	-2.65	DOWN	TRDN	-0.755561	DOWN	0.00509834	942	347	19
hsa-miR-302d-3p	-2.65	DOWN	FGL2	-2.14983	DOWN	0.00509834	942	347	19
hsa-miR-302d-3p	-2.65	DOWN	PAPPA	-0.951856	DOWN	0.00509834	942	347	19
hsa-miR-302d-3p	-2.65	DOWN	DUSP2	-0.648139	DOWN	0.00414891	939	693	31
hsa-miR-302d-3p	-2.65	DOWN	TRPV6	-0.661221	DOWN	0.00414891	939	693	31
hsa-miR-302d-3p	-2.65	DOWN	CHN2	-0.661406	DOWN	0.00414891	939	693	31
hsa-miR-302d-3p	-2.65	DOWN	FYB2	-0.665368	DOWN	0.00414891	939	693	31
hsa-miR-302d-3p	-2.65	DOWN	RFLNA	-0.674818	DOWN	0.00414891	939	693	31
hsa-miR-302d-3p	-2.65	DOWN	E2F7	-0.675457	DOWN	0.00414891	939	693	31
hsa-miR-302d-3p	-2.65	DOWN	ANKRD55	-0.687325	DOWN	0.00414891	939	693	31
hsa-miR-302d-3p	-2.65	DOWN	HFE	-0.699466	DOWN	0.00414891	939	693	31
hsa-miR-302d-3p	-2.65	DOWN	SLC6A13	-0.706224	DOWN	0.00414891	939	693	31
hsa-miR-302d-3p	-2.65	DOWN	NR4A3	-0.713807	DOWN	0.00414891	939	693	31
hsa-miR-302d-3p	-2.65	DOWN	LAMA3	-0.746649	DOWN	0.00414891	939	693	31
hsa-miR-302d-3p	-2.65	DOWN	TRDN	-0.755561	DOWN	0.00414891	939	693	31
hsa-miR-302d-3p	-2.65	DOWN	TMEM100	-0.764507	DOWN	0.00414891	939	693	31
hsa-miR-302d-3p	-2.65	DOWN	BAMBI	-0.77225	DOWN	0.00414891	939	693	31
hsa-miR-302d-3p	-2.65	DOWN	CXCR4	-0.77442	DOWN	0.00414891	939	693	31
hsa-miR-302d-3p	-2.65	DOWN	TXNIP	-0.857918	DOWN	0.00414891	939	693	31
hsa-miR-302d-3p	-2.65	DOWN	TP73	-0.868834	DOWN	0.00414891	939	693	31
hsa-miR-302d-3p	-2.65	DOWN	SEMA3C	-0.869703	DOWN	0.00414891	939	693	31
hsa-miR-302d-3p	-2.65	DOWN	PAPPA	-0.951856	DOWN	0.00414891	939	693	31
hsa-miR-302d-3p	-2.65	DOWN	AFAP1L1	-0.995378	DOWN	0.00414891	939	693	31
hsa-miR-302d-3p	-2.65	DOWN	TRIM6	-1.12249	DOWN	0.00414891	939	693	31
hsa-miR-302d-3p	-2.65	DOWN	MFAP5	-1.1388	DOWN	0.00414891	939	693	31
hsa-miR-302d-3p	-2.65	DOWN	GPC6	-1.18484	DOWN	0.00414891	939	693	31
hsa-miR-302d-3p	-2.65	DOWN	NR4A2	-1.37025	DOWN	0.00414891	939	693	31
hsa-miR-302d-3p	-2.65	DOWN	MIXL1	-1.41391	DOWN	0.00414891	939	693	31
hsa-miR-302d-3p	-2.65	DOWN	ALX4	-1.52312	DOWN	0.00414891	939	693	31
hsa-miR-302d-3p	-2.65	DOWN	FAT4	-1.54756	DOWN	0.00414891	939	693	31
hsa-miR-302d-3p	-2.65	DOWN	FGL2	-2.14983	DOWN	0.00414891	939	693	31
hsa-miR-302d-3p	-2.65	DOWN	PTGDR	-3.04616	DOWN	0.00414891	939	693	31
hsa-miR-302d-3p	-2.65	DOWN	SCARA5	-3.10676	DOWN	0.00414891	939	693	31
hsa-miR-202-3p	-2.68	DOWN	VCAM1	-1.58354	DOWN	0.000822696	688	347	18
hsa-miR-202-3p	-2.68	DOWN	DUSP1	-0.923435	DOWN	0.000822696	688	347	18
hsa-miR-202-3p	-2.68	DOWN	NID2	-1.34669	DOWN	0.000822696	688	347	18
hsa-miR-202-3p	-2.68	DOWN	TMEM26	-0.818743	DOWN	0.000822696	688	347	18
hsa-miR-202-3p	-2.68	DOWN	LRIG3	-0.966059	DOWN	0.000822696	688	347	18
hsa-miR-202-3p	-2.68	DOWN	COL9A3	-0.647545	DOWN	0.000822696	688	347	18
hsa-miR-202-3p	-2.68	DOWN	TNIP3	-1.26978	DOWN	0.000822696	688	347	18
hsa-miR-202-3p	-2.68	DOWN	CHN2	-0.661406	DOWN	0.000822696	688	347	18
hsa-miR-202-3p	-2.68	DOWN	RAG1	-0.986341	DOWN	0.000822696	688	347	18
hsa-miR-202-3p	-2.68	DOWN	SEMA3D	-1.08612	DOWN	0.000822696	688	347	18
hsa-miR-202-3p	-2.68	DOWN	NIPAL1	-0.931159	DOWN	0.000822696	688	347	18
hsa-miR-202-3p	-2.68	DOWN	FAM180A	-1.31312	DOWN	0.000822696	688	347	18
hsa-miR-202-3p	-2.68	DOWN	ABRA	-0.846251	DOWN	0.000822696	688	347	18
hsa-miR-202-3p	-2.68	DOWN	GALNT12	-0.908679	DOWN	0.000822696	688	347	18
hsa-miR-202-3p	-2.68	DOWN	POSTN	-1.04427	DOWN	0.000822696	688	347	18
hsa-miR-202-3p	-2.68	DOWN	BNC2	-1.97163	DOWN	0.000822696	688	347	18
hsa-miR-202-3p	-2.68	DOWN	PAPPA	-0.951856	DOWN	0.000822696	688	347	18
hsa-miR-202-3p	-2.68	DOWN	COL4A6	-0.940362	DOWN	0.000822696	688	347	18
hsa-miR-202-3p	-2.68	DOWN	OLR1	-0.623172	DOWN	9.04428e-05	686	693	31
hsa-miR-202-3p	-2.68	DOWN	COL9A3	-0.647545	DOWN	9.04428e-05	686	693	31
hsa-miR-202-3p	-2.68	DOWN	SLCO4C1	-0.649946	DOWN	9.04428e-05	686	693	31
hsa-miR-202-3p	-2.68	DOWN	CHN2	-0.661406	DOWN	9.04428e-05	686	693	31
hsa-miR-202-3p	-2.68	DOWN	NIPAL4	-0.68865	DOWN	9.04428e-05	686	693	31
hsa-miR-202-3p	-2.68	DOWN	ADAMTS14	-0.730677	DOWN	9.04428e-05	686	693	31
hsa-miR-202-3p	-2.68	DOWN	BTG2	-0.772143	DOWN	9.04428e-05	686	693	31
hsa-miR-202-3p	-2.68	DOWN	ADAMTS6	-0.776618	DOWN	9.04428e-05	686	693	31
hsa-miR-202-3p	-2.68	DOWN	COL6A3	-0.790764	DOWN	9.04428e-05	686	693	31
hsa-miR-202-3p	-2.68	DOWN	TMEM26	-0.818743	DOWN	9.04428e-05	686	693	31
hsa-miR-202-3p	-2.68	DOWN	ABRA	-0.846251	DOWN	9.04428e-05	686	693	31
hsa-miR-202-3p	-2.68	DOWN	GALNT12	-0.908679	DOWN	9.04428e-05	686	693	31
hsa-miR-202-3p	-2.68	DOWN	SYNPO2L	-0.917817	DOWN	9.04428e-05	686	693	31
hsa-miR-202-3p	-2.68	DOWN	DUSP1	-0.923435	DOWN	9.04428e-05	686	693	31
hsa-miR-202-3p	-2.68	DOWN	NIPAL1	-0.931159	DOWN	9.04428e-05	686	693	31
hsa-miR-202-3p	-2.68	DOWN	COL4A6	-0.940362	DOWN	9.04428e-05	686	693	31
hsa-miR-202-3p	-2.68	DOWN	PAPPA	-0.951856	DOWN	9.04428e-05	686	693	31
hsa-miR-202-3p	-2.68	DOWN	LRIG3	-0.966059	DOWN	9.04428e-05	686	693	31
hsa-miR-202-3p	-2.68	DOWN	CPED1	-0.986096	DOWN	9.04428e-05	686	693	31
hsa-miR-202-3p	-2.68	DOWN	RAG1	-0.986341	DOWN	9.04428e-05	686	693	31
hsa-miR-202-3p	-2.68	DOWN	POSTN	-1.04427	DOWN	9.04428e-05	686	693	31
hsa-miR-202-3p	-2.68	DOWN	SEMA3D	-1.08612	DOWN	9.04428e-05	686	693	31
hsa-miR-202-3p	-2.68	DOWN	COL1A2	-1.15775	DOWN	9.04428e-05	686	693	31
hsa-miR-202-3p	-2.68	DOWN	SULT1C2	-1.21237	DOWN	9.04428e-05	686	693	31
hsa-miR-202-3p	-2.68	DOWN	TNIP3	-1.26978	DOWN	9.04428e-05	686	693	31
hsa-miR-202-3p	-2.68	DOWN	FAM180A	-1.31312	DOWN	9.04428e-05	686	693	31
hsa-miR-202-3p	-2.68	DOWN	NID2	-1.34669	DOWN	9.04428e-05	686	693	31
hsa-miR-202-3p	-2.68	DOWN	VCAM1	-1.58354	DOWN	9.04428e-05	686	693	31
hsa-miR-202-3p	-2.68	DOWN	CAPN6	-1.88374	DOWN	9.04428e-05	686	693	31
hsa-miR-202-3p	-2.68	DOWN	BNC2	-1.97163	DOWN	9.04428e-05	686	693	31
hsa-miR-6745	-2.82	DOWN	OLR1	-0.623172	DOWN	0.0147358	674	693	22
hsa-miR-6745	-2.82	DOWN	PAPPA2	-0.657356	DOWN	0.0147358	674	693	22
hsa-miR-6745	-2.82	DOWN	PLEKHG4B	-0.661141	DOWN	0.0147358	674	693	22
hsa-miR-6745	-2.82	DOWN	ADAMTS6	-0.776618	DOWN	0.0147358	674	693	22
hsa-miR-6745	-2.82	DOWN	CALCR	-0.780988	DOWN	0.0147358	674	693	22
hsa-miR-6745	-2.82	DOWN	TRIM29	-0.781226	DOWN	0.0147358	674	693	22
hsa-miR-6745	-2.82	DOWN	WFIKKN2	-0.81037	DOWN	0.0147358	674	693	22
hsa-miR-6745	-2.82	DOWN	IGFBP5	-0.825966	DOWN	0.0147358	674	693	22
hsa-miR-6745	-2.82	DOWN	CTSK	-0.904536	DOWN	0.0147358	674	693	22
hsa-miR-6745	-2.82	DOWN	SYNPO2L	-0.917817	DOWN	0.0147358	674	693	22
hsa-miR-6745	-2.82	DOWN	KLK10	-1.01282	DOWN	0.0147358	674	693	22
hsa-miR-6745	-2.82	DOWN	CLEC4M	-1.03723	DOWN	0.0147358	674	693	22
hsa-miR-6745	-2.82	DOWN	SLC9A2	-1.05574	DOWN	0.0147358	674	693	22
hsa-miR-6745	-2.82	DOWN	TSPAN18	-1.0786	DOWN	0.0147358	674	693	22
hsa-miR-6745	-2.82	DOWN	TRABD2B	-1.12351	DOWN	0.0147358	674	693	22
hsa-miR-6745	-2.82	DOWN	VWDE	-1.25121	DOWN	0.0147358	674	693	22
hsa-miR-6745	-2.82	DOWN	VSX2	-1.28745	DOWN	0.0147358	674	693	22
hsa-miR-6745	-2.82	DOWN	POU2F3	-1.31056	DOWN	0.0147358	674	693	22
hsa-miR-6745	-2.82	DOWN	SLC6A20	-1.72822	DOWN	0.0147358	674	693	22
hsa-miR-6745	-2.82	DOWN	SCNN1A	-1.81644	DOWN	0.0147358	674	693	22
hsa-miR-6745	-2.82	DOWN	CAPN6	-1.88374	DOWN	0.0147358	674	693	22
hsa-miR-6745	-2.82	DOWN	ITGBL1	-2.05246	DOWN	0.0147358	674	693	22
hsa-miR-208a-5p	-3.76	DOWN	MYO5B	-0.673062	DOWN	0.00207372	908	347	20
hsa-miR-208a-5p	-3.76	DOWN	CYSLTR1	-1.02238	DOWN	0.00207372	908	347	20
hsa-miR-208a-5p	-3.76	DOWN	CALHM5	-0.926004	DOWN	0.00207372	908	347	20
hsa-miR-208a-5p	-3.76	DOWN	PIEZO2	-1.0364	DOWN	0.00207372	908	347	20
hsa-miR-208a-5p	-3.76	DOWN	PABPC4L	-1.09218	DOWN	0.00207372	908	347	20
hsa-miR-208a-5p	-3.76	DOWN	ADAMTSL3	-2.01764	DOWN	0.00207372	908	347	20
hsa-miR-208a-5p	-3.76	DOWN	PKP1	-0.58826	DOWN	0.00207372	908	347	20
hsa-miR-208a-5p	-3.76	DOWN	PKHD1L1	-1.87866	DOWN	0.00207372	908	347	20
hsa-miR-208a-5p	-3.76	DOWN	PRDM6	-1.48406	DOWN	0.00207372	908	347	20
hsa-miR-208a-5p	-3.76	DOWN	RHO	-1.09917	DOWN	0.00207372	908	347	20
hsa-miR-208a-5p	-3.76	DOWN	AFAP1L1	-0.995378	DOWN	0.00207372	908	347	20
hsa-miR-208a-5p	-3.76	DOWN	KCNJ2	-0.732635	DOWN	0.00207372	908	347	20
hsa-miR-208a-5p	-3.76	DOWN	GPC6	-1.18484	DOWN	0.00207372	908	347	20
hsa-miR-208a-5p	-3.76	DOWN	CR1	-1.58042	DOWN	0.00207372	908	347	20
hsa-miR-208a-5p	-3.76	DOWN	OGN	-1.79037	DOWN	0.00207372	908	347	20
hsa-miR-208a-5p	-3.76	DOWN	ABCC3	-0.871837	DOWN	0.00207372	908	347	20
hsa-miR-208a-5p	-3.76	DOWN	PGR	-1.82347	DOWN	0.00207372	908	347	20
hsa-miR-208a-5p	-3.76	DOWN	TMEM26	-0.818743	DOWN	0.00207372	908	347	20
hsa-miR-208a-5p	-3.76	DOWN	SFRP1	-0.657514	DOWN	0.00207372	908	347	20
hsa-miR-208a-5p	-3.76	DOWN	FGL2	-2.14983	DOWN	0.00207372	908	347	20
hsa-miR-208a-5p	-3.76	DOWN	ADGRA2	-0.610825	DOWN	0.000645159	906	693	34
hsa-miR-208a-5p	-3.76	DOWN	OLR1	-0.623172	DOWN	0.000645159	906	693	34
hsa-miR-208a-5p	-3.76	DOWN	SFRP1	-0.657514	DOWN	0.000645159	906	693	34
hsa-miR-208a-5p	-3.76	DOWN	JAM3	-0.661498	DOWN	0.000645159	906	693	34
hsa-miR-208a-5p	-3.76	DOWN	NMBR	-0.664415	DOWN	0.000645159	906	693	34
hsa-miR-208a-5p	-3.76	DOWN	MYO5B	-0.673062	DOWN	0.000645159	906	693	34
hsa-miR-208a-5p	-3.76	DOWN	E2F7	-0.675457	DOWN	0.000645159	906	693	34
hsa-miR-208a-5p	-3.76	DOWN	DAB2	-0.732078	DOWN	0.000645159	906	693	34
hsa-miR-208a-5p	-3.76	DOWN	KCNJ2	-0.732635	DOWN	0.000645159	906	693	34
hsa-miR-208a-5p	-3.76	DOWN	CAPN14	-0.760092	DOWN	0.000645159	906	693	34
hsa-miR-208a-5p	-3.76	DOWN	ADAMTS6	-0.776618	DOWN	0.000645159	906	693	34
hsa-miR-208a-5p	-3.76	DOWN	PRR15	-0.780052	DOWN	0.000645159	906	693	34
hsa-miR-208a-5p	-3.76	DOWN	LOXHD1	-0.802197	DOWN	0.000645159	906	693	34
hsa-miR-208a-5p	-3.76	DOWN	WFIKKN2	-0.81037	DOWN	0.000645159	906	693	34
hsa-miR-208a-5p	-3.76	DOWN	ONECUT1	-0.814438	DOWN	0.000645159	906	693	34
hsa-miR-208a-5p	-3.76	DOWN	TMEM26	-0.818743	DOWN	0.000645159	906	693	34
hsa-miR-208a-5p	-3.76	DOWN	ABCC3	-0.871837	DOWN	0.000645159	906	693	34
hsa-miR-208a-5p	-3.76	DOWN	DCN	-0.916845	DOWN	0.000645159	906	693	34
hsa-miR-208a-5p	-3.76	DOWN	CALHM5	-0.926004	DOWN	0.000645159	906	693	34
hsa-miR-208a-5p	-3.76	DOWN	AFAP1L1	-0.995378	DOWN	0.000645159	906	693	34
hsa-miR-208a-5p	-3.76	DOWN	CYSLTR1	-1.02238	DOWN	0.000645159	906	693	34
hsa-miR-208a-5p	-3.76	DOWN	PIEZO2	-1.0364	DOWN	0.000645159	906	693	34
hsa-miR-208a-5p	-3.76	DOWN	PABPC4L	-1.09218	DOWN	0.000645159	906	693	34
hsa-miR-208a-5p	-3.76	DOWN	RHO	-1.09917	DOWN	0.000645159	906	693	34
hsa-miR-208a-5p	-3.76	DOWN	GPC6	-1.18484	DOWN	0.000645159	906	693	34
hsa-miR-208a-5p	-3.76	DOWN	PRDM6	-1.48406	DOWN	0.000645159	906	693	34
hsa-miR-208a-5p	-3.76	DOWN	CR1	-1.58042	DOWN	0.000645159	906	693	34
hsa-miR-208a-5p	-3.76	DOWN	OGN	-1.79037	DOWN	0.000645159	906	693	34
hsa-miR-208a-5p	-3.76	DOWN	PGR	-1.82347	DOWN	0.000645159	906	693	34
hsa-miR-208a-5p	-3.76	DOWN	PKHD1L1	-1.87866	DOWN	0.000645159	906	693	34
hsa-miR-208a-5p	-3.76	DOWN	ADAMTSL3	-2.01764	DOWN	0.000645159	906	693	34
hsa-miR-208a-5p	-3.76	DOWN	FGL2	-2.14983	DOWN	0.000645159	906	693	34

## Sheet: Supp.Table2C
Supplemental Table 2C: Correlation of miRNAs expressed in both BA9 and Blood with targets enriched in BA9 mRNAs
Data supporting Supplemental Figure 1C
common_detected_miRNA_list	BA9_log2fc	Blood_log2fc	pearson correlation	corr_pvalues
hsa-miR-889-3p	0	1.18	-0.102166	0.619451
hsa-miR-21-5p	0.5	0	0.0181747	0.929779
hsa-miR-148a-3p	0.39	0	0.151656	0.459568
hsa-miR-654-3p	0	1.47	0.32269	0.107873
hsa-miR-576-5p	0.41	0	0.0242902	0.906241
hsa-miR-381-3p	0	0.9	-0.160238	0.434246
hsa-miR-495-3p	0	0.99	-0.302585	0.132973
hsa-miR-329-3p	0	1.83	0.154074	0.452357
hsa-miR-32-3p	0	1.49	-0.190161	0.352125
hsa-miR-30b-5p	0	0.93	0.0292204	0.887319
hsa-miR-379-3p	0	2.45	-0.120535	0.557521
hsa-miR-340-5p	0	0.97	-0.460016	0.0180512
hsa-miR-196b-5p	0.64	0	-0.0238355	0.907988
hsa-miR-548j-5p	0	0.99	0.108204	0.598787
hsa-miR-3605-5p	0.56	0	0.17782	0.384809
hsa-miR-3611	0.56	0	-0.0655886	0.750233
hsa-miR-3065-5p	0.29	0	0.124951	0.543064
hsa-miR-483-3p	0.68	0	0.215714	0.289893
hsa-miR-212-5p	0.31	0	-0.218791	0.282899
hsa-miR-92a-3p	0.26	0	0.171292	0.402776
hsa-miR-455-3p	0	2.21	0.169552	0.407642
hsa-miR-411-5p	0	1.45	-0.29962	0.137004
hsa-miR-369-3p	0	1.5	-0.24163	0.23436
