# Supplementary material for: MicroRNA–mRNA networks are dysregulated in opioid use disorder postmortem brain: Further evidence for opioid-induced neurovascular alterations
Source: Front Psychiatry. 2023 Jan 12;13:1025346. doi: 10.3389/fpsyt.2022.1025346 (PMC9878702; doi:10.3389/fpsyt.2022.1025346)
Supplement: Supplementary file 4 [file Table_3.xlsx]

## Sheet: Supp.Table3A
Supplemental Table 3A: Enriched Gene Ontology Biological Process (GOBP) pathways by Over-Representation Analysis (ORA)
Data supporting Figure 4A and 4B
GeneSet	–log10(FDR) Canonical_BA9.genes_targeted.by_BA9.miRs	–log10(FDR) Canonical_BA9.genes_targeted.by_blood.miRNAs	Enriched in both BA9 and Blood?	Average of –log10(FDR) values for BA9 and Blood	Odds-Ratio Canonical_BA9.genes_targeted.by_blood.miRNAs	Odds-Ratio Canonical_BA9.genes_targeted.by_blood.miRNAs	Overlapping gene count Canonical_BA9.genes_targeted.by_BA9.miRNAs	Overlapping gene count Canonical_BA9.genes_targeted.by_blood.miRNAs	Overlapping genes Canonical_BA9.genes_targeted.by_BA9.miRNAs	Overlapping genes Canonical_BA9.genes_targeted.by_blood.miRNAs
GOBP_TISSUE_DEVELOPMENT	12.008	17.963	TRUE	14.9855	5.964	5.813	30	44	EGR2;FOXC1;DUSP10;LRRC17;GPC6;MIXL1;TGM1;TCHH;TWIST1;PRLR;TENT5A;SIX2;DUSP1;MEPE;EPPK1;BNC2;NPNT;SFRP1;SULF1;SEMA3D;KLF5;CELSR1;FZD7;ALX4;MEOX2;ATF3;COL2A1;CENPF;KLF4;PGR	POSTN;NPNT;SULF1;BNC2;PTK7;EGFLAM;TTN;EGR1;PRLR;GPC6;LRRC17;KLF5;SEMA3D;TP73;GBX2;FZD7;PDGFD;EGR2;EPPK1;MEOX2;PGR;TWIST1;METTL21C;DSP;FOXC1;CSRP3;DUSP2;DUSP10;SFRP2;SIX1;DUSP4;SMYD1;FOS;WNT16;DUSP1;TCHH;PKP2;FOXD1;KLF4;LAMB3;TENT5A;COL2A1;BMP4;SFRP1
GOBP_EXTERNAL_ENCAPSULATING_STRUCTURE_ORGANIZATION	8.009	13.634	TRUE	10.8215	14.603	15.366	12	19	COL4A6;ADAMTSL3;TGM1;COL8A2;NPNT;SULF1;COL2A1;FOXC1;DPP4;NDNF;THSD4;GAS2	POSTN;NPNT;FAP;SULF1;COL4A6;EGFLAM;GAS2;THSD4;OLFML2B;COL9A3;FOXC1;SFRP2;EGFL6;NDNF;ADAMTSL3;DPP4;LAMB3;COL2A1;COL8A2
GOBP_BIOLOGICAL_ADHESION	7.996	13.151	TRUE	10.5735	5.531	5.681	22	34	COL4A6;FREM1;DUSP10;RAG1;GPC6;COL8A2;CLDN7;PRLR;GP5;NDNF;DUSP1;PTPN22;NR4A3;NPNT;CDON;SFRP1;CELSR1;FZD7;TIGIT;ITGBL1;KLF4;DPP4	POSTN;NPNT;FAP;PTK7;COL8A2;COL4A6;EGFLAM;CDON;PRLR;GPC6;CR1;FCGR2B;FAT4;FZD7;NR4A3;PTPN22;DSP;FGL2;DUSP10;SFRP2;FREM1;CDH1;EGFL6;NDNF;DUSP1;RAG1;DPP4;PKP2;ITGBL1;KLF4;LAMB3;NFKBID;BMP4;SFRP1
GOBP_ANATOMICAL_STRUCTURE_FORMATION_INVOLVED_IN_MORPHOGENESIS	6.4	12.626	TRUE	9.513	5.671	6.281	18	30	MEOX2;DUSP1;MIXL1;LEPR;COL8A2;NCMAP;SFRP1;EGR2;TWIST1;SULF1;KLF4;FOXC1;NDNF;KLF5;CELSR1;COL2A1;FZD7;SIX2	FAP;SULF1;PTK7;COL8A2;TTN;LEPR;KLF5;GBX2;FZD7;EGR2;MEOX2;TWIST1;FOXC1;CSRP3;DUSP2;SFRP2;SIX1;DUSP4;WNT16;NDNF;DUSP1;CYSLTR1;FOXD1;KLF4;LAMB3;ADGRG6;COL2A1;BMP4;SPINK2;SFRP1
GOBP_EMBRYONIC_MORPHOGENESIS	8.575	10.16	TRUE	9.3675	10.04	8.341	16	20	DUSP1;MIXL1;LRIG3;CHRNA10;NR4A3;CDON;SFRP1;TWIST1;SULF1;KLF4;FOXC1;COL2A1;CELSR1;FZD7;SIX2;ALX4	SULF1;PTK7;CDON;GBX2;FZD7;NR4A3;TWIST1;LRIG3;FOXC1;DUSP2;SFRP2;SIX1;DUSP4;WNT16;DUSP1;KLF4;LAMB3;COL2A1;BMP4;SFRP1
GOBP_ANIMAL_ORGAN_MORPHOGENESIS	5.868	11.757	TRUE	8.8125	5.877	6.591	16	27	GPC6;LRIG3;FREM1;COL8A2;CHRNA10;NPNT;SFRP1;SULF1;TWIST1;COL2A1;FOXC1;CELSR1;PGR;FZD7;SIX2;ALX4	NPNT;SULF1;SLC6A4;PTK7;COL8A2;EGFLAM;TTN;GPC6;GBX2;FZD7;PAPPA2;PGR;TWIST1;LRIG3;DSP;FOXC1;SFRP2;SIX1;FREM1;WNT16;PKP2;FOXD1;LAMB3;ADGRG6;COL2A1;BMP4;SFRP1
GOBP_RESPONSE_TO_ENDOGENOUS_STIMULUS	5.046	11.953	TRUE	8.4995	4.293	5.231	18	33	COL4A6;PAPPA;MXRA5;CHRM5;LEPR;PTPN22;NR4A3;SHISA2;NPNT;SFRP1;EGR2;PRLR;SULF1;FOXC1;COL2A1;NDNF;PGR;NR4A2	NPNT;SHISA2;FOSB;SULF1;SLC6A4;COL4A6;EGR1;NR4A2;PAPPA;PRLR;FCGR2B;LEPR;PDGFD;EGR2;PCSK9;NR4A3;NPAS4;PGR;METTL21C;MXRA5;PTPN22;FOXC1;CSRP3;SFRP2;SIX1;FOS;CDH1;ESRRB;NDNF;FOXD1;COL2A1;BMP4;SFRP1
GOBP_EPITHELIUM_DEVELOPMENT	8.226	8.641	TRUE	8.4335	6.63	5.287	20	24	FOXC1;DUSP10;GPC6;TGM1;TCHH;TWIST1;PRLR;SIX2;EPPK1;NPNT;SFRP1;SULF1;KLF5;CELSR1;FZD7;ALX4;MEOX2;COL2A1;KLF4;PGR	NPNT;SULF1;PTK7;PRLR;GPC6;KLF5;GBX2;FZD7;EPPK1;MEOX2;PGR;TWIST1;DSP;FOXC1;DUSP10;SFRP2;SIX1;WNT16;TCHH;FOXD1;KLF4;COL2A1;BMP4;SFRP1
GOBP_CIRCULATORY_SYSTEM_DEVELOPMENT	4.196	12.626	TRUE	8.411	4.447	6.334	14	30	MEOX2;MIXL1;LEPR;COL8A2;SFRP1;EGR2;TWIST1;SULF1;KLF4;FOXC1;NDNF;KLF5;COL2A1;FZD7	FAP;SULF1;PTK7;COL8A2;TTN;EGR1;LEPR;KLF5;TP73;GBX2;FZD7;PDGFD;EGR2;MEOX2;TWIST1;DSP;FOXC1;CSRP3;SFRP2;SIX1;SMYD1;WNT16;NDNF;CYSLTR1;PKP2;KLF4;ADGRG6;COL2A1;BMP4;SFRP1
GOBP_CELLULAR_RESPONSE_TO_ENDOGENOUS_STIMULUS	4.251	11.53	TRUE	7.8905	4.216	5.605	15	30	COL4A6;CHRM5;LEPR;PTPN22;NR4A3;SHISA2;NPNT;SFRP1;SULF1;PRLR;COL2A1;FOXC1;NDNF;PGR;NR4A2	NPNT;SHISA2;FOSB;SULF1;SLC6A4;COL4A6;EGR1;NR4A2;PRLR;FCGR2B;LEPR;PDGFD;PCSK9;NR4A3;NPAS4;PGR;METTL21C;PTPN22;FOXC1;CSRP3;SFRP2;SIX1;FOS;CDH1;ESRRB;NDNF;FOXD1;COL2A1;BMP4;SFRP1
GOBP_LOCOMOTION	5.696	10.028	TRUE	7.862	4.164	4.349	21	33	EGR2;FOXC1;DUSP10;NR4A2;GPC6;MIXL1;TWIST1;NDNF;SIX2;DUSP1;EPPK1;NR4A3;SFRP1;SULF1;SEMA3D;CELSR1;MEOX2;ITGBL1;KLF4;DPP4;PLD1	FAP;CXCL2;SULF1;PTK7;NR4A2;GPC6;SEMA3D;GBX2;PDGFD;EGR2;EPPK1;PLD1;NR4A3;MEOX2;TWIST1;FOXC1;DUSP10;SFRP2;CEMIP;SIX1;CDH1;CXCL3;NDNF;DUSP1;CYSLTR1;DPP4;FOXD1;KLF4;LAMB3;ITGBL1;BMP4;SFRP1;PRSS56
GOBP_CELL_MIGRATION	5.697	9.435	TRUE	7.566	4.651	4.718	19	29	FOXC1;DUSP10;NR4A2;GPC6;MIXL1;TWIST1;NDNF;SIX2;DUSP1;EPPK1;NR4A3;SFRP1;SULF1;SEMA3D;CELSR1;MEOX2;ITGBL1;KLF4;DPP4	FAP;CXCL2;SULF1;PTK7;NR4A2;GPC6;SEMA3D;GBX2;PDGFD;EPPK1;NR4A3;MEOX2;TWIST1;FOXC1;DUSP10;SFRP2;CEMIP;SIX1;CDH1;CXCL3;NDNF;DUSP1;DPP4;ITGBL1;KLF4;LAMB3;BMP4;SFRP1;PRSS56
GOBP_EMBRYO_DEVELOPMENT	6.302	8.342	TRUE	7.322	5.94	5.341	17	23	MEOX2;DUSP1;MIXL1;LRIG3;CHRNA10;NR4A3;CDON;SFRP1;TWIST1;SULF1;KLF4;FOXC1;COL2A1;CELSR1;FZD7;SIX2;ALX4	SULF1;PTK7;CDON;GBX2;FZD7;NR4A3;MEOX2;TWIST1;LRIG3;FOXC1;DUSP2;SFRP2;TDRD1;SIX1;DUSP4;ESRRB;WNT16;DUSP1;KLF4;LAMB3;COL2A1;BMP4;SFRP1
GOBP_REGULATION_OF_CELL_ADHESION	5.181	9.435	TRUE	7.308	6.498	6.976	13	21	DUSP1;TIGIT;PTPN22;NR4A3;NPNT;SFRP1;PRLR;KLF4;DPP4;NDNF;DUSP10;FZD7;RAG1	NPNT;EGFLAM;PRLR;CR1;FCGR2B;FZD7;NR4A3;PTPN22;FGL2;DUSP10;SFRP2;CDH1;EGFL6;NDNF;DUSP1;RAG1;DPP4;KLF4;NFKBID;BMP4;SFRP1
GOBP_MUSCLE_ORGAN_DEVELOPMENT	4.225	10.179	TRUE	7.202	9.15	12.163	8	16	MEOX2;ATF3;EGR2;TWIST1;CENPF;FOXC1;KLF5;ALX4	MEOX2;PKP2;TWIST1;METTL21C;SMYD1;KLF5;DSP;FOXC1;FOS;CSRP3;BMP4;SIX1;TTN;EGR2;EGR1;ITGB1BP2
GOBP_CELLULAR_RESPONSE_TO_OXYGEN_CONTAINING_COMPOUND		7.13	FALSE	7.13		4.645		22		POSTN;CXCL2;SLC6A4;PTK7;COL4A6;EGR1;NR4A2;FCGR2B;FZD7;PDGFD;PCSK9;NR4A3;NPAS4;METTL21C;PTPN22;TNIP3;CSRP3;SIX1;FOS;CDH1;CXCL3;SFRP1
GOBP_POSITIVE_REGULATION_OF_MULTICELLULAR_ORGANISMAL_PROCESS	4.887	9.349	TRUE	7.118	4.405	4.822	17	28	TRPC3;LEPR;TIGIT;PTPN22;NR4A3;NPNT;NCMAP;SULF1;EGR2;TWIST1;PRLR;KLF4;DUSP10;TENT5A;FOXC1;NMU;RAG1	NPNT;PLA2R1;SULF1;GALR1;RASSF10;EGR1;PRLR;CR1;LEPR;TP73;GPR3;EGR2;NR4A3;TWIST1;PTPN22;FOXC1;DUSP10;SFRP2;SIX1;FOS;ESRRB;RAG1;CYSLTR1;FOXD1;KLF4;TENT5A;NFKBID;BMP4
GOBP_REGULATION_OF_CELL_DIFFERENTIATION	4.625	9.435	TRUE	7.03	4.137	4.691	17	29	LRRC17;MIXL1;NPNT;CDON;EGR2;SFRP1;TWIST1;SEMA3D;DUSP10;PRLR;TENT5A;KLF4;FOXC1;FZD7;RAG1;KLF5;SIX2	NPNT;SLC6A4;RASSF10;CDON;PRLR;LRRC17;CR1;FCGR2B;KLF5;SEMA3D;TP73;FZD7;EGR2;TWIST1;FOXC1;FGL2;DUSP10;SIX1;SFRP2;SMYD1;FOS;ESRRB;RAG1;PKP2;KLF4;TENT5A;NFKBID;BMP4;SFRP1
GOBP_MUSCLE_TISSUE_DEVELOPMENT	3.718	10.069	TRUE	6.8935	7.524	10.625	8	17	MEOX2;ATF3;EGR2;TWIST1;CENPF;FOXC1;KLF5;FZD7	MEOX2;PKP2;TWIST1;METTL21C;SMYD1;KLF5;DSP;FOXC1;FOS;TP73;CSRP3;BMP4;SIX1;FZD7;EGR2;EGR1;TTN
GOBP_TISSUE_MORPHOGENESIS	4.58	9.187	TRUE	6.8835	6.704	7.695	11	19	GPC6;NPNT;SFRP1;SULF1;TWIST1;KLF4;FOXC1;CELSR1;PGR;FZD7;SIX2	NPNT;SULF1;PTK7;TTN;GPC6;GBX2;FZD7;PGR;TWIST1;DSP;FOXC1;SFRP2;SIX1;WNT16;PKP2;FOXD1;KLF4;BMP4;SFRP1
GOBP_TUBE_DEVELOPMENT	6.146	7.492	TRUE	6.819	5.745	4.941	17	22	MEOX2;MIXL1;LEPR;COL8A2;NPNT;SFRP1;SULF1;TWIST1;KLF4;FOXC1;KLF5;NDNF;COL2A1;CELSR1;PGR;SIX2;ALX4	NPNT;FAP;SULF1;PTK7;COL8A2;LEPR;KLF5;GBX2;MEOX2;PGR;TWIST1;FOXC1;SFRP2;SIX1;NDNF;CYSLTR1;FOXD1;KLF4;SLC23A1;COL2A1;BMP4;SFRP1
GOBP_MUSCLE_STRUCTURE_DEVELOPMENT	4.544	8.977	TRUE	6.7605	6.496	7.457	11	19	MEOX2;ATF3;NPNT;CDON;EGR2;TWIST1;CENPF;FOXC1;KLF5;FZD7;ALX4	NPNT;TTN;EGR1;CDON;KLF5;FZD7;EGR2;MEOX2;TWIST1;METTL21C;DSP;FOXC1;CSRP3;SIX1;ITGB1BP2;SMYD1;FOS;PKP2;BMP4
GOBP_POSITIVE_REGULATION_OF_TRANSCRIPTION_BY_RNA_POLYMERASE_II	5.181	8.325	TRUE	6.753	5.07	5.054	16	24	MEOX2;MIXL1;NR4A3;ATF3;NPNT;ABRA;TWIST1;EGR2;KLF4;FOXC1;KLF5;PGR;NR4A2;EGR4;SIX2;ALX4	NPNT;FOSB;GALR1;EGR1;NR4A2;KLF5;TP73;GBX2;EGR2;NR4A3;MEOX2;NPAS4;TWIST1;PGR;FOXC1;CSRP3;SFRP2;SIX1;FOS;ESRRB;FOXD1;KLF4;BMP4;ABRA
GOBP_GASTRULATION	5.504	7.831	TRUE	6.6675	16.037	14.655	8	11	DUSP1;MIXL1;NR4A3;SFRP1;KLF4;FOXC1;FZD7;SIX2	NR4A3;DUSP1;KLF4;LAMB3;FOXC1;BMP4;DUSP2;SFRP2;FZD7;DUSP4;SFRP1
GOBP_TRANSMEMBRANE_TRANSPORT	5.183	7.763	TRUE	6.473	4.484	4.304	18	26	SLC37A2;TRPC3;SLC26A2;CLIC5;SLC35G1;CHRNA10;NR4A3;SLC9A2;TWIST1;SLC26A7;SLC32A1;TRDN;GP5;SLC6A20;SLC25A21;KCNJ2;GJA3;NIPAL1	SLC9A2;SLC6A4;SLC6A5;SCARA5;SLC35G1;SLC26A2;CALHM5;SLC25A21;GJA3;PCSK9;TRDN;NR4A3;KCNJ2;TWIST1;METTL21C;CNGB3;CLTCL1;CEMIP;NIPAL1;SLC37A2;SLC16A12;CLIC5;SLC26A7;SLC38A4;SLC23A1;PIEZO2
GOBP_ION_TRANSPORT	4.629	8.227	TRUE	6.428	4.161	4.392	17	27	SLC37A2;TRPC3;SLC26A2;CHRM5;CLIC5;SLC35G1;CHRNA10;SLC9A2;TWIST1;SLC26A7;SLC32A1;TRDN;GP5;SLC6A20;SLC25A21;KCNJ2;NIPAL1	SLC9A2;PLA2R1;SLC6A4;SLC6A5;SCARA5;CR1;SLC35G1;SLC26A2;CALHM5;SLC25A21;PCSK9;TRDN;KCNJ2;TWIST1;METTL21C;CNGB3;CEMIP;SLC37A2;NIPAL1;SLC16A12;CLIC5;SLC26A7;CYSLTR1;PKP2;SLC38A4;SLC23A1;PIEZO2
GOBP_POSITIVE_REGULATION_OF_RNA_METABOLIC_PROCESS	4.629	7.862	TRUE	6.2455	3.929	4.062	18	28	MEOX2;MIXL1;NR4A3;ATF3;NPNT;SFRP1;ABRA;EGR2;TWIST1;KLF4;FOXC1;KLF5;PGR;FZD7;NR4A2;EGR4;SIX2;ALX4	NPNT;FOSB;GALR1;EGR1;NR4A2;KLF5;TP73;GBX2;FZD7;EGR2;NR4A3;MEOX2;MID2;NPAS4;TWIST1;PGR;FOXC1;CSRP3;SFRP2;SIX1;FOS;CDH1;ESRRB;FOXD1;KLF4;BMP4;ABRA;SFRP1
GOBP_TUBE_MORPHOGENESIS	5.046	7.398	TRUE	6.222	5.691	5.403	14	20	MEOX2;LEPR;COL8A2;NPNT;SFRP1;SULF1;TWIST1;KLF4;FOXC1;KLF5;NDNF;CELSR1;PGR;SIX2	NPNT;FAP;SULF1;PTK7;COL8A2;LEPR;KLF5;GBX2;MEOX2;PGR;TWIST1;FOXC1;SFRP2;SIX1;NDNF;CYSLTR1;FOXD1;KLF4;BMP4;SFRP1
GOBP_ION_TRANSMEMBRANE_TRANSPORT	4.892	7.492	TRUE	6.192	5.065	4.937	15	22	SLC37A2;TRPC3;SLC26A2;CLIC5;SLC35G1;CHRNA10;SLC9A2;TWIST1;SLC26A7;GP5;TRDN;SLC6A20;SLC25A21;KCNJ2;NIPAL1	SLC9A2;SLC6A4;SLC6A5;SCARA5;SLC35G1;SLC26A2;CALHM5;SLC25A21;PCSK9;TRDN;KCNJ2;TWIST1;METTL21C;CNGB3;CEMIP;SLC37A2;NIPAL1;SLC16A12;CLIC5;SLC26A7;SLC23A1;PIEZO2
GOBP_NEGATIVE_REGULATION_OF_RESPONSE_TO_STIMULUS	4.438	7.689	TRUE	6.0635	3.891	4.107	17	27	DUSP1;EPPK1;CYP26A1;CHRNA10;PTPN22;NR4A3;ATF3;SHISA2;SFRP1;SULF1;TWIST1;SEMA3D;KLF4;DPP4;DUSP10;COL2A1;NR4A2	FAP;SHISA2;SULF1;EGR1;NR4A2;CR1;FCGR2B;SEMA3D;CYP26A1;SMPDL3B;EPPK1;NR4A3;TWIST1;PTPN22;F11;TNIP3;DUSP2;FGL2;DUSP10;SFRP2;DUSP4;DUSP1;DPP4;KLF4;COL2A1;BMP4;SFRP1
GOBP_UROGENITAL_SYSTEM_DEVELOPMENT	4.076	8.05	TRUE	6.063	8.632	10.039	8	14	CYP26A1;NPNT;SFRP1;CENPF;PRLR;SULF1;FOXC1;SIX2	PRLR;NPNT;FOXD1;SULF1;PTK7;CYP26A1;FOXC1;TP73;BMP4;SIX1;PDGFD;PCSK9;EGR1;SFRP1
GOBP_POSITIVE_REGULATION_OF_CELLULAR_BIOSYNTHETIC_PROCESS	4.58	7.484	TRUE	6.032	3.681	3.734	19	29	EGR2;FOXC1;NR4A2;EGR4;MIXL1;TWIST1;SIX2;NR4A3;NPNT;SFRP1;KLF5;FZD7;ALX4;MEOX2;ATF3;ABRA;KLF4;PLD1;PGR	NPNT;FOSB;GALR1;EGR1;NR4A2;KLF5;TP73;GBX2;FZD7;EGR2;PLD1;NR4A3;MEOX2;MID2;NPAS4;TWIST1;PGR;FOXC1;CSRP3;SFRP2;SIX1;FOS;CDH1;ESRRB;FOXD1;KLF4;BMP4;ABRA;SFRP1
GOBP_DEVELOPMENTAL_GROWTH	4.544	7.492	TRUE	6.018	6.557	6.734	11	17	EPPK1;LEPR;BNC2;SFRP1;PRLR;SEMA3D;FOXC1;DUSP10;KLF5;FZD7;GAS2	PRLR;FZD7;BNC2;LEPR;SEMA3D;KLF5;FOXC1;SLC6A4;PTK7;GAS2;BMP4;DUSP10;SIX1;TP73;SFRP2;EPPK1;SFRP1
GOBP_VASCULATURE_DEVELOPMENT	3.761	8.227	TRUE	5.994	5.116	6.182	11	20	MEOX2;LEPR;COL8A2;SFRP1;EGR2;TWIST1;SULF1;KLF4;FOXC1;NDNF;KLF5	FAP;SULF1;PTK7;COL8A2;EGR1;LEPR;KLF5;GBX2;PDGFD;EGR2;MEOX2;TWIST1;FOXC1;SFRP2;SIX1;NDNF;CYSLTR1;KLF4;BMP4;SFRP1
GOBP_EPITHELIAL_CELL_PROLIFERATION	4.846	6.955	TRUE	5.9005	8.445	7.858	10	14	EPPK1;TGM1;COL8A2;NR4A3;SFRP1;SULF1;TWIST1;DUSP10;PGR;FZD7	NR4A3;WNT16;FAP;TWIST1;PGR;SULF1;FZD7;COL8A2;BMP4;DUSP10;SIX1;SFRP2;EPPK1;SFRP1
GOBP_FORMATION_OF_PRIMARY_GERM_LAYER	4.552	7.243	TRUE	5.8975	18.58	18.522	6	9	DUSP1;MIXL1;KLF4;FOXC1;FZD7;SIX2	DUSP1;KLF4;LAMB3;FOXC1;BMP4;DUSP2;SFRP2;FZD7;DUSP4
GOBP_MORPHOGENESIS_OF_AN_EPITHELIUM	4.544	7.13	TRUE	5.837	7.425	7.402	10	15	GPC6;NPNT;SFRP1;SULF1;TWIST1;KLF4;CELSR1;PGR;FZD7;SIX2	WNT16;NPNT;GPC6;PGR;FOXD1;KLF4;SULF1;TWIST1;PTK7;FZD7;BMP4;GBX2;SIX1;SFRP2;SFRP1
GOBP_AXIS_ELONGATION		5.835	FALSE	5.835		46.877		5		PTK7;SFRP2;BMP4;SIX1;SFRP1
GOBP_SENSORY_ORGAN_DEVELOPMENT	4.263	7.404	TRUE	5.8335	6.753	7.181	10	16	LRIG3;CHRNA10;COL8A2;BNC2;COL2A1;TWIST1;PDE6A;KLF4;FOXC1;SIX2	WNT16;TWIST1;KLF4;BNC2;LRIG3;PTK7;FOXC1;COL8A2;PDE6A;COL2A1;BMP4;GBX2;SIX1;RP1L1;ESRRB;PRSS56
GOBP_POSITIVE_REGULATION_OF_NUCLEOBASE_CONTAINING_COMPOUND_METABOLIC_PROCESS	4.251	7.13	TRUE	5.6905	3.556	3.676	18	28	MEOX2;MIXL1;NR4A3;ATF3;NPNT;SFRP1;ABRA;EGR2;TWIST1;KLF4;FOXC1;KLF5;PGR;FZD7;NR4A2;EGR4;SIX2;ALX4	NPNT;FOSB;GALR1;EGR1;NR4A2;KLF5;TP73;GBX2;FZD7;EGR2;NR4A3;MEOX2;MID2;NPAS4;TWIST1;PGR;FOXC1;CSRP3;SFRP2;SIX1;FOS;CDH1;ESRRB;FOXD1;KLF4;BMP4;ABRA;SFRP1
GOBP_CELL_CELL_ADHESION	4.552	6.826	TRUE	5.689	5.359	5.205	13	19	GPC6;TIGIT;COL8A2;PTPN22;NR4A3;NPNT;CLDN7;CDON;KLF4;DPP4;DUSP10;CELSR1;RAG1	NPNT;CDON;GPC6;CR1;FCGR2B;FAT4;NR4A3;PTPN22;DSP;FGL2;DUSP10;CDH1;RAG1;DPP4;PKP2;KLF4;NFKBID;BMP4;COL8A2
GOBP_RESPONSE_TO_LIPID	2.98	8.366	TRUE	5.673	4.294	5.993	10	21	PAPPA;CYP26A1;PTPN22;NR4A3;FMO1;SFRP1;KLF4;DUSP10;PGR;FZD7	CXCL2;FOSB;SLC6A4;PTK7;PAPPA;CYP26A1;FZD7;FMO1;NR4A3;NPAS4;PGR;METTL21C;PTPN22;TNIP3;DUSP10;FOS;ESRRB;CXCL3;KLF4;BMP4;SFRP1
GOBP_NEGATIVE_REGULATION_OF_MULTICELLULAR_ORGANISMAL_PROCESS	3.842	7.492	TRUE	5.667	4.405	4.955	13	22	LRRC17;MEOX2;EPPK1;TIGIT;PTPN22;SFRP1;SULF1;TWIST1;SEMA3D;KLF4;DUSP10;FOXC1;FZD7	FAP;SULF1;SLC6A4;LRRC17;CR1;FCGR2B;SEMA3D;TP73;FZD7;PCSK9;EPPK1;MEOX2;TWIST1;PTPN22;FOXC1;F11;FGL2;DUSP10;SFRP2;KLF4;BMP4;SFRP1
GOBP_RESPONSE_TO_OXYGEN_CONTAINING_COMPOUND	2.612	8.325	TRUE	5.4685	2.995	4.288	13	28	COL4A6;TRPC3;CHRM5;CYP26A1;PTPN22;NR4A3;FMO1;SFRP1;EGR2;KLF4;DUSP10;FZD7;NR4A2	POSTN;CXCL2;FOSB;SLC6A4;PTK7;COL4A6;EGR1;NR4A2;FCGR2B;CYP26A1;FZD7;FMO1;PDGFD;EGR2;PCSK9;NR4A3;NPAS4;METTL21C;PTPN22;TNIP3;CSRP3;DUSP10;SIX1;FOS;CDH1;CXCL3;KLF4;SFRP1
GOBP_NEUROGENESIS	3.056	7.835	TRUE	5.4455	3.269	4.19	14	27	LEPR;NCMAP;CDON;EGR2;TWIST1;SFRP1;SEMA3D;DUSP10;NDNF;KLF4;CELSR1;FZD7;NR4A2;MBOAT1	MBOAT1;SLC6A4;PTK7;RASSF10;NR4A2;CDON;LEPR;SEMA3D;TP73;FAT4;GBX2;RP1L1;FZD7;EGR2;PCSK9;TWIST1;DUSP10;SFRP2;SIX1;CDH1;WNT16;NDNF;FOXD1;KLF4;ADGRG6;BMP4;SFRP1
GOBP_REGULATION_OF_MULTICELLULAR_ORGANISMAL_DEVELOPMENT	3.605	7.283	TRUE	5.444	3.825	4.358	14	24	LRRC17;NCMAP;SFRP1;EGR2;TWIST1;SEMA3D;PRLR;DUSP10;TENT5A;SULF1;KLF4;FOXC1;RAG1;SIX2	SULF1;RASSF10;PRLR;LRRC17;CR1;FCGR2B;SEMA3D;TP73;GBX2;EGR2;TWIST1;FOXC1;FGL2;DUSP10;SIX1;SFRP2;FOS;RAG1;CYSLTR1;KLF4;TENT5A;NFKBID;BMP4;SFRP1
GOBP_REGULATION_OF_CELL_POPULATION_PROLIFERATION	4.629	6.182	TRUE	5.4055	3.929	3.627	18	25	DUSP1;EPPK1;TGM1;CHRNA10;PTPN22;NR4A3;ATF3;SFRP1;SULF1;TWIST1;PRLR;KLF4;DPP4;DUSP10;PGR;FZD7;EGR4;SIX2	FAP;SULF1;SLC6A4;RASSF10;EGR1;PRLR;CR1;FCGR2B;TP73;FZD7;PDGFD;OGN;EPPK1;NR4A3;PGR;TWIST1;PTPN22;DUSP10;SFRP2;SIX1;DUSP1;DPP4;KLF4;BMP4;SFRP1
GOBP_CELL_CELL_SIGNALING	4.524	6.112	TRUE	5.318	3.965	3.72	17	24	MCTP2;GPC6;CHRM5;FZD7;CHRNA10;SHISA2;SFRP1;EGR2;SULF1;KLF4;SLC32A1;KLF5;CELSR1;PGR;NMU;NR4A2;GJA3	SHISA2;SULF1;SLC6A4;SLC6A5;MCTP2;PTK7;GALR1;EGR1;NR4A2;GPC6;KLF5;FZD7;EGR2;GJA3;NPAS4;PGR;SFRP2;CDH1;WNT16;PKP2;FOXD1;KLF4;BMP4;SFRP1
GOBP_REGULATION_OF_ANIMAL_ORGAN_MORPHOGENESIS	4.524	5.943	TRUE	5.2335	17.716	15.698	6	8	GPC6;SFRP1;SULF1;CELSR1;FZD7;SIX2	GPC6;SULF1;PTK7;SFRP2;BMP4;SIX1;FZD7;SFRP1
GOBP_SKELETAL_MUSCLE_ORGAN_DEVELOPMENT	3.12	7.31	TRUE	5.215	11.473	15.249	5	10	MEOX2;ATF3;EGR2;TWIST1;KLF5	EGR2;MEOX2;TWIST1;METTL21C;KLF5;CSRP3;FOS;SIX1;SMYD1;EGR1
GOBP_POSITIVE_REGULATION_OF_CELL_DIFFERENTIATION	3.047	7.198	TRUE	5.1225	4.393	5.547	10	19	NPNT;CDON;EGR2;TWIST1;SFRP1;FOXC1;DUSP10;TENT5A;KLF5;RAG1	NPNT;RASSF10;CDON;CR1;KLF5;TP73;EGR2;TWIST1;FOXC1;DUSP10;SFRP2;SIX1;SMYD1;FOS;RAG1;TENT5A;NFKBID;BMP4;SFRP1
GOBP_FAT_CELL_DIFFERENTIATION	4.187	5.986	TRUE	5.0865	11.203	10.636	7	10	NR4A3;SFRP1;EGR2;KLF4;KLF5;DUSP10;NR4A2	NR4A3;NR4A2;KLF4;LAMB3;KLF5;DUSP10;SFRP2;SIX1;EGR2;SFRP1
GOBP_INORGANIC_ION_TRANSMEMBRANE_TRANSPORT	4.717	5.225	TRUE	4.971	5.718	4.677	13	16	SLC37A2;TRPC3;SLC26A2;SLC35G1;CHRNA10;SLC9A2;TWIST1;SLC26A7;GP5;TRDN;SLC6A20;KCNJ2;NIPAL1	TRDN;KCNJ2;SLC9A2;SLC26A7;TWIST1;METTL21C;SLC6A4;SLC6A5;SLC23A1;SCARA5;SLC37A2;SLC35G1;SLC26A2;CEMIP;PCSK9;NIPAL1
GOBP_POSITIVE_REGULATION_OF_DEVELOPMENTAL_PROCESS	2.848	7.093	TRUE	4.9705	3.463	4.411	12	23	MIXL1;NPNT;CDON;EGR2;TWIST1;SFRP1;KLF4;DUSP10;TENT5A;FOXC1;KLF5;RAG1	NPNT;RASSF10;CDON;CR1;KLF5;TP73;EGR2;TWIST1;FOXC1;DUSP10;SFRP2;SIX1;SMYD1;FOS;ESRRB;RAG1;CYSLTR1;FOXD1;KLF4;TENT5A;NFKBID;BMP4;SFRP1
GOBP_OSSIFICATION	5.046	4.881	TRUE	4.9635	9.09	6.646	10	11	LRRC17;SLC26A2;NPNT;SFRP1;EGR2;TWIST1;COL2A1;FOXC1;TENT5A;SIX2	NPNT;LRRC17;TWIST1;TENT5A;FOXC1;COL2A1;BMP4;SLC26A2;SFRP2;EGR2;SFRP1
GOBP_MESENCHYME_DEVELOPMENT	2.922	7	TRUE	4.961	7.567	10.058	6	12	BNC2;SFRP1;TWIST1;SEMA3D;FOXC1;SIX2	WNT16;FOXD1;TWIST1;BNC2;SEMA3D;PTK7;FOXC1;BMP4;GBX2;SIX1;SFRP2;SFRP1
GOBP_BLOOD_VESSEL_MORPHOGENESIS	3.621	6.232	TRUE	4.9265	5.433	5.778	10	16	MEOX2;LEPR;COL8A2;SFRP1;SULF1;TWIST1;KLF4;FOXC1;KLF5;NDNF	NDNF;CYSLTR1;MEOX2;FAP;TWIST1;KLF4;SULF1;LEPR;KLF5;FOXC1;COL8A2;BMP4;GBX2;SIX1;SFRP2;SFRP1
GOBP_RESPONSE_TO_GROWTH_FACTOR	3.554	6.112	TRUE	4.833	5.297	5.633	10	16	MXRA5;SHISA2;NPNT;SULF1;SFRP1;TWIST1;KLF4;FOXC1;COL2A1;NDNF	NDNF;NPNT;SHISA2;FOXD1;KLF4;MXRA5;SULF1;TWIST1;FOXC1;COL2A1;BMP4;SFRP2;PDGFD;FOS;EGR1;SFRP1
GOBP_NEGATIVE_REGULATION_OF_LOCOMOTION	4.544	5.077	TRUE	4.8105	8.657	7.032	9	11	MEOX2;DUSP1;EPPK1;SFRP1;SULF1;SEMA3D;KLF4;DUSP10;DPP4	DUSP1;MEOX2;DPP4;KLF4;SULF1;SEMA3D;DUSP10;SFRP2;EPPK1;CDH1;SFRP1
GOBP_POSITIVE_REGULATION_OF_CELL_ADHESION	3.495	6.119	TRUE	4.807	6.832	7.378	8	13	PTPN22;NR4A3;NPNT;SFRP1;DPP4;NDNF;DUSP10;RAG1	NR4A3;EGFL6;NDNF;NPNT;RAG1;DPP4;CR1;PTPN22;EGFLAM;NFKBID;DUSP10;SFRP2;SFRP1
GOBP_REGULATION_OF_CELLULAR_COMPONENT_MOVEMENT	3.344	6.232	TRUE	4.788	4.074	4.512	12	20	MEOX2;DUSP1;EPPK1;NR4A3;SFRP1;SULF1;TWIST1;SEMA3D;KLF4;DPP4;DUSP10;KCNJ2	SULF1;SEMA3D;PDGFD;EPPK1;NR4A3;KCNJ2;MEOX2;TWIST1;DSP;DUSP10;SFRP2;CEMIP;CDH1;DUSP1;DPP4;PKP2;KLF4;BMP4;SFRP1;PRSS56
GOBP_SKELETAL_SYSTEM_MORPHOGENESIS	4.263	5.281	TRUE	4.772	11.745	10.036	7	9	FREM1;SFRP1;COL2A1;TWIST1;FOXC1;SIX2;ALX4	PAPPA2;TWIST1;FOXC1;COL2A1;BMP4;SFRP2;SIX1;FREM1;SFRP1
GOBP_MORPHOGENESIS_OF_A_BRANCHING_STRUCTURE	3.644	5.667	TRUE	4.6555	11.484	11.448	6	9	NPNT;SFRP1;SULF1;CELSR1;PGR;SIX2	NPNT;PGR;FOXD1;SULF1;BMP4;GBX2;SIX1;SFRP2;SFRP1
GOBP_GROWTH	3.333	5.954	TRUE	4.6435	4.41	4.796	11	18	EPPK1;LEPR;BNC2;SFRP1;PRLR;SEMA3D;FOXC1;DUSP10;KLF5;FZD7;GAS2	PRLR;PAPPA2;FZD7;BNC2;LEPR;SEMA3D;KLF5;FOXC1;SLC6A4;PTK7;GAS2;BMP4;DUSP10;SIX1;TP73;SFRP2;EPPK1;SFRP1
GOBP_NEGATIVE_REGULATION_OF_DEVELOPMENTAL_PROCESS	3.311	5.928	TRUE	4.6195	4.378	4.761	11	18	LRRC17;MIXL1;SFRP1;SULF1;TWIST1;SEMA3D;KLF4;DUSP10;FOXC1;FZD7;SIX2	ESRRB;LRRC17;CR1;FCGR2B;KLF4;SULF1;TWIST1;SEMA3D;SLC6A4;FOXC1;TP73;PKP2;BMP4;FGL2;DUSP10;FZD7;SFRP2;SFRP1
GOBP_NEGATIVE_REGULATION_OF_MAP_KINASE_ACTIVITY	3.573	5.579	TRUE	4.576	25.393	25.314	4	6	SFRP1;DUSP1;PTPN22;DUSP10	DUSP1;PTPN22;DUSP10;BMP4;SFRP2;SFRP1
GOBP_RESPONSE_TO_ABIOTIC_STIMULUS	3.38	5.739	TRUE	4.5595	4.148	4.364	12	19	TRPC3;NPFFR2;NR4A2;CHRNA10;FMO1;SFRP1;TWIST1;RAG1;DPP4;NDNF;KCNJ2;RCSD1	FOSB;SLC6A4;SCARA5;TTN;EGR1;NR4A2;FMO1;KCNJ2;PAPPA2;TWIST1;CSRP3;SFRP2;FOS;NDNF;RAG1;DPP4;RCSD1;PIEZO2;SFRP1
GOBP_NEGATIVE_REGULATION_OF_JUN_KINASE_ACTIVITY	3.793	5.209	TRUE	4.501	71.416	63.284	3	4	SFRP1;PTPN22;DUSP10	PTPN22;SFRP1;SFRP2;DUSP10
GOBP_NEGATIVE_REGULATION_OF_P38MAPK_CASCADE	4.552	4.435	TRUE	4.4935	142.833	94.926	3	3	DUSP1;PTPN22;DUSP10	PTPN22;DUSP10;DUSP1
GOBP_CELL_SURFACE_RECEPTOR_SIGNALING_PATHWAY_INVOLVED_IN_CELL_CELL_SIGNALING	3.64	5.283	TRUE	4.4615	6.233	5.983	9	13	GPC6;CHRNA10;SHISA2;SFRP1;SULF1;KLF4;CELSR1;FZD7;NR4A2	WNT16;NR4A2;GPC6;NPAS4;SHISA2;KLF4;SULF1;PTK7;BMP4;SFRP2;FZD7;EGR1;SFRP1
GOBP_BONE_DEVELOPMENT	3.489	5.409	TRUE	4.449	10.483	10.451	6	9	LRRC17;FREM1;SULF1;COL2A1;TWIST1;FOXC1	PAPPA2;LRRC17;TWIST1;SULF1;FOXC1;COL2A1;BMP4;SFRP2;FREM1
GOBP_NEGATIVE_REGULATION_OF_MAPK_CASCADE	3.842	5.049	TRUE	4.4455	12.767	11.313	6	8	DUSP1;CHRNA10;PTPN22;ATF3;SFRP1;DUSP10	DUSP1;PTPN22;DUSP2;DUSP10;BMP4;SFRP2;DUSP4;SFRP1
GOBP_NEGATIVE_REGULATION_OF_HEMOPOIESIS		4.349	FALSE	4.349		14.328		6		LRRC17;CR1;FCGR2B;BMP4;FGL2;SFRP1
GOBP_CENTRAL_NERVOUS_SYSTEM_DEVELOPMENT	3.106	5.566	TRUE	4.336	4.08	4.437	11	18	SFRP1;EGR2;CENPF;COL2A1;SLC32A1;DUSP10;NDNF;FOXC1;CELSR1;NR4A2;SNTG2	NDNF;NR4A2;FCGR2B;SNTG2;SLC6A4;TP73;SLC23A1;FOXC1;FAT4;BMP4;GBX2;SIX1;DUSP10;SFRP2;COL2A1;EGR2;CDH1;SFRP1
GOBP_IMMUNE_SYSTEM_DEVELOPMENT	2.777	5.881	TRUE	4.329	3.947	4.722	10	18	LRRC17;MIXL1;LEPR;PTPN22;SFRP1;KLF4;FOXC1;DUSP10;FZD7;RAG1	RAG1;LRRC17;CR1;FCGR2B;KLF4;PTPN22;LEPR;FZD7;FOXC1;NFKBID;BMP4;FGL2;SIX1;DUSP10;SFRP2;FOS;EGR1;SFRP1
GOBP_CARDIAC_MUSCLE_TISSUE_DEVELOPMENT		4.326	FALSE	4.326		8.654		8		PKP2;TP73;DSP;FOXC1;CSRP3;BMP4;FZD7;TTN
GOBP_SKELETAL_SYSTEM_DEVELOPMENT	4.522	4.116	TRUE	4.319	7.283	5.324	10	11	LRRC17;MEPE;FREM1;SFRP1;SULF1;TWIST1;COL2A1;FOXC1;SIX2;ALX4	PAPPA2;LRRC17;TWIST1;SULF1;FOXC1;COL2A1;BMP4;SFRP2;SIX1;FREM1;SFRP1
GOBP_NEURAL_CREST_CELL_DIFFERENTIATION	2.971	5.65	TRUE	4.3105	15.87	18.458	4	7	SFRP1;TWIST1;SEMA3D;FOXC1	TWIST1;SEMA3D;FOXC1;BMP4;GBX2;SIX1;SFRP1
GOBP_CARDIAC_CHAMBER_DEVELOPMENT		4.307	FALSE	4.307		10.611		7		PKP2;PTK7;DSP;FOXC1;ADGRG6;SFRP2;BMP4
GOBP_HOMEOSTATIC_PROCESS	3.126	5.458	TRUE	4.292	3.157	3.357	15	24	KCNJ2;TRPC3;MYO5B;SLC35G1;LEPR;CHRNA10;NR4A3;COL2A1;PRLR;GP5;FOXC1;TRDN;SLC9A2;NMU;RAG1	SLC9A2;F2RL2;SCARA5;GALR1;EGR1;PRLR;LEPR;SLC35G1;RP1L1;GPR3;PCSK9;TRDN;NR4A3;KCNJ2;METTL21C;FOXC1;CSRP3;CEMIP;MYO5B;ESRRB;RAG1;CYSLTR1;COL2A1;BMP4
GOBP_HEART_DEVELOPMENT	1.433	7.138	TRUE	4.2855	3.201	6.807	5	16	MIXL1;COL2A1;TWIST1;FOXC1;FZD7	WNT16;PKP2;TWIST1;PTK7;DSP;FOXC1;TP73;CSRP3;ADGRG6;BMP4;SFRP2;SIX1;FZD7;COL2A1;SMYD1;TTN
GOBP_BONE_MORPHOGENESIS	2.945	5.606	TRUE	4.2755	15.546	18.081	4	7	COL2A1;TWIST1;FOXC1;FREM1	PAPPA2;TWIST1;FOXC1;COL2A1;BMP4;SFRP2;FREM1
GOBP_CATION_TRANSPORT	3.162	5.371	TRUE	4.2665	3.854	4.055	12	19	TRPC3;CHRM5;SLC35G1;CHRNA10;SLC9A2;TWIST1;GP5;SLC32A1;TRDN;SLC6A20;KCNJ2;NIPAL1	SLC9A2;SLC6A4;SLC6A5;SCARA5;SLC35G1;CALHM5;PCSK9;TRDN;KCNJ2;TWIST1;METTL21C;CNGB3;CEMIP;NIPAL1;CYSLTR1;PKP2;SLC38A4;SLC23A1;PIEZO2
GOBP_NEGATIVE_REGULATION_OF_STRESS_ACTIVATED_PROTEIN_KINASE_SIGNALING_CASCADE	3.793	4.685	TRUE	4.239	30.471	25.314	4	5	SFRP1;DUSP1;PTPN22;DUSP10	DUSP1;PTPN22;DUSP10;SFRP2;SFRP1
GOBP_REGULATION_OF_STRESS_ACTIVATED_PROTEIN_KINASE_SIGNALING_CASCADE	2.817	5.608	TRUE	4.2125	9.381	11.223	5	9	DUSP1;PTPN22;SFRP1;DUSP10;FZD7	WNT16;DUSP1;FCGR2B;PTPN22;BMP4;DUSP10;SFRP2;FZD7;SFRP1
GOBP_LEUKOCYTE_DIFFERENTIATION	2.469	5.944	TRUE	4.2065	4.821	6.409	7	14	LRRC17;LEPR;PTPN22;SFRP1;DUSP10;FZD7;RAG1	RAG1;LRRC17;CR1;FCGR2B;PTPN22;LEPR;NFKBID;BMP4;FGL2;DUSP10;FZD7;FOS;EGR1;SFRP1
GOBP_SEGMENTATION	2.901	5.49	TRUE	4.1955	14.792	17.203	4	7	SFRP1;EGR2;MEOX2;FOXC1	MEOX2;FOXC1;BMP4;SFRP2;TDRD1;EGR2;SFRP1
GOBP_LEUKOCYTE_CELL_CELL_ADHESION	3.161	5.223	TRUE	4.192	6.998	7.308	7	11	TIGIT;PTPN22;NR4A3;KLF4;DUSP10;DPP4;RAG1	NR4A3;RAG1;DPP4;CR1;FCGR2B;KLF4;PTPN22;NFKBID;BMP4;FGL2;DUSP10
GOBP_EMBRYO_DEVELOPMENT_ENDING_IN_BIRTH_OR_EGG_HATCHING	3.774	4.51	TRUE	4.142	5.754	4.971	10	13	MEOX2;SFRP1;SULF1;TWIST1;KLF4;FOXC1;COL2A1;CELSR1;SIX2;ALX4	ESRRB;MEOX2;TWIST1;KLF4;SULF1;PTK7;FOXC1;COL2A1;BMP4;GBX2;SIX1;SFRP2;SFRP1
GOBP_NEGATIVE_REGULATION_OF_CELL_DIFFERENTIATION	2.569	5.669	TRUE	4.119	4.442	5.535	8	15	LRRC17;MIXL1;SFRP1;TWIST1;SEMA3D;DUSP10;FZD7;SIX2	ESRRB;LRRC17;CR1;TWIST1;FCGR2B;PKP2;SLC6A4;SEMA3D;TP73;BMP4;FGL2;DUSP10;FZD7;SFRP2;SFRP1
GOBP_RESPONSE_TO_HORMONE	2.192	5.956	TRUE	4.074	3.619	5.111	8	17	PAPPA;LEPR;NR4A3;SFRP1;EGR2;PRLR;PGR;NR4A2	PAPPA;PRLR;NR4A3;NR4A2;SFRP1;NPAS4;PGR;METTL21C;FOSB;LEPR;FOS;CSRP3;BMP4;PCSK9;EGR2;EGR1;ESRRB
GOBP_T_CELL_DIFFERENTIATION	2.467	5.669	TRUE	4.068	7.241	9.625	5	10	LEPR;PTPN22;DUSP10;FZD7;RAG1	RAG1;CR1;PTPN22;LEPR;NFKBID;BMP4;FGL2;DUSP10;FZD7;EGR1
GOBP_PLANAR_CELL_POLARITY_PATHWAY_INVOLVED_IN_NEURAL_TUBE_CLOSURE		4.064	FALSE	4.064		69.037		3		PTK7;SFRP2;SFRP1
GOBP_NEPHRON_DEVELOPMENT	2.499	5.608	TRUE	4.0535	10.435	13.871	4	8	SULF1;FOXC1;NPNT;SIX2	NPNT;FOXD1;SULF1;FOXC1;BMP4;SIX1;PDGFD;EGR1
GOBP_REGULATION_OF_CELL_CELL_ADHESION	2.802	5.289	TRUE	4.0455	5.821	6.632	7	12	TIGIT;PTPN22;NR4A3;KLF4;DUSP10;DPP4;RAG1	NR4A3;RAG1;DPP4;CR1;FCGR2B;KLF4;PTPN22;NFKBID;BMP4;FGL2;DUSP10;CDH1
GOBP_REGULATION_OF_ESTABLISHMENT_OF_PLANAR_POLARITY	3.634	4.449	TRUE	4.0415	26.729	22.205	4	5	SFRP1;FZD7;GPC6;CELSR1	GPC6;PTK7;SFRP2;FZD7;SFRP1
GOBP_CARDIAC_VENTRICLE_MORPHOGENESIS		4.031	FALSE	4.031		17.338		5		PKP2;DSP;FOXC1;SFRP2;BMP4
GOBP_HEART_MORPHOGENESIS	1.312	6.732	TRUE	4.022	4.481	10.92	3	11	COL2A1;TWIST1;FOXC1	WNT16;PKP2;TWIST1;DSP;FOXC1;ADGRG6;COL2A1;BMP4;SFRP2;SIX1;TTN
GOBP_CARDIAC_VENTRICLE_DEVELOPMENT		4.021	FALSE	4.021		12.054		6		PKP2;PTK7;DSP;FOXC1;SFRP2;BMP4
GOBP_CARDIAC_CHAMBER_MORPHOGENESIS		4.021	FALSE	4.021		12.054		6		PKP2;DSP;FOXC1;ADGRG6;SFRP2;BMP4
GOBP_CELL_CELL_SIGNALING_BY_WNT	3.452	4.571	TRUE	4.0115	6.697	6.12	8	11	GPC6;SHISA2;SFRP1;SULF1;KLF4;CELSR1;FZD7;NR4A2	WNT16;GPC6;SHISA2;KLF4;SULF1;PTK7;SFRP2;NR4A2;FZD7;EGR1;SFRP1
GOBP_MORPHOGENESIS_OF_EMBRYONIC_EPITHELIUM	2.467	5.546	TRUE	4.0065	10.157	13.501	4	8	SFRP1;TWIST1;SULF1;CELSR1	WNT16;TWIST1;SULF1;PTK7;BMP4;SFRP2;SIX1;SFRP1
GOBP_REGULATION_OF_NEURON_DIFFERENTIATION		4.001	FALSE	4.001		9.229		7		CDON;SLC6A4;TP73;BMP4;SFRP2;SIX1;SFRP1
GOBP_SUPRAMOLECULAR_FIBER_ORGANIZATION	2.821	5.162	TRUE	3.9915	4.458	4.938	9	15	EPPK1;MYO5B;SFRP1;COL2A1;TCHH;FOXC1;TRDN;THSD4;GAS2	TRDN;THSD4;SFRP1;TCHH;PKP2;DSP;FOXC1;KANK4;CSRP3;GAS2;SFRP2;COL2A1;TTN;MYO5B;EPPK1
GOBP_GLOMERULAR_MESANGIAL_CELL_PROLIFERATION		3.98	FALSE	3.98		63.284		3		PDGFD;EGR1;BMP4
GOBP_POSITIVE_REGULATION_OF_TRANSPORT		3.971	FALSE	3.971		3.977		14		TRDN;NR4A3;KCNJ2;TMEM30B;GALR1;FCGR2B;PLA2R1;PKP2;SLC6A4;CLTCL1;CEMIP;TTN;PCSK9;CDH1
GOBP_INTRACELLULAR_RECEPTOR_SIGNALING_PATHWAY	3.909	4.021	TRUE	3.965	10.061	7.642	7	8	CYP26A1;PTPN22;NR4A3;SFRP1;TWIST1;PGR;NR4A2	NR4A3;ESRRB;PGR;TWIST1;PTPN22;CYP26A1;NR4A2;SFRP1
GOBP_SENSORY_ORGAN_MORPHOGENESIS	3.134	4.787	TRUE	3.9605	8.591	8.565	6	9	LRIG3;CHRNA10;COL8A2;COL2A1;TWIST1;SIX2	WNT16;TWIST1;LRIG3;PTK7;COL2A1;BMP4;GBX2;SIX1;COL8A2
GOBP_CATION_TRANSMEMBRANE_TRANSPORT	2.928	4.988	TRUE	3.958	4.186	4.451	10	16	TRPC3;SLC35G1;CHRNA10;SLC9A2;TWIST1;GP5;TRDN;SLC6A20;KCNJ2;NIPAL1	TRDN;KCNJ2;SLC9A2;TWIST1;METTL21C;CNGB3;SLC6A5;SLC23A1;SLC6A4;SCARA5;PIEZO2;SLC35G1;CEMIP;CALHM5;PCSK9;NIPAL1
GOBP_NEGATIVE_REGULATION_OF_RESPONSE_TO_EXTERNAL_STIMULUS	2.356	5.546	TRUE	3.951	5.327	7.081	6	12	DUSP1;EPPK1;SEMA3D;KLF4;DUSP10;DPP4	DUSP1;DPP4;FAP;CR1;FCGR2B;KLF4;SEMA3D;F11;FGL2;DUSP10;SMPDL3B;EPPK1
GOBP_SKELETAL_MUSCLE_CELL_DIFFERENTIATION	2.467	5.411	TRUE	3.939	17.579	23.366	3	6	EGR2;ATF3;KLF5	EGR2;KLF5;SMYD1;SIX1;FOS;EGR1
GOBP_RESPONSE_TO_ORGANIC_CYCLIC_COMPOUND		3.927	FALSE	3.927		3.933		14		PAPPA;NR4A3;ESRRB;CDH1;NPAS4;PGR;METTL21C;FOSB;SLC6A4;BMP4;SIX1;FOS;EGR1;SFRP1
GOBP_MONONUCLEAR_CELL_DIFFERENTIATION	2.352	5.502	TRUE	3.927	5.266	6.999	6	12	LEPR;PTPN22;SFRP1;DUSP10;FZD7;RAG1	RAG1;CR1;FCGR2B;PTPN22;LEPR;NFKBID;BMP4;FGL2;DUSP10;FZD7;EGR1;SFRP1
GOBP_POSITIVE_REGULATION_OF_SIGNALING		3.926	FALSE	3.926		2.955		20		NPNT;PLA2R1;F2RL2;SULF1;PTK7;GALR1;PRLR;FCGR2B;TP73;FZD7;GPR3;PDGFD;MID2;PTPN22;SFRP2;WNT16;FOXD1;BMP4;ABRA;SFRP1
GOBP_ESTABLISHMENT_OF_PLANAR_POLARITY_INVOLVED_IN_NEURAL_TUBE_CLOSURE		3.903	FALSE	3.903		58.416		3		PTK7;SFRP2;SFRP1
GOBP_NEGATIVE_REGULATION_OF_SIGNALING	2.717	5.049	TRUE	3.883	3.302	3.658	12	20	DUSP1;CYP26A1;CHRNA10;PTPN22;ATF3;SHISA2;SFRP1;SULF1;TWIST1;COL2A1;DUSP10;NR4A2	SHISA2;SULF1;SLC6A4;EGR1;NR4A2;FCGR2B;CYP26A1;SMPDL3B;PCSK9;TWIST1;PTPN22;TNIP3;DUSP2;DUSP10;SFRP2;DUSP4;DUSP1;COL2A1;BMP4;SFRP1
GOBP_MUSCLE_ORGAN_MORPHOGENESIS		3.883	FALSE	3.883		15.626		5		PKP2;DSP;FOXC1;BMP4;TTN
GOBP_EPITHELIAL_TUBE_MORPHOGENESIS	2.776	4.947	TRUE	3.8615	6.967	7.718	6	10	NPNT;SFRP1;TWIST1;CELSR1;PGR;SIX2	NPNT;PGR;FOXD1;TWIST1;PTK7;BMP4;GBX2;SIX1;SFRP2;SFRP1
GOBP_CELLULAR_RESPONSE_TO_ORGANIC_CYCLIC_COMPOUND		3.839	FALSE	3.839		4.834		11		NR4A3;ESRRB;PGR;NPAS4;METTL21C;SLC6A4;BMP4;SIX1;EGR1;CDH1;SFRP1
GOBP_EAR_MORPHOGENESIS	3.574	4.054	TRUE	3.814	15.483	12.348	5	6	LRIG3;CHRNA10;COL2A1;TWIST1;SIX2	TWIST1;LRIG3;PTK7;COL2A1;GBX2;SIX1
GOBP_CELLULAR_RESPONSE_TO_HORMONE_STIMULUS	1.91	5.71	TRUE	3.81	3.92	6.079	6	14	LEPR;NR4A3;SFRP1;PRLR;PGR;NR4A2	PRLR;NR4A3;ESRRB;NPAS4;PGR;METTL21C;FOSB;LEPR;CSRP3;FOS;BMP4;NR4A2;PCSK9;SFRP1
GOBP_MESENCHYMAL_CELL_DIFFERENTIATION	2.555	5.034	TRUE	3.7945	7.742	9.261	5	9	SFRP1;TWIST1;SEMA3D;FOXC1;SIX2	WNT16;TWIST1;SEMA3D;FOXC1;BMP4;GBX2;SIX1;SFRP2;SFRP1
GOBP_T_CELL_ACTIVATION	2.615	4.902	TRUE	3.7585	5.259	5.991	7	12	TIGIT;LEPR;PTPN22;DUSP10;DPP4;FZD7;RAG1	RAG1;DPP4;CR1;FCGR2B;PTPN22;LEPR;NFKBID;BMP4;FGL2;DUSP10;FZD7;EGR1
GOBP_REGULATION_OF_RESPONSE_TO_STRESS	2.366	5.129	TRUE	3.7475	3.072	3.712	11	20	DUSP1;TRPC3;EPPK1;PTPN22;NR4A3;SFRP1;TWIST1;KLF4;DUSP10;FZD7;RAG1	FAP;PLA2R1;CR1;FCGR2B;FZD7;SMPDL3B;EPPK1;NR4A3;TWIST1;PTPN22;F11;FGL2;DUSP10;SFRP2;WNT16;DUSP1;RAG1;KLF4;BMP4;SFRP1
GOBP_REGULATION_OF_CELL_PROLIFERATION_INVOLVED_IN_KIDNEY_DEVELOPMENT		3.744	FALSE	3.744		50.627		3		PDGFD;EGR1;BMP4
GOBP_CONVERGENT_EXTENSION		3.744	FALSE	3.744		50.627		3		PTK7;SFRP2;SFRP1
GOBP_STRESS_ACTIVATED_PROTEIN_KINASE_SIGNALING_CASCADE	2.526	4.946	TRUE	3.736	7.527	9.005	5	9	DUSP1;PTPN22;SFRP1;DUSP10;FZD7	WNT16;DUSP1;FCGR2B;PTPN22;BMP4;DUSP10;SFRP2;FZD7;SFRP1
GOBP_MUSCLE_SYSTEM_PROCESS	3.487	3.975	TRUE	3.731	6.786	5.638	8	10	TRPC3;NR4A3;NPNT;SULF1;TRDN;NMU;KCNJ2;RCSD1	TRDN;NR4A3;KCNJ2;NPNT;PKP2;RCSD1;SULF1;DSP;CSRP3;TTN
GOBP_MESONEPHROS_DEVELOPMENT	2.94	4.487	TRUE	3.7135	15.389	15.342	4	6	SFRP1;FOXC1;NPNT;SIX2	NPNT;FOXD1;FOXC1;BMP4;SIX1;SFRP1
GOBP_ANION_TRANSMEMBRANE_TRANSPORT	3.257	4.156	TRUE	3.7065	9.178	8.133	6	8	SLC37A2;SLC26A2;SLC9A2;SLC26A7;SLC6A20;SLC25A21	SLC16A12;SLC9A2;SLC26A7;SLC6A5;SLC23A1;SLC26A2;SLC25A21;SLC37A2
GOBP_ESTABLISHMENT_OF_TISSUE_POLARITY	3.344	4.052	TRUE	3.698	21.16	17.579	4	5	SFRP1;FZD7;GPC6;CELSR1	GPC6;PTK7;SFRP2;FZD7;SFRP1
GOBP_NON_CANONICAL_WNT_SIGNALING_PATHWAY	3.344	4.052	TRUE	3.698	21.16	17.579	4	5	SFRP1;FZD7;GPC6;CELSR1	GPC6;PTK7;SFRP2;FZD7;SFRP1
GOBP_REGIONALIZATION	2.665	4.715	TRUE	3.69	6.511	7.212	6	10	MEOX2;SFRP1;EGR2;FOXC1;SIX2;ALX4	GBX2;MEOX2;FOXD1;FOXC1;BMP4;SIX1;TDRD1;SFRP2;EGR2;SFRP1
GOBP_NEURON_DIFFERENTIATION	1.68	5.678	TRUE	3.679	2.528	3.92	9	21	CDON;EGR2;SFRP1;SEMA3D;KLF4;NDNF;FZD7;NR4A2;MBOAT1	MBOAT1;SLC6A4;PTK7;NR4A2;CDON;SEMA3D;TP73;GBX2;RP1L1;FZD7;PCSK9;EGR2;SFRP2;SIX1;CDH1;WNT16;NDNF;FOXD1;KLF4;BMP4;SFRP1
GOBP_REGULATION_OF_T_CELL_DIFFERENTIATION		3.672	FALSE	3.672		10.058		6		RAG1;CR1;NFKBID;FGL2;DUSP10;BMP4
GOBP_ANION_TRANSPORT	3.16	4.143	TRUE	3.6515	5.882	5.375	8	11	SLC37A2;SLC26A2;CLIC5;SLC9A2;SLC26A7;SLC32A1;SLC6A20;SLC25A21	SLC16A12;CLIC5;SLC9A2;SLC26A7;CR1;PLA2R1;SLC6A5;SLC23A1;SLC26A2;SLC25A21;SLC37A2
GOBP_CELL_FATE_COMMITMENT_INVOLVED_IN_FORMATION_OF_PRIMARY_GERM_LAYER	3.112	4.136	TRUE	3.624	35.708	31.642	3	4	FZD7;KLF4;SIX2	SFRP2;FZD7;KLF4;BMP4
GOBP_REGULATION_OF_JNK_CASCADE	2.541	4.696	TRUE	3.6185	10.805	12.567	4	7	SFRP1;FZD7;PTPN22;DUSP10	WNT16;FCGR2B;PTPN22;SFRP2;DUSP10;FZD7;SFRP1
GOBP_GLOMERULAR_MESANGIUM_DEVELOPMENT		3.602	FALSE	3.602		44.671		3		PDGFD;EGR1;BMP4
GOBP_RESPONSE_TO_CORTICOSTERONE		3.602	FALSE	3.602		44.671		3		NPAS4;FOS;FOSB
GOBP_EAR_DEVELOPMENT	2.712	4.488	TRUE	3.6	8.696	9.247	5	8	LRIG3;CHRNA10;COL2A1;TWIST1;SIX2	TWIST1;LRIG3;PTK7;COL2A1;BMP4;GBX2;SIX1;ESRRB
GOBP_REGULATION_OF_LEUKOCYTE_DIFFERENTIATION	1.775	5.419	TRUE	3.597	5.346	8.882	4	10	SFRP1;RAG1;DUSP10;LRRC17	RAG1;LRRC17;CR1;FCGR2B;NFKBID;BMP4;FGL2;DUSP10;FOS;SFRP1
GOBP_CELLULAR_RESPONSE_TO_LIPID	1.46	5.722	TRUE	3.591	3.278	6.1	5	14	PTPN22;NR4A3;SFRP1;PGR;FZD7	CXCL3;NR4A3;ESRRB;PGR;NPAS4;CXCL2;METTL21C;SLC6A4;PTK7;PTPN22;TNIP3;BMP4;FZD7;SFRP1
GOBP_REPRODUCTION	2.129	5.049	TRUE	3.589	2.767	3.511	11	21	DUSP1;PAPPA;TRPC3;CLIC5;LEPR;SFRP1;SULF1;PRLR;FOXC1;PGR;GAS2	FOSB;SULF1;SLC6A4;GAS2;EGR1;PAPPA;PRLR;LEPR;GPR3;COL9A3;PGR;FOXC1;SFRP2;TDRD1;FOS;ESRRB;CLIC5;DUSP1;BMP4;SPINK2;SFRP1
GOBP_MAPK_CASCADE	2.759	4.411	TRUE	3.585	4.328	4.475	9	14	DUSP1;NPFFR2;CHRNA10;ATF3;PTPN22;NPNT;SFRP1;DUSP10;FZD7	WNT16;NPNT;DUSP1;FCGR2B;PTPN22;TP73;DUSP2;BMP4;DUSP10;FZD7;PDGFD;DUSP4;SFRP2;SFRP1
GOBP_MUSCLE_CELL_PROLIFERATION		3.58	FALSE	3.58		7.605		7		NR4A3;TP73;FOXC1;BMP4;SIX1;PDGFD;OGN
GOBP_AMEBOIDAL_TYPE_CELL_MIGRATION	3.333	3.775	TRUE	3.554	6.322	5.252	8	10	MEOX2;EPPK1;MIXL1;TWIST1;SEMA3D;KLF4;DPP4;DUSP10	MEOX2;DPP4;FAP;TWIST1;KLF4;SEMA3D;BMP4;GBX2;DUSP10;EPPK1
GOBP_EPITHELIAL_CELL_DIFFERENTIATION	3.157	3.916	TRUE	3.5365	5.116	4.534	9	12	TGM1;TCHH;PRLR;KLF4;FOXC1;KLF5;PGR;FZD7;SIX2	PRLR;WNT16;TCHH;PGR;KLF4;KLF5;PTK7;DSP;FOXC1;BMP4;SIX1;FZD7
GOBP_CELL_ACTIVATION	2.928	4.133	TRUE	3.5305	3.826	3.699	11	16	LEPR;TIGIT;PTPN22;NR4A3;SFRP1;GP5;KLF5;DPP4;DUSP10;FZD7;RAG1	NR4A3;RAG1;DPP4;CR1;FCGR2B;F2RL2;PTPN22;LEPR;KLF5;NFKBID;BMP4;FGL2;DUSP10;FZD7;EGR1;SFRP1
GOBP_NEGATIVE_REGULATION_OF_IMMUNE_SYSTEM_PROCESS	2.943	4.117	TRUE	3.53	6.273	5.956	7	10	LRRC17;DUSP1;TIGIT;PTPN22;SFRP1;DPP4;DUSP10	DUSP1;DPP4;LRRC17;CR1;FCGR2B;PTPN22;BMP4;FGL2;DUSP10;SFRP1
GOBP_REGENERATION	3.761	3.264	TRUE	3.5125	12.156	8.079	6	6	EPPK1;NR4A3;KLF4;KLF5;DUSP10;FZD7	NR4A3;KLF4;KLF5;DUSP10;FZD7;EPPK1
GOBP_METAL_ION_TRANSPORT	2.524	4.498	TRUE	3.511	3.86	4.276	9	15	SLC6A20;TRPC3;SLC35G1;CHRNA10;GP5;TRDN;SLC9A2;KCNJ2;NIPAL1	TRDN;KCNJ2;SLC9A2;CYSLTR1;PKP2;METTL21C;SLC38A4;SLC6A4;SLC6A5;SLC23A1;SCARA5;SLC35G1;CEMIP;PCSK9;NIPAL1
GOBP_POSITIVE_REGULATION_OF_CELL_POPULATION_PROLIFERATION	3.308	3.696	TRUE	3.502	4.369	3.695	11	14	TGM1;ATF3;PTPN22;NR4A3;SFRP1;TWIST1;PRLR;DPP4;FZD7;EGR4;SIX2	PRLR;NR4A3;DPP4;CR1;TWIST1;PTPN22;BMP4;SFRP2;SIX1;FZD7;PDGFD;RASSF10;EGR1;SFRP1
GOBP_KIDNEY_MESENCHYME_DEVELOPMENT		3.485	FALSE	3.485		39.969		3		SIX1;FOXD1;BMP4
GOBP_BRANCHING_MORPHOGENESIS_OF_AN_EPITHELIAL_TUBE	2.445	4.498	TRUE	3.4715	9.958	11.581	4	7	CELSR1;PGR;NPNT;SIX2	NPNT;PGR;FOXD1;BMP4;GBX2;SIX1;SFRP2
GOBP_CELLULAR_RESPONSE_TO_CHEMICAL_STRESS		3.471	FALSE	3.471		6.063		8		NR4A3;WNT16;PLA2R1;GPX8;RCSD1;PDGFD;FOS;NR4A2
GOBP_REGULATION_OF_OSSIFICATION	3.644	3.27	TRUE	3.457	16.277	10.818	5	5	SFRP1;EGR2;TWIST1;TENT5A;SIX2	TWIST1;TENT5A;BMP4;EGR2;SFRP1
GOBP_REGULATION_OF_BMP_SIGNALING_PATHWAY		3.445	FALSE	3.445		12.054		5		FOXD1;SULF1;BMP4;SFRP2;SFRP1
GOBP_REGULATION_OF_CELLULAR_RESPONSE_TO_STRESS	2.545	4.34	TRUE	3.4425	4.384	4.735	8	13	DUSP1;PTPN22;NR4A3;SFRP1;TWIST1;KLF4;DUSP10;FZD7	NR4A3;WNT16;DUSP1;FCGR2B;TWIST1;KLF4;PLA2R1;PTPN22;BMP4;DUSP10;SFRP2;FZD7;SFRP1
GOBP_REGULATION_OF_ANATOMICAL_STRUCTURE_MORPHOGENESIS	3.255	3.629	TRUE	3.442	4.293	3.631	11	14	GPC6;SFRP1;SULF1;TWIST1;SEMA3D;KLF4;FOXC1;CELSR1;FZD7;SIX2;GAS2	GPC6;CYSLTR1;TWIST1;KLF4;SULF1;SEMA3D;PTK7;FOXC1;GAS2;BMP4;SFRP2;SIX1;FZD7;SFRP1
GOBP_SODIUM_ION_TRANSPORT		3.442	FALSE	3.442		7.116		7		SLC9A2;PKP2;SLC38A4;SLC6A4;SLC6A5;SLC23A1;PCSK9
GOBP_NEGATIVE_REGULATION_OF_JNK_CASCADE	2.94	3.922	TRUE	3.431	30.07	26.646	3	4	SFRP1;PTPN22;DUSP10	PTPN22;SFRP1;SFRP2;DUSP10
GOBP_ROOF_OF_MOUTH_DEVELOPMENT	4.079	2.765	TRUE	3.422	20.928	11.127	5	4	MEOX2;BNC2;COL2A1;TWIST1;ALX4	MEOX2;TWIST1;COL2A1;BNC2
GOBP_REGULATION_OF_CELL_DEATH	2.284	4.559	TRUE	3.4215	2.782	3.235	12	21	NR4A2;NR4A3;ATF3;SFRP1;COL2A1;TWIST1;PRLR;KLF4;FOXC1;NDNF;RAG1;ALX4	FAP;PLA2R1;EGR1;NR4A2;PRLR;FCGR2B;TP73;PCSK9;NR4A3;TWIST1;FOXC1;SFRP2;SIX1;FOS;WNT16;NDNF;RAG1;KLF4;COL2A1;BMP4;SFRP1
GOBP_NEGATIVE_REGULATION_OF_LYMPHOCYTE_DIFFERENTIATION		3.419	FALSE	3.419		18.41		4		BMP4;CR1;SFRP1;FGL2
GOBP_EMBRYONIC_ORGAN_DEVELOPMENT	2.828	3.964	TRUE	3.396	5.912	5.613	7	10	LRIG3;CHRNA10;COL2A1;TWIST1;FOXC1;SIX2;ALX4	WNT16;TWIST1;LRIG3;PTK7;FOXC1;COL2A1;BMP4;GBX2;SIX1;ESRRB
GOBP_NEGATIVE_REGULATION_OF_PROTEIN_SERINE_THREONINE_KINASE_ACTIVITY	2.692	4.066	TRUE	3.379	12.488	12.449	4	6	SFRP1;DUSP1;PTPN22;DUSP10	DUSP1;PTPN22;DUSP10;BMP4;SFRP2;SFRP1
GOBP_POSITIVE_REGULATION_OF_GENE_EXPRESSION	2.793	3.96	TRUE	3.3765	3.653	3.531	11	16	TIGIT;ATF3;NR4A3;PTPN22;SULF1;TWIST1;KLF4;FOXC1;TENT5A;PLD1;PGR	NR4A3;WNT16;PGR;FOXD1;KLF4;TENT5A;SULF1;TWIST1;PLA2R1;FOXC1;SLC6A4;PTPN22;BMP4;TTN;EGR1;PLD1
GOBP_STRIATED_MUSCLE_CONTRACTION		3.363	FALSE	3.363		8.533		6		KCNJ2;PKP2;RCSD1;DSP;CSRP3;TTN
GOBP_EMBRYONIC_ORGAN_MORPHOGENESIS	2.949	3.775	TRUE	3.362	7.773	6.888	6	8	LRIG3;CHRNA10;COL2A1;TWIST1;SIX2;ALX4	WNT16;TWIST1;LRIG3;PTK7;COL2A1;BMP4;GBX2;SIX1
GOBP_CELLULAR_RESPONSE_TO_STRESS	1.968	4.756	TRUE	3.362	2.446	3.115	12	23	DUSP1;PTPN22;NR4A3;ATF3;SFRP1;TWIST1;KLF4;DUSP10;NDNF;FZD7;NR4A2;RCSD1	PLA2R1;SCARA5;EGR1;NR4A2;FCGR2B;TP73;FZD7;PDGFD;PCSK9;NR4A3;TWIST1;GPX8;PTPN22;DUSP10;SFRP2;FOS;WNT16;NDNF;DUSP1;RCSD1;KLF4;BMP4;SFRP1
GOBP_NEGATIVE_REGULATION_OF_DEVELOPMENTAL_GROWTH		3.354	FALSE	3.354		11.403		5		SLC6A4;SEMA3D;TP73;DUSP10;BMP4
GOBP_HEAD_DEVELOPMENT	2.3	4.399	TRUE	3.3495	3.833	4.458	8	14	SFRP1;EGR2;CENPF;COL2A1;SLC32A1;FOXC1;NDNF;NR4A2	NDNF;NR4A2;FCGR2B;SLC6A4;SLC23A1;FOXC1;FAT4;BMP4;GBX2;SFRP2;COL2A1;EGR2;CDH1;SFRP1
GOBP_NEURON_DEATH		3.347	FALSE	3.347		5.753		8		NR4A3;NDNF;FCGR2B;FOS;SIX1;PCSK9;EGR1;NR4A2
GOBP_CONNECTIVE_TISSUE_DEVELOPMENT		3.347	FALSE	3.347		6.789		7		FOXD1;SULF1;COL2A1;SFRP2;BMP4;PDGFD;EGR1
GOBP_MUSCLE_CONTRACTION	2.672	4.021	TRUE	3.3465	6.548	6.528	6	9	NPNT;SULF1;TRDN;NMU;KCNJ2;RCSD1	TRDN;KCNJ2;NPNT;PKP2;RCSD1;SULF1;DSP;CSRP3;TTN
GOBP_EMBRYONIC_SKELETAL_SYSTEM_DEVELOPMENT	3.527	3.153	TRUE	3.34	14.996	9.966	5	5	SULF1;COL2A1;TWIST1;SIX2;ALX4	TWIST1;SULF1;COL2A1;BMP4;SIX1
GOBP_CELL_PROLIFERATION_INVOLVED_IN_KIDNEY_DEVELOPMENT		3.337	FALSE	3.337		34.519		3		PDGFD;EGR1;BMP4
GOBP_RESPONSE_TO_MOLECULE_OF_BACTERIAL_ORIGIN		3.336	FALSE	3.336		5.721		8		CXCL3;FCGR2B;CXCL2;PTPN22;TNIP3;DUSP10;FMO1;FOS
GOBP_NEGATIVE_REGULATION_OF_CELL_ADHESION	2.281	4.385	TRUE	3.333	6.244	7.47	5	9	DUSP1;TIGIT;PTPN22;KLF4;FZD7	DUSP1;CR1;FCGR2B;KLF4;PTPN22;BMP4;FGL2;FZD7;CDH1
GOBP_POSITIVE_REGULATION_OF_TRANSCRIPTION_REGULATORY_REGION_DNA_BINDING	3.38	3.245	TRUE	3.3125	47.611	31.642	3	3	TWIST1;KLF4;FOXC1	FOXC1;TWIST1;KLF4
GOBP_CARDIAC_MUSCLE_TISSUE_MORPHOGENESIS		3.307	FALSE	3.307		16.876		4		DSP;FOXC1;PKP2;TTN
GOBP_STEM_CELL_DIFFERENTIATION	2.061	4.503	TRUE	3.282	7.021	9.332	4	8	SFRP1;TWIST1;SEMA3D;FOXC1	ESRRB;TWIST1;SEMA3D;FOXC1;BMP4;GBX2;SIX1;SFRP1
GOBP_RESPONSE_TO_STEROID_HORMONE	1.628	4.931	TRUE	3.2795	4.617	7.671	4	10	SFRP1;PGR;PAPPA;NR4A3	PAPPA;NR4A3;ESRRB;PGR;NPAS4;METTL21C;FOSB;BMP4;FOS;SFRP1
GOBP_MORPHOGENESIS_OF_A_POLARIZED_EPITHELIUM	2.971	3.586	TRUE	3.2785	15.87	13.184	4	5	SFRP1;FZD7;GPC6;CELSR1	GPC6;PTK7;SFRP2;FZD7;SFRP1
GOBP_CELL_SUBSTRATE_ADHESION	2.602	3.914	TRUE	3.258	6.261	6.242	6	9	FREM1;ITGBL1;NPNT;SFRP1;NDNF;FZD7	EGFL6;NDNF;NPNT;ITGBL1;LAMB3;EGFLAM;FZD7;FREM1;SFRP1
GOBP_ANTERIOR_POSTERIOR_PATTERN_SPECIFICATION	2.74	3.771	TRUE	3.2555	8.899	8.28	5	7	MEOX2;SFRP1;FOXC1;SIX2;ALX4	GBX2;MEOX2;FOXC1;BMP4;SFRP2;TDRD1;SFRP1
GOBP_RESPONSE_TO_MUSCLE_STRETCH		3.245	FALSE	3.245		31.642		3		TTN;CSRP3;FOS
GOBP_RESPONSE_TO_KETONE		3.245	FALSE	3.245		7.994		6		POSTN;NPAS4;METTL21C;FOSB;FOS;SFRP1
GOBP_JNK_CASCADE	2.302	4.185	TRUE	3.2435	8.706	10.125	4	7	SFRP1;FZD7;PTPN22;DUSP10	WNT16;FCGR2B;PTPN22;SFRP2;DUSP10;FZD7;SFRP1
GOBP_PEPTIDYL_TYROSINE_DEPHOSPHORYLATION	2.067	4.408	TRUE	3.2375	11.094	14.746	3	6	DUSP1;PTPN22;DUSP10	PTPRH;DUSP1;PTPN22;DUSP2;DUSP10;DUSP4
GOBP_REGULATION_OF_OSTEOBLAST_DIFFERENTIATION	2.574	3.898	TRUE	3.236	11.286	11.251	4	6	SFRP1;TWIST1;TENT5A;NPNT	NPNT;TWIST1;TENT5A;BMP4;SFRP2;SFRP1
GOBP_REGULATION_OF_INTRACELLULAR_SIGNAL_TRANSDUCTION	2.161	4.307	TRUE	3.234	2.65	3.082	12	21	DUSP1;NPFFR2;CHRNA10;PTPN22;CHN2;ATF3;NPNT;SFRP1;ABRA;TWIST1;DUSP10;FZD7	NPNT;PLA2R1;F2RL2;FCGR2B;TP73;FZD7;GPR3;PDGFD;MID2;TWIST1;PTPN22;TNIP3;DUSP2;DUSP10;SFRP2;DUSP4;WNT16;DUSP1;BMP4;ABRA;SFRP1
GOBP_GLAND_DEVELOPMENT	2.354	4.07	TRUE	3.212	5.29	5.86	6	10	SFRP1;SULF1;PRLR;FOXC1;PGR;RAG1	PRLR;RAG1;PGR;SULF1;FOXC1;BMP4;SIX1;PCSK9;CDH1;SFRP1
GOBP_TISSUE_REGENERATION	3.344	3.069	TRUE	3.2065	21.16	14.063	4	4	FZD7;DUSP10;KLF5;EPPK1	FZD7;EPPK1;DUSP10;KLF5
GOBP_TRANSMEMBRANE_RECEPTOR_PROTEIN_SERINE_THREONINE_KINASE_SIGNALING_PATHWAY		3.205	FALSE	3.205		5.429		8		NPNT;FOXD1;SULF1;BMP4;SFRP2;FOS;EGR1;SFRP1
GOBP_REPRODUCTIVE_SYSTEM_DEVELOPMENT	2.343	4.048	TRUE	3.1955	5.23	5.793	6	10	SFRP1;SULF1;PRLR;FOXC1;PGR;GAS2	PRLR;ESRRB;COL9A3;PGR;SULF1;FOXC1;GAS2;BMP4;SFRP2;SFRP1
GOBP_KIDNEY_EPITHELIUM_DEVELOPMENT	2.545	3.825	TRUE	3.185	10.883	10.849	4	6	SFRP1;FOXC1;NPNT;SIX2	NPNT;FOXD1;FOXC1;BMP4;SIX1;SFRP1
GOBP_NEGATIVE_REGULATION_OF_CATALYTIC_ACTIVITY	1.893	4.449	TRUE	3.171	3.396	4.515	7	14	DUSP1;LEPR;PTPN22;SFRP1;KLF4;DUSP10;RAG1	PTPRH;RAG1;DUSP1;PLA2R1;CR1;KLF4;PTPN22;LEPR;BMP4;DUSP10;GALR1;SPINK2;SFRP2;SFRP1
GOBP_STRIATED_MUSCLE_CELL_DIFFERENTIATION		3.171	FALSE	3.171		6.261		7		KLF5;CSRP3;BMP4;SIX1;FZD7;SMYD1;TTN
GOBP_CAMERA_TYPE_EYE_DEVELOPMENT	2.179	4.161	TRUE	3.17	5.789	6.925	5	9	COL8A2;TWIST1;PDE6A;FOXC1;KLF4	WNT16;TWIST1;KLF4;FOXC1;PDE6A;BMP4;RP1L1;COL8A2;PRSS56
GOBP_REGULATION_OF_P38MAPK_CASCADE	2.719	3.6	TRUE	3.1595	23.805	21.095	3	4	DUSP1;PTPN22;DUSP10	BMP4;PTPN22;DUSP10;DUSP1
GOBP_RESPONSE_TO_CORTICOTROPIN_RELEASING_HORMONE	3.162	3.154	TRUE	3.158	152.355	101.255	2	2	NR4A2;NR4A3	NR4A3;NR4A2
GOBP_NEGATIVE_REGULATION_OF_EXTRACELLULAR_MATRIX_DISASSEMBLY		3.154	FALSE	3.154		101.255		2		DPP4;FAP
GOBP_PLANAR_CELL_POLARITY_PATHWAY_INVOLVED_IN_AXIS_ELONGATION		3.154	FALSE	3.154		101.255		2		SFRP2;SFRP1
GOBP_CELLULAR_RESPONSE_TO_HEPARIN		3.154	FALSE	3.154		101.255		2		EGR1;SFRP1
GOBP_REGULATION_OF_MIDBRAIN_DOPAMINERGIC_NEURON_DIFFERENTIATION		3.154	FALSE	3.154		101.255		2		SFRP2;SFRP1
GOBP_BRANCH_ELONGATION_INVOLVED_IN_URETERIC_BUD_BRANCHING		3.154	FALSE	3.154		101.255		2		SIX1;BMP4
GOBP_IMMUNE_COMPLEX_CLEARANCE		3.154	FALSE	3.154		101.255		2		CR1;FCGR2B
GOBP_NEGATIVE_REGULATION_OF_CELL_FATE_SPECIFICATION		3.154	FALSE	3.154		101.255		2		FZD7;SFRP2
GOBP_REGULATION_OF_BRANCHING_INVOLVED_IN_PROSTATE_GLAND_MORPHOGENESIS		3.154	FALSE	3.154		101.255		2		BMP4;SFRP1
GOBP_RESPONSE_TO_MECHANICAL_STIMULUS		3.153	FALSE	3.153		7.556		6		KCNJ2;FOSB;CSRP3;PIEZO2;TTN;FOS
GOBP_POSITIVE_REGULATION_OF_CELL_DEATH		3.153	FALSE	3.153		4.191		10		FAP;PLA2R1;FCGR2B;TP73;BMP4;PCSK9;SFRP2;FOS;EGR1;SFRP1
GOBP_POSITIVE_REGULATION_OF_INTRACELLULAR_SIGNAL_TRANSDUCTION		3.15	FALSE	3.15		3.341		13		WNT16;NPNT;MID2;ABRA;FCGR2B;PLA2R1;F2RL2;PTPN22;FZD7;TP73;BMP4;GPR3;PDGFD
GOBP_NEGATIVE_REGULATION_OF_MOLECULAR_FUNCTION	1.96	4.339	TRUE	3.1495	2.925	3.672	9	17	DUSP1;LEPR;PTPN22;SFRP1;TWIST1;KLF4;DUSP10;TRDN;RAG1	TRDN;PTPRH;RAG1;DUSP1;CR1;TWIST1;KLF4;PLA2R1;LEPR;PTPN22;BMP4;DUSP10;GALR1;SPINK2;SFRP2;PCSK9;SFRP1
GOBP_RESPONSE_TO_NITROGEN_COMPOUND	1.695	4.589	TRUE	3.142	2.75	3.884	8	17	COL4A6;TRPC3;CHRM5;PTPN22;NR4A3;SFRP1;EGR2;NR4A2	NR4A3;CDH1;FCGR2B;FOSB;PTPN22;SLC6A4;TP73;COL4A6;FOS;CSRP3;PCSK9;NR4A2;SIX1;PDGFD;EGR2;EGR1;SFRP1
GOBP_REGULATION_OF_MAP_KINASE_ACTIVITY	2.228	4.052	TRUE	3.14	8.147	9.476	4	7	SFRP1;DUSP1;PTPN22;DUSP10	DUSP1;PTPN22;DUSP10;BMP4;SFRP2;PDGFD;SFRP1
GOBP_PROSTATE_GLAND_DEVELOPMENT	2.709	3.57	TRUE	3.1395	23.32	20.664	3	4	SULF1;PRLR;SFRP1	PRLR;SFRP1;BMP4;SULF1
GOBP_MUSCLE_CELL_DIFFERENTIATION		3.123	FALSE	3.123		5.206		8		NPNT;KLF5;CSRP3;BMP4;SIX1;FZD7;SMYD1;TTN
GOBP_HORMONE_MEDIATED_SIGNALING_PATHWAY	2.21	4.021	TRUE	3.1155	8.019	9.326	4	7	SFRP1;PGR;PRLR;NR4A3	PRLR;NR4A3;ESRRB;PGR;METTL21C;BMP4;SFRP1
GOBP_DEVELOPMENT_OF_PRIMARY_FEMALE_SEXUAL_CHARACTERISTICS	2.821	3.383	TRUE	3.102	13.978	11.612	4	5	SFRP1;PGR;FOXC1;GAS2	COL9A3;PGR;FOXC1;GAS2;SFRP1
GOBP_LYMPHOCYTE_ACTIVATION	2.305	3.893	TRUE	3.099	3.847	4.155	8	13	LEPR;TIGIT;PTPN22;SFRP1;DPP4;DUSP10;FZD7;RAG1	RAG1;DPP4;CR1;FCGR2B;PTPN22;LEPR;NFKBID;BMP4;FGL2;DUSP10;FZD7;EGR1;SFRP1
GOBP_REGULATION_OF_T_CELL_ACTIVATION	2.129	4.064	TRUE	3.0965	5.569	6.661	5	9	TIGIT;PTPN22;DUSP10;DPP4;RAG1	RAG1;DPP4;CR1;FCGR2B;PTPN22;NFKBID;BMP4;FGL2;DUSP10
GOBP_REGULATION_OF_SYSTEM_PROCESS	2.928	3.262	TRUE	3.095	5.272	4.38	8	10	TRPC3;NR4A3;NPNT;NCMAP;EGR2;TRDN;NMU;KCNJ2	TRDN;NR4A3;KCNJ2;NPNT;CYSLTR1;PKP2;DSP;CSRP3;GALR1;EGR2
GOBP_REGULATION_OF_MORPHOGENESIS_OF_A_BRANCHING_STRUCTURE	2.67	3.517	TRUE	3.0935	22.405	19.854	3	4	SULF1;SFRP1;SIX2	SIX1;SFRP1;BMP4;SULF1
GOBP_REGULATION_OF_TRANSPORT	1.493	4.685	TRUE	3.089	2.178	3.184	10	22	PLD1;TRPC3;LEPR;CLIC5;NR4A3;SFRP1;TWIST1;TRDN;MCTP2;KCNJ2	PLA2R1;SLC6A4;MCTP2;GALR1;TTN;FCGR2B;LEPR;PCSK9;PLD1;TRDN;NR4A3;KCNJ2;TWIST1;METTL21C;CLTCL1;CEMIP;CDH1;CLIC5;TMEM30B;PKP2;BMP4;SFRP1
GOBP_TAXIS	1.385	4.79	TRUE	3.0875	3.077	5.316	5	13	DUSP1;EGR2;SEMA3D;DPP4;PLD1	CXCL3;DUSP1;CYSLTR1;DPP4;FOXD1;CXCL2;PLD1;SEMA3D;BMP4;GBX2;PDGFD;EGR2;PRSS56
GOBP_CIRCULATORY_SYSTEM_PROCESS	1.873	4.299	TRUE	3.086	3.828	5.088	6	12	MEOX2;LEPR;FOXC1;TRDN;SLC6A20;KCNJ2	TRDN;SLC16A12;KCNJ2;CYSLTR1;MEOX2;PKP2;LEPR;SLC6A4;DSP;FOXC1;CSRP3;TTN
GOBP_PATTERN_SPECIFICATION_PROCESS	2.257	3.914	TRUE	3.0855	4.968	5.503	6	10	MEOX2;SFRP1;EGR2;FOXC1;SIX2;ALX4	GBX2;MEOX2;FOXD1;FOXC1;BMP4;SIX1;TDRD1;SFRP2;EGR2;SFRP1
GOBP_DEFENSE_RESPONSE		3.08	FALSE	3.08		2.62		18		CXCL3;RAG1;CYSLTR1;MID2;DPP4;CR1;FCGR2B;CXCL2;KLF4;PTPN22;SMPDL3B;TNIP3;CSRP3;NFKBID;FGL2;DUSP10;MPEG1;FOS
GOBP_NEGATIVE_REGULATION_OF_CELL_DEATH	2.657	3.489	TRUE	3.073	3.753	3.492	10	14	NR4A2;NR4A3;SFRP1;COL2A1;TWIST1;PRLR;KLF4;FOXC1;NDNF;RAG1	PRLR;NR4A3;WNT16;NDNF;NR4A2;RAG1;TWIST1;KLF4;FOXC1;COL2A1;BMP4;SFRP2;SIX1;SFRP1
GOBP_RESPONSE_TO_XENOBIOTIC_STIMULUS	1.898	4.217	TRUE	3.0575	4.634	6.159	5	10	CYP26A1;FMO1;SFRP1;CENPF;CYP3A4	CYP3A4;FOSB;SLC6A4;TP73;CYP26A1;SFRP2;FMO1;FOS;CDH1;SFRP1
GOBP_REGULATION_OF_ANIMAL_ORGAN_FORMATION		3.053	FALSE	3.053		26.187		3		SIX1;BMP4;SULF1
GOBP_STEM_CELL_DIVISION		3.053	FALSE	3.053		26.187		3		FZD7;SFRP2;ESRRB
GOBP_REGULATION_OF_CELL_FATE_COMMITMENT		3.053	FALSE	3.053		26.187		3		FZD7;SFRP2;BMP4
GOBP_MULTICELLULAR_ORGANISMAL_HOMEOSTASIS	2.559	3.529	TRUE	3.044	5.088	4.831	7	10	LEPR;MYO5B;NR4A3;COL2A1;PRLR;FOXC1;NMU	PRLR;NR4A3;LEPR;FOXC1;COL2A1;RP1L1;GPR3;MYO5B;EGR1;ESRRB
GOBP_OSTEOBLAST_DIFFERENTIATION	2.575	3.508	TRUE	3.0415	7.902	7.353	5	7	LRRC17;NPNT;SFRP1;TWIST1;TENT5A	NPNT;LRRC17;TWIST1;TENT5A;BMP4;SFRP2;SFRP1
GOBP_ESTABLISHMENT_OF_PLANAR_POLARITY_OF_EMBRYONIC_EPITHELIUM	2.413	3.667	TRUE	3.04	47.611	47.463	2	3	SFRP1;CELSR1	PTK7;SFRP2;SFRP1
GOBP_CELLULAR_ION_HOMEOSTASIS	2.149	3.914	TRUE	3.0315	3.973	4.527	7	12	TRPC3;SLC35G1;CHRNA10;GP5;TRDN;SLC9A2;KCNJ2	TRDN;KCNJ2;SLC9A2;CYSLTR1;GALR1;METTL21C;F2RL2;SCARA5;CSRP3;SLC35G1;CEMIP;GPR3
GOBP_REGULATION_OF_MICROVILLUS_ASSEMBLY	3.039	3.021	TRUE	3.03	126.963	84.379	2	2	PLD1;KLF5	KLF5;PLD1
GOBP_SOMITE_DEVELOPMENT	2.244	3.813	TRUE	3.0285	13.603	15.068	3	5	SFRP1;MEOX2;FOXC1	MEOX2;FOXC1;SFRP2;SIX1;SFRP1
GOBP_NEGATIVE_REGULATION_OF_B_CELL_DIFFERENTIATION		3.021	FALSE	3.021		84.379		2		CR1;SFRP1
GOBP_POSITIVE_REGULATION_OF_GLOMERULAR_MESANGIAL_CELL_PROLIFERATION		3.021	FALSE	3.021		84.379		2		PDGFD;EGR1
GOBP_REGULATION_OF_PROSTATIC_BUD_FORMATION		3.021	FALSE	3.021		84.379		2		BMP4;SULF1
GOBP_CARDIAC_MUSCLE_CONTRACTION		3.021	FALSE	3.021		9.172		5		KCNJ2;PKP2;DSP;CSRP3;TTN
GOBP_NEGATIVE_REGULATION_OF_NON_CANONICAL_WNT_SIGNALING_PATHWAY		3.021	FALSE	3.021		84.379		2		SFRP2;SFRP1
GOBP_CONVERGENT_EXTENSION_INVOLVED_IN_AXIS_ELONGATION		3.021	FALSE	3.021		84.379		2		SFRP2;SFRP1
GOBP_PEPTIDE_CROSS_LINKING_VIA_CHONDROITIN_4_SULFATE_GLYCOSAMINOGLYCAN		3.021	FALSE	3.021		84.379		2		EGFLAM;NDNF
GOBP_RENAL_SYSTEM_VASCULATURE_DEVELOPMENT		3.021	FALSE	3.021		25.314		3		PDGFD;EGR1;BMP4
GOBP_POSITIVE_REGULATION_OF_LEUKOCYTE_CELL_CELL_ADHESION	2.558	3.477	TRUE	3.0175	7.773	7.232	5	7	PTPN22;NR4A3;DUSP10;DPP4;RAG1	NR4A3;RAG1;DPP4;CR1;PTPN22;NFKBID;DUSP10
GOBP_REGULATION_OF_MIRNA_TRANSCRIPTION	1.639	4.358	TRUE	2.9985	12.696	21.095	2	5	KLF4;KLF5	KLF4;KLF5;FOS;BMP4;EGR1
GOBP_REGULATION_OF_HEMOPOIESIS	1.484	4.503	TRUE	2.9935	4.074	6.768	4	10	SFRP1;RAG1;DUSP10;LRRC17	RAG1;LRRC17;CR1;FCGR2B;NFKBID;BMP4;FGL2;DUSP10;FOS;SFRP1
GOBP_ENZYME_LINKED_RECEPTOR_PROTEIN_SIGNALING_PATHWAY	1.91	4.073	TRUE	2.9915	3.097	3.859	8	15	COL4A6;SHISA2;NR4A3;NPNT;SFRP1;SULF1;PRLR;FOXC1	PRLR;NR4A3;NPNT;SHISA2;FOXD1;SULF1;FOXC1;COL4A6;CSRP3;BMP4;SFRP2;PDGFD;FOS;EGR1;SFRP1
GOBP_CELLULAR_RESPONSE_TO_NITROGEN_COMPOUND	1.653	4.326	TRUE	2.9895	3.274	4.715	6	13	COL4A6;CHRM5;PTPN22;NR4A3;SFRP1;NR4A2	NR4A3;CDH1;FCGR2B;PTPN22;SLC6A4;COL4A6;CSRP3;NR4A2;SIX1;PDGFD;PCSK9;EGR1;SFRP1
GOBP_MESODERMAL_CELL_FATE_COMMITMENT	2.375	3.602	TRUE	2.9885	44.81	44.671	2	3	KLF4;SIX2	SFRP2;KLF4;BMP4
GOBP_MIDBRAIN_DOPAMINERGIC_NEURON_DIFFERENTIATION	2.375	3.602	TRUE	2.9885	44.81	44.671	2	3	SFRP1;NR4A2	SFRP1;SFRP2;NR4A2
GOBP_REGULATION_OF_CELL_ACTIVATION	2.602	3.354	TRUE	2.978	4.521	4.131	8	11	TIGIT;PTPN22;NR4A3;SFRP1;GP5;DPP4;DUSP10;RAG1	NR4A3;RAG1;DPP4;CR1;FCGR2B;PTPN22;NFKBID;BMP4;FGL2;DUSP10;SFRP1
GOBP_NEGATIVE_REGULATION_OF_INTRACELLULAR_SIGNAL_TRANSDUCTION	2.513	3.442	TRUE	2.9775	4.919	4.67	7	10	DUSP1;CHRNA10;PTPN22;ATF3;SFRP1;TWIST1;DUSP10	DUSP1;TWIST1;PTPN22;TNIP3;BMP4;DUSP2;DUSP10;SFRP2;DUSP4;SFRP1
GOBP_NEGATIVE_REGULATION_OF_CELL_POPULATION_PROLIFERATION	1.477	4.449	TRUE	2.963	2.911	4.515	6	14	DUSP1;EPPK1;SFRP1;SULF1;KLF4;DUSP10	SFRP1;DUSP1;FAP;CR1;KLF4;FCGR2B;SULF1;SLC6A4;TP73;BMP4;DUSP10;SFRP2;OGN;EPPK1
GOBP_MESENCHYMAL_CELL_DEVELOPMENT	2.2	3.712	TRUE	2.956	12.839	14.221	3	5	TWIST1;SEMA3D;FOXC1	TWIST1;SEMA3D;FOXC1;BMP4;GBX2
GOBP_P38MAPK_CASCADE	2.558	3.349	TRUE	2.9535	19.701	17.458	3	4	DUSP1;PTPN22;DUSP10	BMP4;PTPN22;DUSP10;DUSP1
GOBP_REGULATION_OF_KIDNEY_DEVELOPMENT		2.952	FALSE	2.952		23.732		3		SIX1;FOXD1;BMP4
GOBP_RESPONSE_TO_MINERALOCORTICOID		2.952	FALSE	2.952		23.732		3		NPAS4;FOS;FOSB
GOBP_NEGATIVE_REGULATION_OF_EPITHELIAL_CELL_PROLIFERATION	2.369	3.526	TRUE	2.9475	9.347	9.318	4	6	SFRP1;SULF1;EPPK1;DUSP10	SULF1;DUSP10;BMP4;SFRP2;EPPK1;SFRP1
GOBP_CRANIOFACIAL_SUTURE_MORPHOGENESIS	2.354	3.538	TRUE	2.946	42.321	42.189	2	3	TWIST1;FREM1	FREM1;BMP4;TWIST1
GOBP_PROGRAMMED_CELL_DEATH	2.179	3.693	TRUE	2.936	2.539	2.726	13	21	NR4A2;ATF3;SFRP1;SULF1;TWIST1;PRLR;KLF4;FOXC1;NDNF;COL2A1;ALX4;RAG1;GAS2	FAP;PLA2R1;SULF1;GAS2;EGR1;NR4A2;PRLR;PTPRH;TP73;PCSK9;TWIST1;METTL21C;FOXC1;SFRP2;SIX1;NDNF;RAG1;KLF4;COL2A1;BMP4;SFRP1
GOBP_RESPONSE_TO_BMP	1.643	4.215	TRUE	2.929	6.605	10.243	3	7	SFRP1;SULF1;COL2A1	FOXD1;SULF1;COL2A1;SFRP2;BMP4;EGR1;SFRP1
GOBP_MULTI_MULTICELLULAR_ORGANISM_PROCESS	2.08	3.776	TRUE	2.928	7.153	8.319	4	7	PGR;PRLR;PAPPA;CLIC5	PAPPA;PRLR;CLIC5;PGR;FOSB;SLC6A4;FOS
GOBP_FEMALE_SEX_DIFFERENTIATION	2.672	3.176	TRUE	2.924	12.287	10.207	4	5	SFRP1;PGR;FOXC1;GAS2	COL9A3;PGR;FOXC1;GAS2;SFRP1
GOBP_REGULATION_OF_JUN_KINASE_ACTIVITY	2.541	3.307	TRUE	2.924	19.044	16.876	3	4	SFRP1;PTPN22;DUSP10	PTPN22;SFRP1;SFRP2;DUSP10
GOBP_REGULATION_OF_CORE_PROMOTER_BINDING	2.936	2.905	TRUE	2.9205	108.825	72.325	2	2	KLF4;FOXC1	FOXC1;KLF4
GOBP_RESPONSE_TO_HEPARIN		2.905	FALSE	2.905		72.325		2		EGR1;SFRP1
GOBP_DETECTION_OF_MUSCLE_STRETCH		2.905	FALSE	2.905		72.325		2		TTN;CSRP3
GOBP_CARDIAC_MUSCLE_CELL_CARDIAC_MUSCLE_CELL_ADHESION		2.905	FALSE	2.905		72.325		2		DSP;PKP2
GOBP_INTERMEDIATE_FILAMENT_BUNDLE_ASSEMBLY		2.905	FALSE	2.905		72.325		2		PKP2;EPPK1
GOBP_APOPTOTIC_PROCESS_INVOLVED_IN_HEART_MORPHOGENESIS		2.905	FALSE	2.905		72.325		2		FOXC1;BMP4
GOBP_NEGATIVE_REGULATION_OF_THYMOCYTE_APOPTOTIC_PROCESS		2.905	FALSE	2.905		72.325		2		BMP4;RAG1
GOBP_RHOMBOMERE_DEVELOPMENT		2.905	FALSE	2.905		72.325		2		EGR2;GBX2
GOBP_HINDBRAIN_DEVELOPMENT		2.889	FALSE	2.889		8.438		5		FCGR2B;SLC6A4;FOXC1;GBX2;EGR2
GOBP_RESPONSE_TO_NUTRIENT		2.889	FALSE	2.889		8.438		5		POSTN;SLC6A4;CYP26A1;SFRP2;SFRP1
GOBP_REGULATION_OF_PROTEIN_KINASE_ACTIVITY	1.752	4.02	TRUE	2.886	3.521	4.68	6	12	DUSP1;NPFFR2;PTPN22;SFRP1;PRLR;DUSP10	PRLR;PTPRH;DUSP1;PTPN22;BMP4;DUSP10;CEMIP;TTN;PDGFD;SFRP2;EGR1;SFRP1
GOBP_DEVELOPMENTAL_GROWTH_INVOLVED_IN_MORPHOGENESIS		2.87	FALSE	2.87		6.491		6		SEMA3D;PTK7;BMP4;SFRP2;SIX1;SFRP1
GOBP_GLOMERULUS_DEVELOPMENT	1.571	4.161	TRUE	2.866	11.37	18.891	2	5	SULF1;FOXC1	SULF1;FOXC1;BMP4;PDGFD;EGR1
GOBP_NEGATIVE_REGULATION_OF_B_CELL_ACTIVATION		2.862	FALSE	2.862		21.697		3		CR1;FCGR2B;SFRP1
GOBP_EPITHELIAL_TUBE_FORMATION	1.834	3.887	TRUE	2.8605	8.402	11.168	3	6	SFRP1;TWIST1;CELSR1	TWIST1;PTK7;BMP4;SFRP2;SIX1;SFRP1
GOBP_REGULATION_OF_LYMPHOCYTE_DIFFERENTIATION	1.605	4.116	TRUE	2.8605	6.313	9.79	3	7	SFRP1;RAG1;DUSP10	RAG1;CR1;NFKBID;FGL2;DUSP10;BMP4;SFRP1
GOBP_EMBRYONIC_SKELETAL_SYSTEM_MORPHOGENESIS	2.994	2.725	TRUE	2.8595	16.208	10.772	4	4	COL2A1;TWIST1;SIX2;ALX4	SIX1;TWIST1;COL2A1;BMP4
GOBP_SENSORY_SYSTEM_DEVELOPMENT	1.97	3.746	TRUE	2.858	4.908	5.872	5	9	COL8A2;TWIST1;PDE6A;FOXC1;KLF4	WNT16;TWIST1;KLF4;FOXC1;PDE6A;BMP4;RP1L1;COL8A2;PRSS56
GOBP_ORGAN_GROWTH	2.302	3.396	TRUE	2.849	8.706	8.679	4	6	PRLR;FOXC1;BNC2;LEPR	PRLR;BNC2;LEPR;TP73;SLC6A4;FOXC1
GOBP_SOMITOGENESIS	2.467	3.194	TRUE	2.8305	17.579	15.578	3	4	SFRP1;FOXC1;MEOX2	MEOX2;FOXC1;SFRP2;SFRP1
GOBP_REGULATION_OF_MORPHOGENESIS_OF_AN_EPITHELIUM	2.467	3.194	TRUE	2.8305	17.579	15.578	3	4	SULF1;SFRP1;SIX2	SIX1;SFRP1;BMP4;SULF1
GOBP_REGULATION_OF_RESPONSE_TO_EXTERNAL_STIMULUS	1.538	4.102	TRUE	2.82	2.726	3.882	7	15	DUSP1;EPPK1;PTPN22;SEMA3D;KLF4;DUSP10;DPP4	DUSP1;DPP4;FAP;CR1;FCGR2B;KLF4;PTPN22;SEMA3D;F11;FGL2;DUSP10;PDGFD;SMPDL3B;EPPK1;PRSS56
GOBP_CARDIOCYTE_DIFFERENTIATION		2.82	FALSE	2.82		8.113		5		TWIST1;CSRP3;BMP4;FZD7;TTN
GOBP_POSITIVE_REGULATION_OF_NEURON_DEATH		2.82	FALSE	2.82		11.638		4		FCGR2B;EGR1;PCSK9;FOS
GOBP_INTERMEDIATE_FILAMENT_ORGANIZATION	1.842	3.783	TRUE	2.8125	18.138	24.108	2	4	TCHH;EPPK1	DSP;PKP2;EPPK1;TCHH
GOBP_RESPONSE_TO_CORTICOSTEROID		2.812	FALSE	2.812		8.062		5		PAPPA;NPAS4;METTL21C;FOSB;FOS
GOBP_POSITIVE_REGULATION_OF_CELL_PROLIFERATION_INVOLVED_IN_KIDNEY_DEVELOPMENT		2.809	FALSE	2.809		63.284		2		PDGFD;EGR1
GOBP_STRESS_INDUCED_PREMATURE_SENESCENCE		2.809	FALSE	2.809		63.284		2		WNT16;PLA2R1
GOBP_CARDIAC_EPITHELIAL_TO_MESENCHYMAL_TRANSITION		2.809	FALSE	2.809		20.525		3		WNT16;TWIST1;BMP4
GOBP_INFLAMMATORY_RESPONSE		2.809	FALSE	2.809		3.417		11		CXCL3;CYSLTR1;FCGR2B;CXCL2;KLF4;SMPDL3B;TNIP3;CSRP3;NFKBID;DUSP10;FOS
GOBP_CRANIAL_SUTURE_MORPHOGENESIS		2.809	FALSE	2.809		63.284		2		TWIST1;BMP4
GOBP_NEGATIVE_REGULATION_OF_SERINE_TYPE_PEPTIDASE_ACTIVITY		2.809	FALSE	2.809		63.284		2		SPINK2;CR1
GOBP_REGULATION_OF_ION_TRANSPORT		2.806	FALSE	2.806		3.685		10		TRDN;CLIC5;KCNJ2;PLA2R1;TWIST1;METTL21C;PKP2;SLC6A4;CEMIP;PCSK9
GOBP_METANEPHROS_DEVELOPMENT		2.799	FALSE	2.799		11.377		4		SIX1;FOXD1;EGR1;BMP4
GOBP_POSITIVE_REGULATION_OF_HEMOPOIESIS		2.799	FALSE	2.799		7.96		5		RAG1;CR1;NFKBID;DUSP10;FOS
GOBP_REGULATION_OF_LYMPHOCYTE_ACTIVATION	2.057	3.526	TRUE	2.7915	4.353	4.822	6	10	TIGIT;PTPN22;SFRP1;DUSP10;DPP4;RAG1	RAG1;DPP4;CR1;FCGR2B;PTPN22;NFKBID;BMP4;FGL2;DUSP10;SFRP1
GOBP_CARBOXYLIC_ACID_TRANSPORT	2.375	3.192	TRUE	2.7835	6.802	6.328	5	7	SLC26A2;SLC26A7;SLC32A1;SLC6A20;SLC25A21	SLC16A12;SLC26A7;PLA2R1;SLC6A5;SLC23A1;SLC26A2;SLC25A21
GOBP_REGULATION_OF_EPITHELIAL_TO_MESENCHYMAL_TRANSITION	2.076	3.489	TRUE	2.7825	11.203	12.409	3	5	SFRP1;TWIST1;FOXC1	TWIST1;FOXC1;BMP4;SFRP2;SFRP1
GOBP_NEGATIVE_REGULATION_OF_LEUKOCYTE_CELL_CELL_ADHESION	1.789	3.771	TRUE	2.78	7.935	10.547	3	6	TIGIT;PTPN22;KLF4	CR1;FCGR2B;KLF4;PTPN22;FGL2;BMP4
GOBP_INNER_EAR_MORPHOGENESIS	2.067	3.477	TRUE	2.772	11.094	12.288	3	5	COL2A1;CHRNA10;LRIG3	LRIG3;PTK7;COL2A1;GBX2;SIX1
GOBP_DIGESTIVE_SYSTEM_DEVELOPMENT	3.344	2.198	TRUE	2.771	13.412	7.131	5	4	MIXL1;SFRP1;KLF5;SIX2;ALX4	BMP4;SFRP2;SFRP1;KLF5
GOBP_REGULATION_OF_BEHAVIOR	3.364	2.165	TRUE	2.7645	21.765	10.849	4	3	NMU;RAG1;NR4A3;LEPR	NR4A3;LEPR;RAG1
GOBP_NEURAL_TUBE_FORMATION	2.061	3.463	TRUE	2.762	10.987	12.17	3	5	SFRP1;TWIST1;CELSR1	TWIST1;PTK7;BMP4;SFRP2;SFRP1
GOBP_BEHAVIOR	2.352	3.171	TRUE	2.7615	4.466	4.24	7	10	LEPR;NR4A2;NR4A3;EGR2;DPP4;NMU;RAG1	NR4A3;RAG1;DPP4;NPAS4;LEPR;SLC6A4;FOS;EGR2;EGR1;NR4A2
GOBP_LIPID_METABOLIC_PROCESS	2.712	2.809	TRUE	2.7605	3.293	2.736	12	15	ENPP6;CHRM5;CYP26A1;LEPR;PTPN22;NR4A3;TWIST1;CYP3A4;PRLR;CYP4B1;PLD1;MBOAT1	PRLR;NR4A3;CYP4B1;CYP3A4;ENPP6;MBOAT1;TWIST1;PTPN22;LEPR;CYP26A1;PCSK9;SMPDL3B;EGR1;SPTLC3;PLD1
GOBP_NEGATIVE_REGULATION_OF_KINASE_ACTIVITY	1.973	3.539	TRUE	2.756	6.428	7.477	4	7	SFRP1;DUSP1;PTPN22;DUSP10	PTPRH;DUSP1;PTPN22;DUSP10;BMP4;SFRP2;SFRP1
GOBP_RESPONSE_TO_BACTERIUM	1.968	3.538	TRUE	2.753	3.555	4.05	7	12	PTPN22;MPEG1;FMO1;PRLR;DUSP10;TENT5A;TRDN	TRDN;CXCL3;PRLR;FCGR2B;CXCL2;TENT5A;PTPN22;TNIP3;DUSP10;FMO1;MPEG1;FOS
GOBP_CRANIAL_SKELETAL_SYSTEM_DEVELOPMENT	2.392	3.11	TRUE	2.751	16.324	14.465	3	4	TWIST1;SIX2;FREM1	SIX1;FREM1;BMP4;TWIST1
GOBP_REGULATION_OF_HEART_RATE_BY_CARDIAC_CONDUCTION		2.75	FALSE	2.75		19.472		3		DSP;PKP2;KCNJ2
GOBP_POSITIVE_REGULATION_OF_MIRNA_TRANSCRIPTION	1.8	3.688	TRUE	2.744	16.928	22.501	2	4	KLF4;KLF5	KLF4;FOS;EGR1;KLF5
GOBP_DIENCEPHALON_DEVELOPMENT	1.494	3.994	TRUE	2.744	10.157	16.876	2	5	NR4A2;NDNF	NDNF;BMP4;GBX2;CDH1;NR4A2
GOBP_REGULATION_OF_IMMUNE_SYSTEM_PROCESS	1.572	3.911	TRUE	2.7415	2.389	3.175	9	18	LRRC17;DUSP1;TIGIT;PTPN22;NR4A3;SFRP1;DPP4;DUSP10;RAG1	NR4A3;RAG1;DUSP1;DPP4;LRRC17;CR1;FCGR2B;PTPN22;SMPDL3B;TNIP3;NFKBID;BMP4;FGL2;DUSP10;PDGFD;FOS;SFRP1;PRSS56
GOBP_REGULATION_OF_PHOSPHORUS_METABOLIC_PROCESS	2.314	3.161	TRUE	2.7375	2.993	2.893	11	16	DUSP1;CHRM5;LEPR;NPFFR2;PTPN22;NPNT;SFRP1;TWIST1;PRLR;DUSP10;FZD7	PRLR;PTPRH;NPNT;DUSP1;SFRP1;TWIST1;PTPN22;LEPR;BMP4;DUSP10;CEMIP;FZD7;PDGFD;SFRP2;EGR1;TTN
GOBP_POSITIVE_REGULATION_OF_CELL_CELL_ADHESION	2.347	3.124	TRUE	2.7355	6.544	6.089	5	7	PTPN22;NR4A3;DUSP10;DPP4;RAG1	NR4A3;RAG1;DPP4;CR1;PTPN22;NFKBID;DUSP10
GOBP_PEPTIDYL_TYROSINE_DEPHOSPHORYLATION_INVOLVED_IN_INACTIVATION_OF_PROTEIN_KINASE_ACTIVITY		2.725	FALSE	2.725		56.253		2		PTPRH;DUSP10
GOBP_URETERIC_BUD_ELONGATION		2.725	FALSE	2.725		56.253		2		SIX1;BMP4
GOBP_CELLULAR_RESPONSE_TO_KETONE		2.725	FALSE	2.725		10.772		4		NPAS4;POSTN;METTL21C;SFRP1
GOBP_PATTERN_SPECIFICATION_INVOLVED_IN_KIDNEY_DEVELOPMENT		2.725	FALSE	2.725		56.253		2		FOXD1;BMP4
GOBP_REGULATION_OF_ACTIN_FILAMENT_BASED_MOVEMENT		2.725	FALSE	2.725		18.985		3		DSP;PKP2;KCNJ2
GOBP_PROSTATIC_BUD_FORMATION		2.725	FALSE	2.725		56.253		2		BMP4;SULF1
GOBP_NEGATIVE_REGULATION_OF_ANTIGEN_PROCESSING_AND_PRESENTATION		2.725	FALSE	2.725		56.253		2		FCGR2B;FGL2
GOBP_METANEPHRIC_NEPHRON_DEVELOPMENT		2.725	FALSE	2.725		18.985		3		FOXD1;EGR1;BMP4
GOBP_NEGATIVE_REGULATION_OF_MORPHOGENESIS_OF_AN_EPITHELIUM		2.725	FALSE	2.725		56.253		2		BMP4;SULF1
GOBP_POSITIVE_REGULATION_OF_BMP_SIGNALING_PATHWAY		2.725	FALSE	2.725		18.985		3		FOXD1;BMP4;SULF1
GOBP_REGULATION_OF_IMMUNE_EFFECTOR_PROCESS		2.72	FALSE	2.72		4.991		7		NR4A3;CR1;FCGR2B;PTPN22;NFKBID;DUSP10;FGL2
GOBP_NEGATIVE_REGULATION_OF_CELL_CELL_ADHESION	1.515	3.925	TRUE	2.72	5.742	8.904	3	7	TIGIT;PTPN22;KLF4	CR1;FCGR2B;KLF4;PTPN22;BMP4;FGL2;CDH1
GOBP_REGULATION_OF_CYTOSOLIC_CALCIUM_ION_CONCENTRATION	2.081	3.347	TRUE	2.714	5.41	5.753	5	8	TRPC3;SLC35G1;CHRNA10;GP5;TRDN	TRDN;CYSLTR1;GALR1;F2RL2;METTL21C;SLC35G1;CEMIP;GPR3
GOBP_RESPONSE_TO_RETINOIC_ACID	2.026	3.383	TRUE	2.7045	10.483	11.612	3	5	FZD7;KLF4;CYP26A1	KLF4;SLC6A4;PTK7;CYP26A1;FZD7
GOBP_TUBE_FORMATION	1.744	3.66	TRUE	2.702	7.518	9.992	3	6	SFRP1;TWIST1;CELSR1	TWIST1;PTK7;BMP4;SFRP2;SIX1;SFRP1
GOBP_ENDODERM_DEVELOPMENT	1.472	3.927	TRUE	2.6995	9.766	16.227	2	5	DUSP1;MIXL1	DUSP1;LAMB3;DUSP2;BMP4;DUSP4
GOBP_NERVOUS_SYSTEM_PROCESS	2.132	3.266	TRUE	2.699	2.775	2.85	11	17	KCNJ2;CHRM5;CLIC5;CHRNA10;NCMAP;COL2A1;EGR2;PDE6A;RAG1;RCSD1;GJA3	CLIC5;KCNJ2;EGR2;RAG1;NPAS4;RCSD1;PKHD1L1;CNGB3;SLC6A4;CEMIP;FOS;PDE6A;PIEZO2;COL2A1;SIX1;RP1L1;GJA3
GOBP_HEART_PROCESS		2.696	FALSE	2.696		5.887		6		TRDN;KCNJ2;PKP2;DSP;CSRP3;TTN
GOBP_CELLULAR_RESPONSE_TO_STEROID_HORMONE_STIMULUS	1.497	3.893	TRUE	2.695	5.629	8.729	3	7	SFRP1;PGR;NR4A3	NR4A3;ESRRB;NPAS4;PGR;METTL21C;BMP4;SFRP1
GOBP_RESPONSE_TO_CYTOKINE	2.461	2.923	TRUE	2.692	3.751	3.323	9	12	DUSP1;LEPR;PCOLCE2;NPNT;SFRP1;PRLR;KLF4;FOXC1;KLF5	CXCL3;PRLR;NPNT;DUSP1;CXCL2;KLF4;LEPR;KLF5;FOXC1;FOS;EGR1;SFRP1
GOBP_MESODERM_MORPHOGENESIS	2.352	3.021	TRUE	2.6865	15.236	13.501	3	4	KLF4;FOXC1;SIX2	SFRP2;FOXC1;KLF4;BMP4
GOBP_NEURAL_TUBE_DEVELOPMENT	1.735	3.632	TRUE	2.6835	7.42	9.862	3	6	SFRP1;TWIST1;CELSR1	GBX2;TWIST1;PTK7;BMP4;SFRP2;SFRP1
GOBP_NEPHRON_EPITHELIUM_DEVELOPMENT	2.007	3.354	TRUE	2.6805	10.294	11.403	3	5	FOXC1;NPNT;SIX2	NPNT;FOXD1;FOXC1;BMP4;SIX1
GOBP_REGULATION_OF_BLOOD_CIRCULATION		2.671	FALSE	2.671		5.819		6		TRDN;KCNJ2;CYSLTR1;PKP2;DSP;CSRP3
GOBP_CELLULAR_RESPONSE_TO_EXTERNAL_STIMULUS	1.692	3.649	TRUE	2.6705	4.931	6.554	4	8	SFRP1;KCNJ2;NR4A2;ATF3	POSTN;KCNJ2;NR4A2;PIEZO2;SFRP2;PCSK9;FOS;SFRP1
GOBP_OUTFLOW_TRACT_MORPHOGENESIS	1.451	3.883	TRUE	2.667	9.405	15.626	2	5	TWIST1;FOXC1	TWIST1;FOXC1;BMP4;SFRP2;SIX1
GOBP_ORGANIC_ANION_TRANSPORT	2.051	3.279	TRUE	2.665	5.261	5.594	5	8	SLC26A2;SLC26A7;SLC32A1;SLC6A20;SLC25A21	SLC16A12;SLC26A7;CR1;PLA2R1;SLC6A5;SLC23A1;SLC26A2;SLC25A21
GOBP_CANONICAL_WNT_SIGNALING_PATHWAY	1.68	3.616	TRUE	2.648	4.868	6.47	4	8	SFRP1;FZD7;NR4A2;KLF4	WNT16;KLF4;PTK7;SFRP2;NR4A2;FZD7;EGR1;SFRP1
GOBP_NEGATIVE_REGULATION_OF_EPITHELIAL_CELL_MIGRATION	2.79	2.497	TRUE	2.6435	13.603	9.041	4	4	MEOX2;KLF4;EPPK1;DUSP10	MEOX2;EPPK1;KLF4;DUSP10
GOBP_RESPONSE_TO_EXTRACELLULAR_STIMULUS		2.642	FALSE	2.642		4.228		8		POSTN;NR4A2;SLC6A4;CYP26A1;SFRP2;PCSK9;FOS;SFRP1
GOBP_REGULATION_OF_SERINE_TYPE_PEPTIDASE_ACTIVITY		2.64	FALSE	2.64		50.627		2		SPINK2;CR1
GOBP_POSITIVE_REGULATION_OF_KIDNEY_DEVELOPMENT		2.64	FALSE	2.64		50.627		2		FOXD1;BMP4
GOBP_DESMOSOME_ORGANIZATION		2.64	FALSE	2.64		50.627		2		DSP;PKP2
GOBP_REGULATION_OF_DOPAMINERGIC_NEURON_DIFFERENTIATION		2.64	FALSE	2.64		50.627		2		SFRP2;SFRP1
GOBP_NEGATIVE_REGULATION_OF_HYDROLASE_ACTIVITY		2.633	FALSE	2.633		4.802		7		RAG1;CR1;PLA2R1;KLF4;LEPR;SFRP2;SPINK2
GOBP_CELL_CYCLE		2.626	FALSE	2.626		2.419		17		ESRRB;DUSP1;TTN;FAP;KLF4;SLC6A4;TP73;CLTCL1;FOXC1;GMNC;HEPACAM2;GAS2;BMP4;TDRD1;GPR3;KLK10;SFRP1
GOBP_NEGATIVE_REGULATION_OF_DEFENSE_RESPONSE		2.625	FALSE	2.625		5.667		6		CR1;FCGR2B;KLF4;DUSP10;FGL2;SMPDL3B
GOBP_DEVELOPMENTAL_PROCESS_INVOLVED_IN_REPRODUCTION		2.625	FALSE	2.625		3.008		12		PRLR;ESRRB;COL9A3;PGR;SULF1;FOXC1;GAS2;BMP4;SFRP2;TDRD1;SPINK2;SFRP1
GOBP_SODIUM_ION_TRANSMEMBRANE_TRANSPORT		2.625	FALSE	2.625		7.151		5		SLC9A2;SLC6A4;SLC6A5;SLC23A1;PCSK9
GOBP_REGULATION_OF_FEEDING_BEHAVIOR	3.284	1.959	TRUE	2.6215	42.321	18.751	3	2	NMU;NR4A3;LEPR	NR4A3;LEPR
GOBP_EPIDERMAL_CELL_DIFFERENTIATION	2.129	3.113	TRUE	2.621	7.432	7.409	4	6	TCHH;KLF4;FOXC1;TGM1	WNT16;TCHH;KLF4;DSP;FOXC1;BMP4
GOBP_NEGATIVE_REGULATION_OF_LYMPHOCYTE_ACTIVATION	1.695	3.546	TRUE	2.6205	7.097	9.434	3	6	SFRP1;PTPN22;TIGIT	CR1;FCGR2B;PTPN22;FGL2;BMP4;SFRP1
GOBP_ION_HOMEOSTASIS	1.874	3.365	TRUE	2.6195	3.366	3.835	7	12	TRPC3;SLC35G1;CHRNA10;GP5;TRDN;SLC9A2;KCNJ2	TRDN;KCNJ2;SLC9A2;CYSLTR1;GALR1;METTL21C;F2RL2;SCARA5;CSRP3;SLC35G1;CEMIP;GPR3
GOBP_REGULATION_OF_TRANSMEMBRANE_RECEPTOR_PROTEIN_SERINE_THREONINE_KINASE_SIGNALING_PATHWAY		2.618	FALSE	2.618		5.646		6		NPNT;FOXD1;SULF1;BMP4;SFRP2;SFRP1
GOBP_OXALATE_TRANSPORT	2.641	2.577	TRUE	2.609	69.252	46.025	2	2	SLC26A7;SLC26A2	SLC26A7;SLC26A2
GOBP_LATERAL_SPROUTING_FROM_AN_EPITHELIUM	2.641	2.577	TRUE	2.609	69.252	46.025	2	2	SULF1;CELSR1	BMP4;SULF1
GOBP_PROTEOGLYCAN_METABOLIC_PROCESS	2.29	2.927	TRUE	2.6085	14.283	12.657	3	4	SULF1;COL2A1;NDNF	EGFLAM;NDNF;COL2A1;SULF1
GOBP_CHEMICAL_HOMEOSTASIS	1.903	3.307	TRUE	2.605	2.838	3.143	9	15	TRPC3;MYO5B;SLC35G1;LEPR;CHRNA10;GP5;TRDN;SLC9A2;KCNJ2	TRDN;KCNJ2;SLC9A2;CYSLTR1;GALR1;METTL21C;F2RL2;LEPR;SCARA5;CSRP3;SLC35G1;PCSK9;CEMIP;GPR3;MYO5B
GOBP_EPITHELIAL_TO_MESENCHYMAL_TRANSITION	1.682	3.516	TRUE	2.599	6.967	9.261	3	6	SFRP1;TWIST1;FOXC1	WNT16;TWIST1;FOXC1;SFRP2;BMP4;SFRP1
GOBP_REGULATION_OF_PROTEIN_SERINE_THREONINE_KINASE_ACTIVITY	2.006	3.19	TRUE	2.598	5.065	5.386	5	8	DUSP1;NPFFR2;PTPN22;SFRP1;DUSP10	DUSP1;PTPN22;DUSP10;BMP4;CEMIP;SFRP2;PDGFD;SFRP1
GOBP_REGULATION_OF_TRANSFERASE_ACTIVITY	1.692	3.482	TRUE	2.587	3.002	3.706	7	13	DUSP1;NPFFR2;PTPN22;SFRP1;PRLR;KLF4;DUSP10	PRLR;PTPRH;DUSP1;KLF4;PTPN22;BMP4;DUSP10;CEMIP;TTN;PDGFD;SFRP2;EGR1;SFRP1
GOBP_POSITIVE_REGULATION_OF_ION_TRANSPORT		2.586	FALSE	2.586		5.563		6		TRDN;KCNJ2;PLA2R1;PKP2;SLC6A4;CEMIP
GOBP_REPLACEMENT_OSSIFICATION	2.08	3.091	TRUE	2.5855	27.206	27.122	2	3	COL2A1;FOXC1	FOXC1;COL2A1;BMP4
GOBP_PROSTATE_GLAND_MORPHOGENESIS	2.08	3.091	TRUE	2.5855	27.206	27.122	2	3	SULF1;SFRP1	SFRP1;BMP4;SULF1
GOBP_POSITIVE_REGULATION_OF_MAPK_CASCADE		2.582	FALSE	2.582		4.116		8		WNT16;NPNT;FCGR2B;PTPN22;TP73;BMP4;FZD7;PDGFD
GOBP_EMBRYONIC_CAMERA_TYPE_EYE_FORMATION		2.577	FALSE	2.577		46.025		2		WNT16;TWIST1
GOBP_RESPONSE_TO_PEPTIDE		2.577	FALSE	2.577		4.099		8		NR4A3;FCGR2B;PTPN22;CSRP3;PCSK9;EGR2;EGR1;NR4A2
GOBP_EMBRYONIC_SKELETAL_JOINT_MORPHOGENESIS		2.577	FALSE	2.577		46.025		2		COL2A1;BMP4
GOBP_NEGATIVE_REGULATION_OF_CELL_FATE_COMMITMENT		2.577	FALSE	2.577		46.025		2		FZD7;SFRP2
GOBP_NEGATIVE_REGULATION_OF_HUMORAL_IMMUNE_RESPONSE_MEDIATED_BY_CIRCULATING_IMMUNOGLOBULIN		2.577	FALSE	2.577		46.025		2		CR1;FCGR2B
GOBP_REGULATION_OF_DENDRITIC_CELL_ANTIGEN_PROCESSING_AND_PRESENTATION		2.577	FALSE	2.577		46.025		2		FCGR2B;FGL2
GOBP_CARDIAC_NEURAL_CREST_CELL_MIGRATION_INVOLVED_IN_OUTFLOW_TRACT_MORPHOGENESIS		2.577	FALSE	2.577		46.025		2		TWIST1;BMP4
GOBP_REGULATION_OF_THYMOCYTE_APOPTOTIC_PROCESS		2.577	FALSE	2.577		46.025		2		BMP4;RAG1
GOBP_FACIAL_NERVE_MORPHOGENESIS		2.577	FALSE	2.577		46.025		2		SIX1;EGR2
GOBP_CELL_FATE_COMMITMENT	1.843	3.307	TRUE	2.575	5.728	6.661	4	7	SFRP1;FZD7;KLF4;SIX2	WNT16;KLF4;BMP4;SFRP2;SIX1;FZD7;SFRP1
GOBP_POSITIVE_REGULATION_OF_EPITHELIAL_CELL_PROLIFERATION	2.777	2.367	TRUE	2.572	9.112	6.056	5	5	TGM1;NR4A3;SFRP1;TWIST1;FZD7	NR4A3;TWIST1;BMP4;FZD7;SFRP1
GOBP_METAL_ION_HOMEOSTASIS	1.73	3.412	TRUE	2.571	3.457	4.213	6	11	TRPC3;SLC35G1;CHRNA10;GP5;TRDN;KCNJ2	TRDN;KCNJ2;CYSLTR1;GALR1;F2RL2;METTL21C;SCARA5;CSRP3;SLC35G1;CEMIP;GPR3
GOBP_NEGATIVE_REGULATION_OF_PHOSPHORYLATION	1.982	3.154	TRUE	2.568	4.972	5.287	5	8	DUSP1;PTPN22;SFRP1;TWIST1;DUSP10	PTPRH;DUSP1;TWIST1;PTPN22;DUSP10;BMP4;SFRP2;SFRP1
GOBP_ARTERY_DEVELOPMENT		2.568	FALSE	2.568		9.552		4		SIX1;FOXC1;EGR2;BMP4
GOBP_RESPONSE_TO_OXYGEN_LEVELS	2.214	2.921	TRUE	2.5675	5.951	5.537	5	7	SFRP1;TWIST1;DPP4;NDNF;NR4A2	NDNF;DPP4;TWIST1;SLC6A4;NR4A2;EGR1;SFRP1
GOBP_RESPONSE_TO_FIBROBLAST_GROWTH_FACTOR	2.717	2.417	TRUE	2.567	12.803	8.509	4	4	SFRP1;SHISA2;SULF1;NDNF	SHISA2;NDNF;SFRP1;SULF1
GOBP_REGULATION_OF_DEVELOPMENTAL_GROWTH	1.63	3.5	TRUE	2.565	4.631	6.155	4	8	EPPK1;SEMA3D;FOXC1;DUSP10	SLC6A4;SEMA3D;TP73;FOXC1;DUSP10;BMP4;SIX1;EPPK1
GOBP_POSITIVE_REGULATION_OF_CELL_SUBSTRATE_ADHESION	1.929	3.2	TRUE	2.5645	9.366	10.374	3	5	SFRP1;NPNT;NDNF	EGFL6;NDNF;NPNT;EGFLAM;SFRP1
GOBP_VENTRICULAR_CARDIAC_MUSCLE_TISSUE_MORPHOGENESIS		2.564	FALSE	2.564		16.158		3		DSP;FOXC1;PKP2
GOBP_BIOLOGICAL_PROCESS_INVOLVED_IN_INTERSPECIES_INTERACTION_BETWEEN_ORGANISMS		2.561	FALSE	2.561		2.456		16		TRDN;CXCL3;PRLR;MID2;CR1;FCGR2B;CXCL2;TENT5A;PTPN22;SMPDL3B;TNIP3;FGL2;DUSP10;FMO1;MPEG1;FOS
GOBP_REGULATION_OF_TRANSCRIPTION_REGULATORY_REGION_DNA_BINDING	2.654	2.458	TRUE	2.556	21.974	14.604	3	3	TWIST1;KLF4;FOXC1	FOXC1;TWIST1;KLF4
GOBP_POSITIVE_REGULATION_OF_LYMPHOCYTE_DIFFERENTIATION		2.556	FALSE	2.556		9.463		4		CR1;NFKBID;DUSP10;RAG1
GOBP_ORGANIC_ACID_TRANSPORT	2.206	2.905	TRUE	2.5555	5.896	5.486	5	7	SLC26A2;SLC26A7;SLC32A1;SLC6A20;SLC25A21	SLC26A7;PLA2R1;SLC38A4;SLC6A5;SLC23A1;SLC26A2;SLC25A21
GOBP_ENDODERM_FORMATION	1.685	3.419	TRUE	2.552	13.85	18.41	2	4	DUSP1;MIXL1	DUSP2;DUSP4;LAMB3;DUSP1
GOBP_REGULATION_OF_TYPE_B_PANCREATIC_CELL_PROLIFERATION	2.581	2.516	TRUE	2.5485	63.481	42.189	2	2	SFRP1;NR4A3	NR4A3;SFRP1
GOBP_GLYCINE_TRANSPORT	2.545		FALSE	2.545	58.598		2		SLC6A20;SLC32A1
GOBP_AUTONOMIC_NERVOUS_SYSTEM_DEVELOPMENT		2.541	FALSE	2.541		15.821		3		SIX1;EGR2;GBX2
GOBP_NEGATIVE_REGULATION_OF_NUCLEOBASE_CONTAINING_COMPOUND_METABOLIC_PROCESS	2.161	2.919	TRUE	2.54	2.803	2.709	11	16	NR4A3;ZNF124;ATF3;SFRP1;CENPF;TWIST1;KLF4;FOXC1;TENT5A;KLF5;NR4A2	NR4A3;NR4A2;FOXD1;KLF4;TENT5A;KLF5;TWIST1;FOSB;FOXC1;ZNF124;BMP4;SFRP2;SIX1;SMYD1;EGR1;SFRP1
GOBP_NEGATIVE_REGULATION_OF_TRANSFERASE_ACTIVITY	1.823	3.256	TRUE	2.5395	5.601	6.515	4	7	SFRP1;DUSP1;PTPN22;DUSP10	PTPRH;DUSP1;PTPN22;DUSP10;BMP4;SFRP2;SFRP1
GOBP_REGULATION_OF_CELL_SUBSTRATE_ADHESION	2.061	3.012	TRUE	2.5365	7.021	6.999	4	6	SFRP1;FZD7;NPNT;NDNF	EGFL6;NDNF;NPNT;EGFLAM;FZD7;SFRP1
GOBP_CELL_ADHESION_MEDIATED_BY_INTEGRIN	2.228	2.834	TRUE	2.531	13.287	11.774	3	4	ITGBL1;NPNT;DPP4	DPP4;ITGBL1;SFRP2;NPNT
GOBP_NITROGEN_COMPOUND_TRANSPORT		2.531	FALSE	2.531		2.286		18		SLC16A12;EGR2;TMEM30B;CR1;SLC38A4;RASSF9;SLC6A5;SLC23A1;SLC6A4;CLTCL1;KDELR3;BMP4;CEMIP;TTN;ABRA;MYO5B;CDH1;SFRP1
GOBP_REGULATION_OF_CELL_PROJECTION_ORGANIZATION	2.167	2.895	TRUE	2.531	4.015	3.812	7	10	SFRP1;SEMA3D;KLF5;KLF4;NDNF;PLD1;MBOAT1	NDNF;FCGR2B;MBOAT1;KLF4;KLF5;SEMA3D;PTK7;SFRP2;SFRP1;PLD1
GOBP_BROWN_FAT_CELL_DIFFERENTIATION		2.518	FALSE	2.518		15.498		3		SIX1;DUSP10;LAMB3
GOBP_REGULATION_OF_VENTRICULAR_CARDIAC_MUSCLE_CELL_ACTION_POTENTIAL		2.516	FALSE	2.516		42.189		2		DSP;PKP2
GOBP_NEGATIVE_REGULATION_OF_IMMUNOGLOBULIN_PRODUCTION		2.516	FALSE	2.516		42.189		2		CR1;FCGR2B
GOBP_REGULATION_OF_STEM_CELL_DIVISION		2.516	FALSE	2.516		42.189		2		SFRP2;ESRRB
GOBP_NEGATIVE_REGULATION_OF_MUSCLE_ORGAN_DEVELOPMENT		2.516	FALSE	2.516		42.189		2		TWIST1;BMP4
GOBP_BRANCHING_INVOLVED_IN_PROSTATE_GLAND_MORPHOGENESIS		2.516	FALSE	2.516		42.189		2		BMP4;SFRP1
GOBP_SENSORY_PERCEPTION_OF_LIGHT_STIMULUS	2.048	2.983	TRUE	2.5155	6.925	6.904	4	6	COL2A1;PDE6A;GJA3;CLIC5	CLIC5;CNGB3;PDE6A;COL2A1;RP1L1;GJA3
GOBP_NEGATIVE_REGULATION_OF_BIOSYNTHETIC_PROCESS	2.206	2.819	TRUE	2.5125	2.7	2.542	12	17	LEPR;ATF3;NR4A3;ZNF124;SFRP1;CENPF;TWIST1;KLF4;FOXC1;KLF5;GMNC;NR4A2	NR4A3;NR4A2;FOXD1;KLF4;TWIST1;LEPR;KLF5;FOSB;FOXC1;ZNF124;BMP4;SFRP2;SIX1;GMNC;SMYD1;EGR1;SFRP1
GOBP_FAT_SOLUBLE_VITAMIN_CATABOLIC_PROCESS	2.545	2.458	TRUE	2.5015	58.598	38.944	2	2	CYP3A4;CYP26A1	CYP26A1;CYP3A4
GOBP_REGULATION_OF_MICROVILLUS_ORGANIZATION	2.545	2.458	TRUE	2.5015	58.598	38.944	2	2	PLD1;KLF5	KLF5;PLD1
GOBP_POSITIVE_REGULATION_OF_EXTRINSIC_APOPTOTIC_SIGNALING_PATHWAY_VIA_DEATH_DOMAIN_RECEPTORS	2.5		FALSE	2.5	54.413		2		SFRP1;ATF3
GOBP_SENSORY_PERCEPTION_OF_MECHANICAL_STIMULUS	1.625	3.374	TRUE	2.4995	6.456	8.581	3	6	COL2A1;CHRNA10;CLIC5	CLIC5;PKHD1L1;CEMIP;PIEZO2;COL2A1;SIX1
GOBP_NEGATIVE_REGULATION_OF_IMMUNE_EFFECTOR_PROCESS		2.497	FALSE	2.497		9.041		4		FGL2;CR1;FCGR2B;DUSP10
GOBP_EPIDERMIS_DEVELOPMENT	2.158	2.828	TRUE	2.493	5.685	5.289	5	7	TGM1;TCHH;KLF4;FOXC1;ALX4	WNT16;TCHH;KLF4;LAMB3;DSP;FOXC1;BMP4
GOBP_POSITIVE_REGULATION_OF_MOLECULAR_FUNCTION	2.112	2.85	TRUE	2.481	2.751	2.659	11	16	PCOLCE2;CHN2;NPNT;SFRP1;ABRA;TWIST1;PRLR;KLF4;TRDN;FOXC1;NR4A2	TRDN;PRLR;NR4A2;NPNT;MID2;ABRA;CR1;TWIST1;KLF4;FOXC1;BMP4;SFRP2;CEMIP;PDGFD;EGR1;SFRP1
GOBP_DETECTION_OF_MECHANICAL_STIMULUS		2.477	FALSE	2.477		14.89		3		TTN;CSRP3;PIEZO2
GOBP_POSITIVE_REGULATION_OF_IMMUNE_SYSTEM_PROCESS		2.474	FALSE	2.474		3.037		11		NR4A3;RAG1;DPP4;CR1;FCGR2B;PTPN22;NFKBID;DUSP10;PDGFD;FOS;PRSS56
GOBP_NEURAL_CREST_CELL_MIGRATION	1.639	3.307	TRUE	2.473	12.696	16.876	2	4	TWIST1;SEMA3D	SEMA3D;TWIST1;BMP4;GBX2
GOBP_PROTEIN_DEPHOSPHORYLATION		2.47	FALSE	2.47		5.201		6		PTPRH;DUSP1;PTPN22;DUSP2;DUSP10;DUSP4
GOBP_POSITIVE_REGULATION_OF_DNA_BINDING	2.569	2.365	TRUE	2.467	20.047	13.323	3	3	TWIST1;KLF4;FOXC1	FOXC1;TWIST1;KLF4
GOBP_REGULATION_OF_CELL_FATE_SPECIFICATION		2.458	FALSE	2.458		38.944		2		FZD7;SFRP2
GOBP_CELLULAR_RESPONSE_TO_X_RAY		2.458	FALSE	2.458		38.944		2		SFRP2;SFRP1
GOBP_NEGATIVE_REGULATION_OF_MUSCLE_TISSUE_DEVELOPMENT		2.458	FALSE	2.458		38.944		2		TWIST1;BMP4
GOBP_NEGATIVE_REGULATION_OF_EXTRACELLULAR_MATRIX_ORGANIZATION		2.458	FALSE	2.458		38.944		2		DPP4;FAP
GOBP_CARDIAC_NEURAL_CREST_CELL_DEVELOPMENT_INVOLVED_IN_OUTFLOW_TRACT_MORPHOGENESIS		2.458	FALSE	2.458		38.944		2		TWIST1;BMP4
GOBP_APPENDAGE_DEVELOPMENT	2.29	2.625	TRUE	2.4575	8.608	7.151	4	5	MEOX2;TWIST1;COL2A1;ALX4	MEOX2;TWIST1;COL2A1;BMP4;SFRP2
GOBP_MESODERMAL_CELL_DIFFERENTIATION	1.986	2.919	TRUE	2.4525	23.084	23.012	2	3	KLF4;SIX2	SFRP2;KLF4;BMP4
GOBP_CELL_PROJECTION_ORGANIZATION	1.742	3.157	TRUE	2.4495	2.456	2.775	10	17	SFRP1;EGR2;SEMA3D;KLF5;KLF4;NDNF;GMNC;PLD1;NR4A2;MBOAT1	NDNF;NR4A2;CDH1;FCGR2B;MBOAT1;FOXD1;KLF4;KLF5;SEMA3D;PTK7;SFRP2;GBX2;RP1L1;EGR2;GMNC;SFRP1;PLD1
GOBP_DEVELOPMENT_OF_PRIMARY_SEXUAL_CHARACTERISTICS	2.001	2.895	TRUE	2.448	6.595	6.575	4	6	SFRP1;PGR;FOXC1;GAS2	COL9A3;PGR;FOXC1;GAS2;SFRP2;SFRP1
GOBP_STEROID_HORMONE_MEDIATED_SIGNALING_PATHWAY	1.842	3.051	TRUE	2.4465	8.464	9.375	3	5	SFRP1;PGR;NR4A3	NR4A3;ESRRB;PGR;BMP4;SFRP1
GOBP_REGULATION_OF_PROTEIN_PHOSPHORYLATION	1.701	3.192	TRUE	2.4465	2.76	3.21	8	14	DUSP1;NPFFR2;LEPR;PTPN22;SFRP1;TWIST1;PRLR;DUSP10	PRLR;PTPRH;DUSP1;TWIST1;PTPN22;LEPR;BMP4;DUSP10;CEMIP;TTN;PDGFD;SFRP2;EGR1;SFRP1
GOBP_MESODERM_DEVELOPMENT	2.602	2.288	TRUE	2.445	11.542	7.671	4	4	KLF4;FOXC1;MIXL1;SIX2	FOXC1;BMP4;KLF4;SFRP2
GOBP_RESPONSE_TO_WOUNDING	1.5	3.347	TRUE	2.4235	3.395	4.512	5	10	EPPK1;GP5;KLF4;NDNF;FZD7	NDNF;FAP;KLF4;F2RL2;PTK7;DSP;F11;FZD7;EPPK1;PRSS56
GOBP_CARDIAC_MUSCLE_CELL_ACTION_POTENTIAL_INVOLVED_IN_CONTRACTION		2.421	FALSE	2.421		14.063		3		DSP;PKP2;KCNJ2
GOBP_REGULATION_OF_MYOBLAST_DIFFERENTIATION		2.421	FALSE	2.421		14.063		3		CDON;SMYD1;BMP4
GOBP_RESPIRATORY_SYSTEM_DEVELOPMENT		2.415	FALSE	2.415		6.235		5		PGR;PTK7;SLC23A1;BMP4;SIX1
GOBP_NEGATIVE_REGULATION_OF_GROWTH	1.345	3.477	TRUE	2.411	4.664	7.232	3	7	SFRP1;SEMA3D;DUSP10	SLC6A4;SEMA3D;TP73;DUSP10;BMP4;SFRP2;SFRP1
GOBP_MESONEPHRIC_TUBULE_MORPHOGENESIS	1.602	3.215	TRUE	2.4085	11.903	15.821	2	4	NPNT;SIX2	SIX1;FOXD1;BMP4;NPNT
GOBP_POSITIVE_REGULATION_OF_FATTY_ACID_OXIDATION	2.461	2.355	TRUE	2.408	50.785	33.752	2	2	TWIST1;NR4A3	NR4A3;TWIST1
GOBP_WOUND_HEALING	1.343	3.471	TRUE	2.407	3.535	5.286	4	9	FZD7;GP5;EPPK1;NDNF	NDNF;FAP;F2RL2;PTK7;DSP;F11;FZD7;EPPK1;PRSS56
GOBP_POSITIVE_REGULATION_OF_TRANSMEMBRANE_RECEPTOR_PROTEIN_SERINE_THREONINE_KINASE_SIGNALING_PATHWAY		2.405	FALSE	2.405		8.438		4		BMP4;FOXD1;SULF1;NPNT
GOBP_REGULATION_OF_VASCULATURE_DEVELOPMENT	2.08	2.725	TRUE	2.4025	5.395	5.02	5	7	SFRP1;SULF1;TWIST1;KLF4;FOXC1	CYSLTR1;TWIST1;KLF4;SULF1;FOXC1;SFRP2;SFRP1
GOBP_RHYTHMIC_PROCESS	1.732	3.071	TRUE	2.4015	5.113	5.946	4	7	EGR2;TWIST1;PGR;GAS2	PGR;TWIST1;SLC6A4;PROKR2;GAS2;EGR2;EGR1
GOBP_REGULATION_OF_FIBRINOLYSIS		2.401	FALSE	2.401		36.162		2		F11;FAP
GOBP_CARDIAC_MUSCLE_CELL_DIFFERENTIATION		2.394	FALSE	2.394		8.368		4		TTN;CSRP3;BMP4;FZD7
GOBP_REGULATION_OF_FAT_CELL_DIFFERENTIATION	1.8	2.97	TRUE	2.385	8.047	8.913	3	5	SFRP1;KLF5;DUSP10	KLF5;DUSP10;SFRP2;SIX1;SFRP1
GOBP_PEPTIDE_CROSS_LINKING	1.937	2.829	TRUE	2.383	21.16	21.095	2	3	TGM1;NDNF	DSP;EGFLAM;NDNF
GOBP_VENTRICULAR_CARDIAC_MUSCLE_TISSUE_DEVELOPMENT		2.382	FALSE	2.382		13.561		3		DSP;FOXC1;PKP2
GOBP_CAMERA_TYPE_EYE_MORPHOGENESIS		2.382	FALSE	2.382		8.3		4		BMP4;WNT16;TWIST1;COL8A2
GOBP_MAINTENANCE_OF_CELL_NUMBER	2.541	2.206	TRUE	2.3735	10.805	7.181	4	4	SFRP1;FZD7;KLF4;SIX2	FZD7;ESRRB;KLF4;SFRP1
GOBP_ACTIN_FILAMENT_BASED_PROCESS		2.373	FALSE	2.373		3.133		10		KCNJ2;PKP2;PTK7;DSP;KANK4;CSRP3;GAS2;TTN;MYO5B;SFRP1
GOBP_DOPAMINERGIC_NEURON_DIFFERENTIATION	1.923	2.809	TRUE	2.366	20.589	20.525	2	3	SFRP1;NR4A2	SFRP2;SFRP1;NR4A2
GOBP_REGULATION_OF_ACTION_POTENTIAL		2.365	FALSE	2.365		13.323		3		DSP;PKP2;KCNJ2
GOBP_POSITIVE_REGULATION_OF_FAT_CELL_DIFFERENTIATION	1.571	3.157	TRUE	2.364	11.37	15.113	2	4	SFRP1;KLF5	SIX1;SFRP2;SFRP1;KLF5
GOBP_VITAMIN_CATABOLIC_PROCESS	2.413	2.312	TRUE	2.3625	47.611	31.642	2	2	CYP3A4;CYP26A1	CYP26A1;CYP3A4
GOBP_PEPTIDYL_THREONINE_DEPHOSPHORYLATION	2.413	2.312	TRUE	2.3625	47.611	31.642	2	2	DUSP1;DUSP10	DUSP10;DUSP1
GOBP_INTERMEDIATE_FILAMENT_BASED_PROCESS	1.561	3.152	TRUE	2.3565	11.203	14.89	2	4	TCHH;EPPK1	DSP;PKP2;EPPK1;TCHH
GOBP_OTIC_VESICLE_DEVELOPMENT		2.355	FALSE	2.355		33.752		2		SIX1;COL2A1
GOBP_EMBRYONIC_SKELETAL_JOINT_DEVELOPMENT		2.355	FALSE	2.355		33.752		2		COL2A1;BMP4
GOBP_DENDRITIC_CELL_ANTIGEN_PROCESSING_AND_PRESENTATION		2.355	FALSE	2.355		33.752		2		FCGR2B;FGL2
GOBP_CELL_PROLIFERATION_IN_HINDBRAIN		2.355	FALSE	2.355		33.752		2		SLC6A4;GBX2
GOBP_MORPHOGENESIS_OF_AN_EPITHELIAL_BUD		2.355	FALSE	2.355		33.752		2		BMP4;SULF1
GOBP_BUNDLE_OF_HIS_CELL_TO_PURKINJE_MYOCYTE_COMMUNICATION		2.355	FALSE	2.355		33.752		2		DSP;PKP2
GOBP_GASTRIC_ACID_SECRETION	2.354		FALSE	2.354	42.321		2		SLC26A7;CHRM5
GOBP_POSITIVE_REGULATION_OF_MYELINATION	2.354		FALSE	2.354	42.321		2		EGR2;NCMAP
GOBP_REGULATION_OF_GROWTH	1.302	3.402	TRUE	2.352	2.872	4.2	5	11	EPPK1;SFRP1;SEMA3D;FOXC1;DUSP10	PAPPA2;SLC6A4;SEMA3D;TP73;FOXC1;BMP4;DUSP10;SIX1;SFRP2;EPPK1;SFRP1
GOBP_MULTI_ORGANISM_REPRODUCTIVE_PROCESS	1.783	2.919	TRUE	2.351	2.891	3.122	8	13	PAPPA;TRPC3;CLIC5;LEPR;PRLR;FOXC1;PGR;GAS2	PAPPA;PRLR;CLIC5;PGR;FOSB;LEPR;SLC6A4;FOXC1;GAS2;BMP4;TDRD1;SPINK2;FOS
GOBP_REGULATION_OF_HEART_CONTRACTION		2.351	FALSE	2.351		5.97		5		TRDN;KCNJ2;PKP2;DSP;CSRP3
GOBP_POSITIVE_REGULATION_OF_CELL_ACTIVATION	2.356	2.337	TRUE	2.3465	5.327	4.13	6	7	PTPN22;NR4A3;GP5;DUSP10;DPP4;RAG1	NR4A3;RAG1;DPP4;CR1;PTPN22;NFKBID;DUSP10
GOBP_CELL_CHEMOTAXIS		2.34	FALSE	2.34		4.822		6		CXCL3;DUSP1;DPP4;CXCL2;PDGFD;PRSS56
GOBP_DIVALENT_INORGANIC_CATION_HOMEOSTASIS	1.629	3.049	TRUE	2.339	3.734	4.467	5	9	TRPC3;SLC35G1;CHRNA10;GP5;TRDN	TRDN;CYSLTR1;GALR1;F2RL2;METTL21C;CSRP3;SLC35G1;CEMIP;GPR3
GOBP_TISSUE_MIGRATION	2.031	2.639	TRUE	2.335	5.175	4.815	5	7	MEOX2;EPPK1;KLF4;DUSP10;DPP4	MEOX2;DPP4;FAP;KLF4;BMP4;DUSP10;EPPK1
GOBP_NEGATIVE_REGULATION_OF_ERK1_AND_ERK2_CASCADE	2.325		FALSE	2.325	14.84		3		CHRNA10;ATF3;DUSP10
GOBP_CELL_CELL_ADHESION_MEDIATED_BY_INTEGRIN	2.375	2.272	TRUE	2.3235	44.81	29.781	2	2	NPNT;DPP4	DPP4;NPNT
GOBP_TOXIN_METABOLIC_PROCESS	2.375	2.272	TRUE	2.3235	44.81	29.781	2	2	CYP3A4;FMO1	FMO1;CYP3A4
GOBP_REGULATION_OF_MUSCLE_SYSTEM_PROCESS	2.541	2.104	TRUE	2.3225	7.618	5.063	5	5	TRPC3;NR4A3;NPNT;NMU;KCNJ2	NR4A3;KCNJ2;NPNT;PKP2;DSP
GOBP_REGULATION_OF_CELLULAR_RESPONSE_TO_GROWTH_FACTOR_STIMULUS	1.675	2.955	TRUE	2.315	4.837	5.625	4	7	SFRP1;SHISA2;SULF1;NPNT	NPNT;SHISA2;FOXD1;SULF1;BMP4;SFRP2;SFRP1
GOBP_CELL_COMMUNICATION_INVOLVED_IN_CARDIAC_CONDUCTION		2.314	FALSE	2.314		12.657		3		TRDN;DSP;PKP2
GOBP_NEGATIVE_REGULATION_OF_PHOSPHORUS_METABOLIC_PROCESS	1.8	2.825	TRUE	2.3125	4.309	4.582	5	8	DUSP1;PTPN22;SFRP1;TWIST1;DUSP10	PTPRH;DUSP1;TWIST1;PTPN22;DUSP10;BMP4;SFRP2;SFRP1
GOBP_REGULATION_OF_WNT_SIGNALING_PATHWAY_PLANAR_CELL_POLARITY_PATHWAY		2.312	FALSE	2.312		31.642		2		SFRP2;SFRP1
GOBP_PEPTIDYL_AMINO_ACID_MODIFICATION		2.312	FALSE	2.312		2.575		13		PRLR;NDNF;TWIST1;METTL21C;SMYD1;EGFLAM;SFRP2;CEMIP;TTN;PDGFD;EGR2;EGR1;SFRP1
GOBP_CARDIAC_NEURAL_CREST_CELL_DIFFERENTIATION_INVOLVED_IN_HEART_DEVELOPMENT		2.312	FALSE	2.312		31.642		2		TWIST1;BMP4
GOBP_REGULATION_OF_EXTRACELLULAR_MATRIX_DISASSEMBLY		2.312	FALSE	2.312		31.642		2		DPP4;FAP
GOBP_NEGATIVE_REGULATION_OF_B_CELL_MEDIATED_IMMUNITY		2.312	FALSE	2.312		31.642		2		CR1;FCGR2B
GOBP_THYMOCYTE_APOPTOTIC_PROCESS		2.312	FALSE	2.312		31.642		2		BMP4;RAG1
GOBP_NEGATIVE_REGULATION_OF_HUMORAL_IMMUNE_RESPONSE		2.312	FALSE	2.312		31.642		2		CR1;FCGR2B
GOBP_RESPONSE_TO_OXIDATIVE_STRESS		2.307	FALSE	2.307		4.064		7		NR4A3;WNT16;PLA2R1;GPX8;PDGFD;FOS;NR4A2
GOBP_ENERGY_HOMEOSTASIS	2.901	1.712	TRUE	2.3065	28.567	12.657	3	2	NMU;NR4A3;LEPR	NR4A3;LEPR
GOBP_AMINOGLYCAN_METABOLIC_PROCESS		2.299	FALSE	2.299		7.729		4		CEMIP;FOXC1;EGFLAM;NDNF
GOBP_NEGATIVE_REGULATION_OF_CHEMOTAXIS	2.408	2.181	TRUE	2.2945	16.56	11.006	3	3	DUSP1;SEMA3D;DPP4	SEMA3D;DPP4;DUSP1
GOBP_SULFATE_TRANSPORT	2.354	2.232	TRUE	2.293	42.321	28.126	2	2	SLC26A7;SLC26A2	SLC26A7;SLC26A2
GOBP_CELLULAR_RESPONSE_TO_LEPTIN_STIMULUS	2.354	2.232	TRUE	2.293	42.321	28.126	2	2	NR4A3;LEPR	NR4A3;LEPR
GOBP_MAGNESIUM_ION_TRANSPORT	2.354	2.232	TRUE	2.293	42.321	28.126	2	2	KCNJ2;NIPAL1	KCNJ2;NIPAL1
GOBP_CELLULAR_HOMEOSTASIS	1.653	2.929	TRUE	2.291	2.923	3.331	7	12	TRPC3;SLC35G1;CHRNA10;GP5;TRDN;SLC9A2;KCNJ2	TRDN;KCNJ2;SLC9A2;CYSLTR1;GALR1;METTL21C;F2RL2;SCARA5;CSRP3;SLC35G1;CEMIP;GPR3
GOBP_CELLULAR_RESPONSE_TO_ABIOTIC_STIMULUS		2.288	FALSE	2.288		4.673		6		KCNJ2;RCSD1;PIEZO2;SFRP2;EGR1;SFRP1
GOBP_HETEROTYPIC_CELL_CELL_ADHESION		2.288	FALSE	2.288		12.249		3		DSP;PKP2;KLF4
GOBP_NEUROPEPTIDE_SIGNALING_PATHWAY	2.031	2.542	TRUE	2.2865	10.58	9.375	3	4	NMU;NPFFR2;ECEL1	GALR1;PROKR2;QRFPR;CYSLTR1
GOBP_POSITIVE_REGULATION_OF_OSTEOBLAST_DIFFERENTIATION	1.512	3.051	TRUE	2.2815	10.435	13.871	2	4	TENT5A;NPNT	TENT5A;SFRP2;BMP4;NPNT
GOBP_ACTIN_FILAMENT_BASED_MOVEMENT		2.281	FALSE	2.281		7.613		4		DSP;PKP2;KCNJ2;MYO5B
GOBP_POSITIVE_REGULATION_OF_STRESS_ACTIVATED_PROTEIN_KINASE_SIGNALING_CASCADE		2.281	FALSE	2.281		7.613		4		FZD7;FCGR2B;BMP4;WNT16
GOBP_REPLICATIVE_SENESCENCE		2.272	FALSE	2.272		29.781		2		WNT16;PLA2R1
GOBP_PROTEOLYSIS		2.272	FALSE	2.272		2.263		16		PAPPA;RAG1;PAPPA2;DPP4;FAP;CR1;KLF4;F11;ADGRG6;FGL2;SFRP2;SPINK2;PCSK9;KLK10;SFRP1;PRSS56
GOBP_CHONDROCYTE_DIFFERENTIATION	2.017	2.518	TRUE	2.2675	10.388	9.205	3	4	SULF1;COL2A1;SIX2	BMP4;COL2A1;SFRP2;SULF1
GOBP_CYTOSKELETON_ORGANIZATION		2.25	FALSE	2.25		2.414		14		TRDN;SFRP1;TCHH;PKP2;PTK7;DSP;KANK4;CSRP3;HEPACAM2;GAS2;RP1L1;TTN;MYO5B;EPPK1
GOBP_CELLULAR_LIPID_METABOLIC_PROCESS	2.258	2.228	TRUE	2.243	3.404	2.765	9	11	ENPP6;CHRM5;CYP26A1;NR4A3;TWIST1;CYP3A4;CYP4B1;PLD1;MBOAT1	NR4A3;CYP4B1;CYP3A4;ENPP6;MBOAT1;TWIST1;SMPDL3B;CYP26A1;PCSK9;SPTLC3;PLD1
GOBP_ANIMAL_ORGAN_FORMATION		2.239	FALSE	2.239		11.683		3		SIX1;BMP4;SULF1
GOBP_NEGATIVE_REGULATION_OF_CELL_ACTIVATION	1.45	3.021	TRUE	2.2355	5.29	7.032	3	6	SFRP1;PTPN22;TIGIT	CR1;FCGR2B;PTPN22;FGL2;BMP4;SFRP1
GOBP_CELLULAR_RESPONSE_TO_MOLECULE_OF_BACTERIAL_ORIGIN		2.235	FALSE	2.235		5.527		5		CXCL3;FCGR2B;CXCL2;PTPN22;TNIP3
GOBP_MULTICELLULAR_ORGANISMAL_RESPONSE_TO_STRESS	2.354	2.111	TRUE	2.2325	15.441	10.262	3	3	NR4A2;RAG1;DPP4	DPP4;NR4A2;RAG1
GOBP_BRANCH_ELONGATION_OF_AN_EPITHELIUM		2.232	FALSE	2.232		28.126		2		SIX1;BMP4
GOBP_URETER_DEVELOPMENT		2.232	FALSE	2.232		28.126		2		SIX1;BMP4
GOBP_MYELOID_LEUKOCYTE_MIGRATION		2.232	FALSE	2.232		5.503		5		CXCL3;DUSP1;DPP4;CXCL2;PDGFD
GOBP_REGULATION_OF_HUMORAL_IMMUNE_RESPONSE_MEDIATED_BY_CIRCULATING_IMMUNOGLOBULIN		2.232	FALSE	2.232		28.126		2		CR1;FCGR2B
GOBP_NEPHRON_MORPHOGENESIS	1.477	2.983	TRUE	2.23	9.893	13.15	2	4	NPNT;SIX2	SIX1;FOXD1;BMP4;NPNT
GOBP_LIPID_CATABOLIC_PROCESS	2.182	2.272	TRUE	2.227	5.806	4.631	5	6	ENPP6;CYP26A1;TWIST1;CYP3A4;PLD1	CYP3A4;ENPP6;TWIST1;CYP26A1;SMPDL3B;PLD1
GOBP_MESENCHYMAL_TO_EPITHELIAL_TRANSITION	2.29	2.156	TRUE	2.223	38.089	25.314	2	2	FZD7;SIX2	FZD7;BMP4
GOBP_NEGATIVE_REGULATION_OF_TRANSCRIPTION_BY_RNA_POLYMERASE_II	2.006	2.435	TRUE	2.2205	3.273	2.991	8	11	NR4A3;ZNF124;ATF3;TWIST1;KLF4;FOXC1;KLF5;NR4A2	NR4A3;TWIST1;KLF4;FOSB;KLF5;FOXC1;ZNF124;BMP4;SIX1;EGR1;NR4A2
GOBP_NEGATIVE_REGULATION_OF_CELLULAR_RESPONSE_TO_GROWTH_FACTOR_STIMULUS	1.979	2.459	TRUE	2.219	9.936	8.805	3	4	SFRP1;SHISA2;SULF1	SHISA2;SFRP2;SFRP1;SULF1
GOBP_LIPID_MODIFICATION	2.719	1.71	TRUE	2.2145	8.776	4.666	5	4	CHRM5;NR4A3;CYP3A4;TWIST1;MBOAT1	NR4A3;MBOAT1;CYP3A4;TWIST1
GOBP_REGULATION_OF_WNT_SIGNALING_PATHWAY	1.605	2.819	TRUE	2.212	4.521	5.258	4	7	SFRP1;FZD7;SHISA2;SULF1	SHISA2;SULF1;PTK7;SFRP2;FZD7;EGR1;SFRP1
GOBP_CELLULAR_RESPONSE_TO_RETINOIC_ACID		2.209	FALSE	2.209		11.334		3		PTK7;FZD7;SLC6A4
GOBP_B_CELL_DIFFERENTIATION		2.198	FALSE	2.198		7.131		4		CR1;FCGR2B;SFRP1;RAG1
GOBP_RESPONSE_TO_ALCOHOL		2.194	FALSE	2.194		5.363		5		NPAS4;FOSB;FOS;CDH1;SFRP1
GOBP_PARASYMPATHETIC_NERVOUS_SYSTEM_DEVELOPMENT		2.194	FALSE	2.194		26.646		2		SIX1;EGR2
GOBP_LEUKOCYTE_CHEMOTAXIS		2.194	FALSE	2.194		5.363		5		CXCL3;DUSP1;DPP4;CXCL2;PRSS56
GOBP_CARDIAC_MYOFIBRIL_ASSEMBLY		2.194	FALSE	2.194		26.646		2		TTN;CSRP3
GOBP_TYPE_B_PANCREATIC_CELL_PROLIFERATION	2.257	2.123	TRUE	2.19	36.275	24.108	2	2	SFRP1;NR4A3	NR4A3;SFRP1
GOBP_EMBRYONIC_CRANIAL_SKELETON_MORPHOGENESIS	1.789	2.578	TRUE	2.1835	16.56	16.509	2	3	TWIST1;SIX2	SIX1;TWIST1;BMP4
GOBP_POSITIVE_REGULATION_OF_WNT_SIGNALING_PATHWAY		2.181	FALSE	2.181		7.032		4		PTK7;SFRP2;SFRP1;SULF1
GOBP_ERK1_AND_ERK2_CASCADE	2.13	2.204	TRUE	2.167	5.585	4.454	5	6	CHRNA10;PTPN22;ATF3;NPNT;DUSP10	NPNT;PTPN22;DUSP10;BMP4;PDGFD;DUSP4
GOBP_SEX_DIFFERENTIATION	1.789	2.541	TRUE	2.165	5.422	5.405	4	6	SFRP1;PGR;FOXC1;GAS2	COL9A3;PGR;FOXC1;GAS2;SFRP2;SFRP1
GOBP_RESPONSE_TO_LEPTIN	2.228	2.095	TRUE	2.1615	34.626	23.012	2	2	NR4A3;LEPR	NR4A3;LEPR
GOBP_MICROVILLUS_ASSEMBLY	2.228	2.095	TRUE	2.1615	34.626	23.012	2	2	PLD1;KLF5	KLF5;PLD1
GOBP_NEGATIVE_REGULATION_OF_T_CELL_APOPTOTIC_PROCESS		2.156	FALSE	2.156		25.314		2		BMP4;RAG1
GOBP_POSITIVE_REGULATION_OF_REGULATORY_T_CELL_DIFFERENTIATION		2.156	FALSE	2.156		25.314		2		CR1;DUSP10
GOBP_REGULATION_OF_ANTIGEN_PROCESSING_AND_PRESENTATION		2.156	FALSE	2.156		25.314		2		FCGR2B;FGL2
GOBP_TONGUE_DEVELOPMENT		2.156	FALSE	2.156		25.314		2		SIX1;BNC2
GOBP_CELLULAR_MACROMOLECULE_LOCALIZATION		2.15	FALSE	2.15		2.256		15		GPC6;MID2;TMEM30B;PKP2;RASSF9;KLF5;CLTCL1;CEMIP;CSRP3;KDELR3;BMP4;SIX1;ABRA;EGR2;CDH1
GOBP_PHOSPHORYLATION		2.149	FALSE	2.149		2.183		16		PRLR;PTPRH;DUSP1;SFRP1;TWIST1;PTPN22;LEPR;PTK7;BMP4;DUSP10;CEMIP;FZD7;PDGFD;SFRP2;EGR1;TTN
GOBP_GLAND_MORPHOGENESIS	1.923	2.372	TRUE	2.1475	9.29	8.232	3	4	SFRP1;PGR;SULF1	BMP4;PGR;SFRP1;SULF1
GOBP_REGULATION_OF_CATION_TRANSMEMBRANE_TRANSPORT		2.146	FALSE	2.146		4.303		6		TRDN;KCNJ2;TWIST1;METTL21C;CEMIP;PCSK9
GOBP_STRIATED_MUSCLE_CELL_PROLIFERATION		2.138	FALSE	2.138		10.547		3		TP73;FOXC1;SIX1
GOBP_OVULATION	2.206	2.065	TRUE	2.1355	33.121	22.012	2	2	PGR;GAS2	PGR;GAS2
GOBP_NEGATIVE_REGULATION_OF_LEUKOCYTE_CHEMOTAXIS	2.206	2.065	TRUE	2.1355	33.121	22.012	2	2	DUSP1;DPP4	DPP4;DUSP1
GOBP_DIGESTIVE_TRACT_MORPHOGENESIS	1.752	2.518	TRUE	2.135	15.546	15.498	2	3	SFRP1;SIX2	SFRP1;SFRP2;BMP4
GOBP_CELL_MIGRATION_INVOLVED_IN_HEART_DEVELOPMENT		2.123	FALSE	2.123		24.108		2		TWIST1;BMP4
GOBP_REGULATION_OF_BRANCHING_INVOLVED_IN_URETERIC_BUD_MORPHOGENESIS		2.123	FALSE	2.123		24.108		2		SIX1;BMP4
GOBP_CELL_PROLIFERATION_INVOLVED_IN_HEART_MORPHOGENESIS		2.123	FALSE	2.123		24.108		2		SIX1;BMP4
GOBP_SMOOTH_MUSCLE_CELL_DIFFERENTIATION		2.123	FALSE	2.123		10.403		3		SIX1;BMP4;NPNT
GOBP_RESPONSE_TO_TOXIC_SUBSTANCE		2.123	FALSE	2.123		5.124		5		GPX8;SLC6A4;SLC23A1;FOS;CDH1
GOBP_IMMUNE_RESPONSE_REGULATING_SIGNALING_PATHWAY		2.123	FALSE	2.123		3.699		7		NR4A3;CR1;FCGR2B;PTPN22;TNIP3;NFKBID;SMPDL3B
GOBP_REGULATION_OF_REPRODUCTIVE_PROCESS	1.621	2.618	TRUE	2.1195	6.419	7.111	3	5	SFRP1;DUSP1;SULF1	DUSP1;SULF1;BMP4;GPR3;SFRP1
GOBP_NEGATIVE_REGULATION_OF_FIBROBLAST_GROWTH_FACTOR_RECEPTOR_SIGNALING_PATHWAY	2.179	2.042	TRUE	2.1105	31.741	21.095	2	2	SULF1;SHISA2	SHISA2;SULF1
GOBP_REGULATION_OF_ION_TRANSMEMBRANE_TRANSPORT		2.109	FALSE	2.109		3.669		7		TRDN;CLIC5;KCNJ2;TWIST1;METTL21C;CEMIP;PCSK9
GOBP_REGULATION_OF_PROTEIN_MODIFICATION_PROCESS		2.102	FALSE	2.102		2.303		14		PRLR;PTPRH;DUSP1;TWIST1;PTPN22;LEPR;BMP4;DUSP10;CEMIP;TTN;PDGFD;SFRP2;EGR1;SFRP1
GOBP_IMMUNE_RESPONSE		2.101	FALSE	2.101		2.152		16		CXCL3;NR4A3;RAG1;CYSLTR1;MID2;CR1;FCGR2B;CXCL2;PTPN22;PKHD1L1;TNIP3;NFKBID;FGL2;DUSP10;MPEG1;SMPDL3B
GOBP_CARDIAC_MUSCLE_CELL_CONTRACTION		2.101	FALSE	2.101		10.125		3		DSP;PKP2;KCNJ2
GOBP_CELLULAR_RESPONSE_TO_IONIZING_RADIATION		2.101	FALSE	2.101		10.125		3		EGR1;SFRP2;SFRP1
GOBP_DEPHOSPHORYLATION	1.845	2.355	TRUE	2.1	4.481	4.169	5	7	DUSP1;CHRM5;PTPN22;NPNT;DUSP10	PTPRH;NPNT;DUSP1;PTPN22;DUSP10;DUSP2;DUSP4
GOBP_EYE_MORPHOGENESIS		2.099	FALSE	2.099		6.575		4		BMP4;WNT16;TWIST1;COL8A2
GOBP_CELLULAR_RESPONSE_TO_PEPTIDE		2.096	FALSE	2.096		4.173		6		NR4A3;FCGR2B;PTPN22;CSRP3;PCSK9;NR4A2
GOBP_REGULATION_OF_CARDIAC_MUSCLE_CELL_DIFFERENTIATION		2.095	FALSE	2.095		23.012		2		FZD7;BMP4
GOBP_FOREBRAIN_NEURON_DEVELOPMENT		2.095	FALSE	2.095		23.012		2		NDNF;GBX2
GOBP_REGULATION_OF_BROWN_FAT_CELL_DIFFERENTIATION		2.095	FALSE	2.095		23.012		2		SIX1;DUSP10
GOBP_REGULATION_OF_TRANSMEMBRANE_TRANSPORT	1.461	2.725	TRUE	2.093	3.284	3.928	5	9	CLIC5;NR4A3;TWIST1;TRDN;KCNJ2	TRDN;NR4A3;CLIC5;KCNJ2;TWIST1;METTL21C;CLTCL1;CEMIP;PCSK9
GOBP_NEGATIVE_REGULATION_OF_WOUND_HEALING		2.091	FALSE	2.091		9.992		3		F11;FAP;EPPK1
GOBP_POST_EMBRYONIC_DEVELOPMENT	2.216	1.962	TRUE	2.089	13.134	8.729	3	3	ALX4;NR4A2;KLF4	KLF4;BMP4;NR4A2
GOBP_RESPONSE_TO_LEUKEMIA_INHIBITORY_FACTOR	2.089		FALSE	2.089	11.427		3		PCOLCE2;KLF4;KLF5
GOBP_CARBOHYDRATE_TRANSPORT		2.086	FALSE	2.086		6.491		4		CLTCL1;NR4A3;SLC37A2;SLC23A1
GOBP_NEGATIVE_REGULATION_OF_ION_TRANSPORT		2.086	FALSE	2.086		6.491		4		TRDN;PLA2R1;PCSK9;TWIST1
GOBP_CARDIAC_MUSCLE_CELL_ACTION_POTENTIAL		2.078	FALSE	2.078		9.862		3		DSP;PKP2;KCNJ2
GOBP_REGULATION_OF_CARDIAC_MUSCLE_CONTRACTION		2.078	FALSE	2.078		9.862		3		DSP;PKP2;KCNJ2
GOBP_REGULATION_OF_NEURON_PROJECTION_DEVELOPMENT	1.829	2.326	TRUE	2.0775	4.419	4.111	5	7	SFRP1;SEMA3D;KLF4;NDNF;MBOAT1	NDNF;MBOAT1;KLF4;SEMA3D;PTK7;SFRP2;SFRP1
GOBP_NEURON_DEVELOPMENT	1.357	2.795	TRUE	2.076	2.428	2.997	7	13	SFRP1;EGR2;SEMA3D;KLF4;NDNF;NR4A2;MBOAT1	NDNF;NR4A2;MBOAT1;FOXD1;KLF4;SEMA3D;PTK7;SFRP2;GBX2;RP1L1;EGR2;CDH1;SFRP1
GOBP_CELLULAR_RESPONSE_TO_BIOTIC_STIMULUS		2.076	FALSE	2.076		4.944		5		CXCL3;FCGR2B;CXCL2;PTPN22;TNIP3
GOBP_POSITIVE_REGULATION_OF_EPITHELIAL_TO_MESENCHYMAL_TRANSITION	1.705	2.441	TRUE	2.073	14.373	14.328	2	3	TWIST1;FOXC1	FOXC1;TWIST1;BMP4
GOBP_CYTOSOLIC_CALCIUM_ION_TRANSPORT	2.244	1.895	TRUE	2.0695	8.28	5.503	4	4	SLC35G1;GP5;TRPC3;TRDN	TRDN;SLC35G1;METTL21C;CEMIP
GOBP_CELLULAR_RESPONSE_TO_EXTRACELLULAR_STIMULUS	1.345	2.793	TRUE	2.069	4.664	6.199	3	6	SFRP1;NR4A2;ATF3	POSTN;FOS;SFRP2;NR4A2;PCSK9;SFRP1
GOBP_POSITIVE_REGULATION_OF_MYOBLAST_DIFFERENTIATION		2.065	FALSE	2.065		22.012		2		CDON;SMYD1
GOBP_MORPHOGENESIS_OF_AN_EPITHELIAL_FOLD		2.065	FALSE	2.065		22.012		2		BMP4;SULF1
GOBP_INORGANIC_ANION_TRANSPORT	2.239	1.889	TRUE	2.064	8.235	5.473	4	4	SLC37A2;SLC26A7;SLC26A2;CLIC5	CLIC5;SLC37A2;SLC26A2;SLC26A7
GOBP_REGULATION_OF_HORMONE_LEVELS		2.053	FALSE	2.053		3.551		7		CYP3A4;DPP4;FOXD1;CYP26A1;GALR1;EGR1;SFRP1
GOBP_ARTERY_MORPHOGENESIS		2.053	FALSE	2.053		9.613		3		SIX1;FOXC1;BMP4
GOBP_NEGATIVE_REGULATION_OF_PEPTIDASE_ACTIVITY		2.053	FALSE	2.053		4.868		5		RAG1;CR1;KLF4;SFRP2;SPINK2
GOBP_REGULATION_OF_CANONICAL_WNT_SIGNALING_PATHWAY		2.048	FALSE	2.048		4.849		5		PTK7;SFRP2;FZD7;EGR1;SFRP1
GOBP_RENAL_TUBULE_DEVELOPMENT	1.362	2.725	TRUE	2.0435	8.104	10.772	2	4	NPNT;SIX2	SIX1;FOXD1;BMP4;NPNT
GOBP_KIDNEY_MORPHOGENESIS	1.362	2.725	TRUE	2.0435	8.104	10.772	2	4	NPNT;SIX2	SIX1;FOXD1;BMP4;NPNT
GOBP_RESPONSE_TO_TRANSFORMING_GROWTH_FACTOR_BETA		2.043	FALSE	2.043		4.831		5		NPNT;MXRA5;PDGFD;FOS;SFRP1
GOBP_REGULATION_OF_RELEASE_OF_SEQUESTERED_CALCIUM_ION_INTO_CYTOSOL		2.043	FALSE	2.043		9.493		3		CEMIP;TRDN;METTL21C
GOBP_DICARBOXYLIC_ACID_TRANSPORT	2.171	1.913	TRUE	2.042	12.42	8.254	3	3	SLC25A21;SLC26A7;SLC26A2	SLC25A21;SLC26A7;SLC26A2
GOBP_INORGANIC_ANION_TRANSMEMBRANE_TRANSPORT	2.171	1.913	TRUE	2.042	12.42	8.254	3	3	SLC37A2;SLC26A7;SLC26A2	SLC37A2;SLC26A2;SLC26A7
GOBP_REGULATION_OF_B_CELL_RECEPTOR_SIGNALING_PATHWAY		2.042	FALSE	2.042		21.095		2		FCGR2B;PTPN22
GOBP_FIBRINOLYSIS		2.042	FALSE	2.042		21.095		2		F11;FAP
GOBP_ORGAN_INDUCTION		2.042	FALSE	2.042		21.095		2		SIX1;BMP4
GOBP_POSITIVE_REGULATION_OF_HUMORAL_IMMUNE_RESPONSE		2.042	FALSE	2.042		21.095		2		CR1;FCGR2B
GOBP_SMOOTH_MUSCLE_TISSUE_DEVELOPMENT		2.042	FALSE	2.042		21.095		2		SIX1;BMP4
GOBP_VASCULAR_PROCESS_IN_CIRCULATORY_SYSTEM		2.042	FALSE	2.042		4.812		5		SLC16A12;CYSLTR1;LEPR;SLC6A4;FOXC1
GOBP_FOREBRAIN_DEVELOPMENT		2.042	FALSE	2.042		4.029		6		NDNF;FAT4;BMP4;GBX2;CDH1;NR4A2
GOBP_COCHLEA_MORPHOGENESIS		2.042	FALSE	2.042		21.095		2		PTK7;SIX1
GOBP_NEGATIVE_REGULATION_OF_PROTEIN_MODIFICATION_PROCESS	1.605	2.463	TRUE	2.034	3.662	3.894	5	8	DUSP1;PTPN22;SFRP1;TWIST1;DUSP10	PTPRH;DUSP1;TWIST1;PTPN22;DUSP10;BMP4;SFRP2;SFRP1
GOBP_SECRETION	1.625	2.438	TRUE	2.0315	2.867	2.994	7	11	CHRM5;NR4A3;SFRP1;PRLR;SLC26A7;SLC32A1;MCTP2	PRLR;NR4A3;SLC26A7;FCGR2B;FOXD1;PLA2R1;SLC6A4;MCTP2;GALR1;TTN;SFRP1
GOBP_MESENCHYME_MORPHOGENESIS	1.679	2.382	TRUE	2.0305	13.603	13.561	2	3	TWIST1;FOXC1	FOXC1;TWIST1;BMP4
GOBP_EMBRYONIC_FORELIMB_MORPHOGENESIS	2.026		FALSE	2.026	24.573		2		TWIST1;ALX4
GOBP_POSITIVE_REGULATION_OF_SMOOTH_MUSCLE_CONTRACTION	2.026		FALSE	2.026	24.573		2		NMU;NPNT
GOBP_RESPONSE_TO_CHEMOKINE	1.35	2.697	TRUE	2.0235	7.935	10.547	2	4	DUSP1;FOXC1	CXCL3;FOXC1;CXCL2;DUSP1
GOBP_ENDOCHONDRAL_BONE_MORPHOGENESIS	1.667	2.365	TRUE	2.016	13.364	13.323	2	3	COL2A1;FOXC1	FOXC1;COL2A1;BMP4
GOBP_REGULATION_OF_RESPONSE_TO_WOUNDING		2.012	FALSE	2.012		6.1		4		F11;FAP;EPPK1;KLF4
GOBP_TRABECULA_FORMATION		2.011	FALSE	2.011		20.251		2		ADGRG6;SFRP1
GOBP_LEUKOCYTE_MIGRATION		2.009	FALSE	2.009		3.945		6		CXCL3;DUSP1;DPP4;CXCL2;PDGFD;PRSS56
GOBP_REGULATION_OF_BODY_FLUID_LEVELS		2.009	FALSE	2.009		3.945		6		PRLR;FAP;F2RL2;F11;MYO5B;PRSS56
GOBP_EMBRYONIC_HINDLIMB_MORPHOGENESIS	2.08	1.933	TRUE	2.0065	27.206	18.081	2	2	TWIST1;ALX4	TWIST1;BMP4
GOBP_EMBRYONIC_DIGIT_MORPHOGENESIS	1.656	2.352	TRUE	2.004	13.134	13.093	2	3	TWIST1;ALX4	TWIST1;SFRP2;BMP4
GOBP_REGULATION_OF_DEFENSE_RESPONSE		2.004	FALSE	2.004		3.116		8		RAG1;CR1;FCGR2B;KLF4;PTPN22;FGL2;DUSP10;SMPDL3B
GOBP_SMOOTH_MUSCLE_CONTRACTION	2.003		FALSE	2.003	10.202		3		SULF1;NMU;NPNT
GOBP_APPENDAGE_MORPHOGENESIS	1.8	2.198	TRUE	1.999	8.047	7.131	3	4	COL2A1;TWIST1;ALX4	BMP4;TWIST1;COL2A1;SFRP2
GOBP_KERATINOCYTE_DIFFERENTIATION	1.8	2.198	TRUE	1.999	8.047	7.131	3	4	TCHH;FOXC1;TGM1	DSP;FOXC1;WNT16;TCHH
GOBP_CARDIAC_CONDUCTION	1.332	2.65	TRUE	1.991	7.695	10.228	2	4	KCNJ2;TRDN	TRDN;DSP;PKP2;KCNJ2
GOBP_REGULATION_OF_PRODUCTION_OF_MOLECULAR_MEDIATOR_OF_IMMUNE_RESPONSE		1.989	FALSE	1.989		5.991		4		NR4A3;CR1;FCGR2B;PTPN22
GOBP_BICARBONATE_TRANSPORT	2.061	1.913	TRUE	1.987	26.268	17.458	2	2	SLC26A7;SLC26A2	SLC26A2;SLC26A7
GOBP_REGULATION_OF_CELLULAR_LOCALIZATION		1.987	FALSE	1.987		2.851		9		TRDN;TMEM30B;GPC6;METTL21C;CSRP3;BMP4;CEMIP;PCSK9;CDH1
GOBP_CELLULAR_RESPONSE_TO_ACID_CHEMICAL		1.985	FALSE	1.985		8.934		3		SIX1;PDGFD;COL4A6
GOBP_GLOMERULAR_EPITHELIUM_DEVELOPMENT		1.985	FALSE	1.985		19.472		2		FOXC1;BMP4
GOBP_REGULATION_OF_NON_CANONICAL_WNT_SIGNALING_PATHWAY		1.985	FALSE	1.985		19.472		2		SFRP2;SFRP1
GOBP_EMBRYONIC_CAMERA_TYPE_EYE_MORPHOGENESIS		1.985	FALSE	1.985		19.472		2		WNT16;TWIST1
GOBP_STEROID_METABOLIC_PROCESS	1.65	2.299	TRUE	1.9745	4.717	4.702	4	6	CYP3A4;PRLR;CYP26A1;LEPR	PRLR;CYP3A4;LEPR;CYP26A1;PCSK9;EGR1
GOBP_MYOBLAST_DIFFERENTIATION		1.974	FALSE	1.974		8.83		3		CDON;SMYD1;BMP4
GOBP_REGULATION_OF_HEMATOPOIETIC_PROGENITOR_CELL_DIFFERENTIATION	1.973		FALSE	1.973	22.405		2		FOXC1;MIXL1
GOBP_MICROVILLUS_ORGANIZATION	2.042	1.895	TRUE	1.9685	25.393	16.876	2	2	PLD1;KLF5	KLF5;PLD1
GOBP_NEGATIVE_REGULATION_OF_OSTEOCLAST_DIFFERENTIATION	2.042	1.895	TRUE	1.9685	25.393	16.876	2	2	LRRC17;SFRP1	LRRC17;SFRP1
GOBP_HEMATOPOIETIC_STEM_CELL_DIFFERENTIATION	2.042	1.895	TRUE	1.9685	25.393	16.876	2	2	SFRP1;FOXC1	FOXC1;SFRP1
GOBP_CARDIAC_CELL_DEVELOPMENT		1.962	FALSE	1.962		8.729		3		TTN;CSRP3;BMP4
GOBP_SMOOTH_MUSCLE_CELL_PROLIFERATION		1.961	FALSE	1.961		5.853		4		NR4A3;PDGFD;OGN;BMP4
GOBP_POSITIVE_REGULATION_OF_EPIDERMAL_CELL_DIFFERENTIATION		1.959	FALSE	1.959		18.751		2		FOXC1;BMP4
GOBP_APOPTOTIC_PROCESS_INVOLVED_IN_MORPHOGENESIS		1.959	FALSE	1.959		18.751		2		FOXC1;BMP4
GOBP_CELL_COMMUNICATION_BY_ELECTRICAL_COUPLING_INVOLVED_IN_CARDIAC_CONDUCTION		1.959	FALSE	1.959		18.751		2		TRDN;PKP2
GOBP_POSITIVE_REGULATION_OF_NERVOUS_SYSTEM_PROCESS	1.957		FALSE	1.957	21.765		2		EGR2;NCMAP
GOBP_COLLAGEN_FIBRIL_ORGANIZATION	1.621	2.288	TRUE	1.9545	12.287	12.249	2	3	COL2A1;FOXC1	FOXC1;COL2A1;SFRP2
GOBP_MUCOPOLYSACCHARIDE_METABOLIC_PROCESS		1.953	FALSE	1.953		8.63		3		CEMIP;EGFLAM;NDNF
GOBP_BONE_GROWTH	2.026	1.874	TRUE	1.95	24.573	16.331	2	2	BNC2;LEPR	BNC2;LEPR
GOBP_NEGATIVE_REGULATION_OF_WNT_SIGNALING_PATHWAY		1.949	FALSE	1.949		5.786		4		SHISA2;EGR1;SFRP2;SFRP1
GOBP_ENDOTHELIAL_CELL_MIGRATION		1.944	FALSE	1.944		4.504		5		MEOX2;DPP4;FAP;KLF4;BMP4
GOBP_NEGATIVE_REGULATION_OF_REPRODUCTIVE_PROCESS	1.609	2.272	TRUE	1.9405	12.092	12.054	2	3	SULF1;DUSP1	DUSP1;BMP4;SULF1
GOBP_REGULATION_OF_CARDIAC_MUSCLE_CELL_ACTION_POTENTIAL		1.933	FALSE	1.933		18.081		2		DSP;PKP2
GOBP_REGULATION_OF_METAL_ION_TRANSPORT		1.932	FALSE	1.932		3.769		6		TRDN;KCNJ2;PKP2;METTL21C;CEMIP;PCSK9
GOBP_REGULATION_OF_FATTY_ACID_OXIDATION	2.006	1.855	TRUE	1.9305	23.805	15.821	2	2	TWIST1;NR4A3	NR4A3;TWIST1
GOBP_RESPONSE_TO_PEPTIDE_HORMONE		1.929	FALSE	1.929		3.759		6		NR4A3;CSRP3;PCSK9;EGR2;EGR1;NR4A2
GOBP_REGULATION_OF_OSTEOCLAST_DIFFERENTIATION	1.602	2.256	TRUE	1.929	11.903	11.866	2	3	LRRC17;SFRP1	LRRC17;FOS;SFRP1
GOBP_REGULATION_OF_KERATINOCYTE_PROLIFERATION	1.923		FALSE	1.923	20.589		2		EPPK1;TGM1
GOBP_POSITIVE_REGULATION_OF_MUSCLE_HYPERTROPHY	1.923		FALSE	1.923	20.589		2		NR4A3;TRPC3
GOBP_ORGANIC_ACID_TRANSMEMBRANE_TRANSPORT	1.742	2.104	TRUE	1.923	7.468	6.618	3	4	SLC6A20;SLC25A21;SLC32A1	SLC6A5;SLC23A1;SLC38A4;SLC25A21
GOBP_REGULATION_OF_EXTRINSIC_APOPTOTIC_SIGNALING_PATHWAY	1.742	2.104	TRUE	1.923	7.468	6.618	3	4	SFRP1;ATF3;COL2A1	SFRP2;BMP4;COL2A1;SFRP1
GOBP_CELLULAR_RESPONSE_TO_ALCOHOL		1.921	FALSE	1.921		8.345		3		NPAS4;CDH1;SFRP1
GOBP_NEGATIVE_REGULATION_OF_LEUKOCYTE_PROLIFERATION		1.921	FALSE	1.921		8.345		3		CR1;FCGR2B;BMP4
GOBP_NEGATIVE_REGULATION_OF_IMMUNE_RESPONSE		1.921	FALSE	1.921		5.657		4		FGL2;CR1;FCGR2B;DUSP10
GOBP_CELLULAR_SENESCENCE		1.921	FALSE	1.921		8.345		3		PLA2R1;TWIST1;WNT16
GOBP_TRANSMEMBRANE_RECEPTOR_PROTEIN_TYROSINE_KINASE_SIGNALING_PATHWAY	1.784	2.051	TRUE	1.9175	3.605	3.194	6	8	COL4A6;NR4A3;SHISA2;SULF1;PRLR;FOXC1	PRLR;NR4A3;SHISA2;SULF1;FOXC1;COL4A6;CSRP3;PDGFD
GOBP_SYNAPSE_ASSEMBLY		1.914	FALSE	1.914		5.625		4		GPC6;NPAS4;CDH1;SIX1
GOBP_PHARYNGEAL_SYSTEM_DEVELOPMENT		1.913	FALSE	1.913		17.458		2		SIX1;BMP4
GOBP_NEGATIVE_REGULATION_OF_RESPONSE_TO_WOUNDING		1.913	FALSE	1.913		8.254		3		F11;FAP;EPPK1
GOBP_CRANIAL_NERVE_MORPHOGENESIS		1.913	FALSE	1.913		17.458		2		SIX1;EGR2
GOBP_REGULATION_OF_MESENCHYMAL_CELL_PROLIFERATION		1.913	FALSE	1.913		17.458		2		SIX1;BMP4
GOBP_STEROL_METABOLIC_PROCESS	1.732	2.094	TRUE	1.913	7.372	6.533	3	4	CYP3A4;CYP26A1;LEPR	CYP26A1;PCSK9;CYP3A4;LEPR
GOBP_INOSITOL_LIPID_MEDIATED_SIGNALING		1.912	FALSE	1.912		5.594		4		PDGFD;WNT16;TWIST1;PLD1
GOBP_FORELIMB_MORPHOGENESIS	1.91		FALSE	1.91	20.047		2		TWIST1;ALX4
GOBP_FEEDING_BEHAVIOR	2.038	1.779	TRUE	1.9085	10.679	7.097	3	3	NMU;NR4A3;LEPR	NR4A3;FOS;LEPR
GOBP_REGULATION_OF_PROTEIN_LOCALIZATION		1.906	FALSE	1.906		2.742		9		GPC6;TMEM30B;CEMIP;CSRP3;BMP4;SIX1;TTN;CDH1;SFRP1
GOBP_NEGATIVE_REGULATION_OF_INFLAMMATORY_RESPONSE		1.905	FALSE	1.905		5.563		4		FCGR2B;SMPDL3B;KLF4;DUSP10
GOBP_NOTCH_SIGNALING_PATHWAY		1.905	FALSE	1.905		5.563		4		SIX1;FOXC1;POSTN;GAS2
GOBP_SENSORY_PERCEPTION		1.903	FALSE	1.903		2.565		10		CLIC5;PKHD1L1;CNGB3;CEMIP;PIEZO2;PDE6A;COL2A1;SIX1;RP1L1;GJA3
GOBP_XENOBIOTIC_METABOLIC_PROCESS	2.031	1.773	TRUE	1.902	10.58	7.032	3	3	CYP3A4;FMO1;CYP26A1	CYP26A1;CYP3A4;FMO1
GOBP_POSITIVE_REGULATION_OF_TRANSMEMBRANE_TRANSPORT	1.46	2.343	TRUE	1.9015	5.365	5.942	3	5	KCNJ2;TRDN;NR4A3	TRDN;NR4A3;KCNJ2;CLTCL1;CEMIP
GOBP_MUSCLE_CELL_DEVELOPMENT		1.9	FALSE	1.9		5.533		4		SIX1;TTN;CSRP3;BMP4
GOBP_POSITIVE_REGULATION_OF_VASCULATURE_DEVELOPMENT		1.9	FALSE	1.9		5.533		4		CYSLTR1;TWIST1;KLF4;SFRP2
GOBP_CELL_ACTIVATION_INVOLVED_IN_IMMUNE_RESPONSE		1.9	FALSE	1.9		4.349		5		NR4A3;CR1;FCGR2B;NFKBID;FGL2
GOBP_CELL_JUNCTION_ORGANIZATION		1.897	FALSE	1.897		2.948		8		GPC6;NPAS4;FCGR2B;PKP2;DSP;SIX1;CDH1;SFRP1
GOBP_OSTEOBLAST_PROLIFERATION	1.973	1.815	TRUE	1.894	22.405	14.89	2	2	LRRC17;SFRP1	LRRC17;SFRP1
GOBP_RETINOIC_ACID_METABOLIC_PROCESS	1.973	1.815	TRUE	1.894	22.405	14.89	2	2	CYP3A4;CYP26A1	CYP26A1;CYP3A4
GOBP_POSITIVE_REGULATION_OF_SMOOTH_MUSCLE_CELL_PROLIFERATION		1.887	FALSE	1.887		7.994		3		NR4A3;PDGFD;BMP4
GOBP_POSITIVE_REGULATION_OF_JNK_CASCADE		1.887	FALSE	1.887		7.994		3		FZD7;FCGR2B;WNT16
GOBP_NEURON_MIGRATION	2.363	1.41	TRUE	1.8865	9.29	4.631	4	3	CELSR1;TWIST1;NR4A2;NDNF	TWIST1;NDNF;NR4A2
GOBP_HINDLIMB_MORPHOGENESIS	1.957	1.798	TRUE	1.8775	21.765	14.465	2	2	TWIST1;ALX4	TWIST1;BMP4
GOBP_REGULATION_OF_STRIATED_MUSCLE_CONTRACTION		1.876	FALSE	1.876		7.911		3		DSP;PKP2;KCNJ2
GOBP_REGULATION_OF_B_CELL_DIFFERENTIATION		1.874	FALSE	1.874		16.331		2		CR1;SFRP1
GOBP_CELLULAR_RESPONSE_TO_VITAMIN		1.874	FALSE	1.874		16.331		2		POSTN;SFRP1
GOBP_CHONDROCYTE_DEVELOPMENT		1.874	FALSE	1.874		16.331		2		SFRP2;SULF1
GOBP_CHLORIDE_TRANSPORT	2.003	1.741	TRUE	1.872	10.202	6.78	3	3	SLC26A7;SLC26A2;CLIC5	CLIC5;SLC26A7;SLC26A2
GOBP_REGULATION_OF_ADAPTIVE_IMMUNE_RESPONSE		1.871	FALSE	1.871		5.386		4		CR1;NFKBID;FCGR2B;DUSP10
GOBP_CELL_JUNCTION_ASSEMBLY		1.87	FALSE	1.87		3.608		6		GPC6;NPAS4;PKP2;SIX1;CDH1;SFRP1
GOBP_NEGATIVE_REGULATION_OF_EXTRINSIC_APOPTOTIC_SIGNALING_PATHWAY		1.868	FALSE	1.868		7.829		3		BMP4;COL2A1;SFRP2
GOBP_REGULATION_OF_STRIATED_MUSCLE_CELL_DIFFERENTIATION		1.858	FALSE	1.858		7.749		3		FZD7;SMYD1;BMP4
GOBP_BASEMENT_MEMBRANE_ORGANIZATION		1.855	FALSE	1.855		15.821		2		GAS2;LAMB3
GOBP_POSITIVE_REGULATION_OF_EPIDERMIS_DEVELOPMENT		1.855	FALSE	1.855		15.821		2		FOXC1;BMP4
GOBP_RESPONSE_TO_X_RAY		1.855	FALSE	1.855		15.821		2		SFRP2;SFRP1
GOBP_AORTIC_VALVE_MORPHOGENESIS		1.855	FALSE	1.855		15.821		2		TWIST1;BMP4
GOBP_REGULATION_OF_MEMBRANE_POTENTIAL		1.855	FALSE	1.855		3.574		6		TRDN;KCNJ2;NPAS4;PKP2;DSP;PIEZO2
GOBP_HEART_FORMATION		1.855	FALSE	1.855		15.821		2		SIX1;BMP4
GOBP_MULTICELLULAR_ORGANISMAL_SIGNALING	1.68	2.021	TRUE	1.8505	6.925	6.137	3	4	KCNJ2;TRDN;CHRM5	TRDN;DSP;PKP2;KCNJ2
GOBP_CELLULAR_RESPONSE_TO_OXYGEN_LEVELS	1.68	2.021	TRUE	1.8505	6.925	6.137	3	4	SFRP1;TWIST1;NDNF	EGR1;NDNF;SFRP1;TWIST1
GOBP_EXPORT_FROM_CELL		1.843	FALSE	1.843		2.655		9		NR4A3;FCGR2B;FOXD1;SLC6A4;MCTP2;SLC35G1;GALR1;TTN;SFRP1
GOBP_SCHWANN_CELL_DIFFERENTIATION	1.923	1.762	TRUE	1.8425	20.589	13.683	2	2	EGR2;NCMAP	ADGRG6;EGR2
GOBP_NEGATIVE_REGULATION_OF_METAPHASE_ANAPHASE_TRANSITION_OF_CELL_CYCLE	1.842		FALSE	1.842	18.138		2		DUSP1;CENPF
GOBP_OVULATION_CYCLE	1.531	2.152	TRUE	1.8415	10.729	10.696	2	3	PGR;GAS2	PGR;EGR1;GAS2
GOBP_REGULATION_OF_CHEMOTAXIS	1.418	2.265	TRUE	1.8415	5.079	5.625	3	5	DUSP1;SEMA3D;DPP4	DUSP1;DPP4;SEMA3D;PDGFD;PRSS56
GOBP_NEGATIVE_REGULATION_OF_ANTIGEN_RECEPTOR_MEDIATED_SIGNALING_PATHWAY		1.833	FALSE	1.833		15.342		2		FCGR2B;PTPN22
GOBP_NEGATIVE_REGULATION_OF_LYMPHOCYTE_APOPTOTIC_PROCESS		1.833	FALSE	1.833		15.342		2		BMP4;RAG1
GOBP_FC_RECEPTOR_MEDIATED_STIMULATORY_SIGNALING_PATHWAY		1.833	FALSE	1.833		15.342		2		NR4A3;FCGR2B
GOBP_COGNITION		1.833	FALSE	1.833		4.136		5		EGR2;RAG1;NPAS4;SLC6A4;FOS
GOBP_REGULATION_OF_ORGAN_GROWTH		1.832	FALSE	1.832		7.519		3		TP73;FOXC1;SLC6A4
GOBP_SOMATIC_STEM_CELL_POPULATION_MAINTENANCE	1.828		FALSE	1.828	17.716		2		SFRP1;SIX2
GOBP_FEAR_RESPONSE	1.91	1.744	TRUE	1.827	20.047	13.323	2	2	RAG1;DPP4	DPP4;RAG1
GOBP_REGULATION_OF_FIBROBLAST_GROWTH_FACTOR_RECEPTOR_SIGNALING_PATHWAY	1.91	1.744	TRUE	1.827	20.047	13.323	2	2	SULF1;SHISA2	SHISA2;SULF1
GOBP_SKELETAL_MUSCLE_TISSUE_REGENERATION	1.91	1.744	TRUE	1.827	20.047	13.323	2	2	FZD7;KLF5	FZD7;KLF5
GOBP_NEGATIVE_REGULATION_OF_INTERLEUKIN_8_PRODUCTION	1.91	1.744	TRUE	1.827	20.047	13.323	2	2	PTPN22;KLF4	KLF4;PTPN22
GOBP_GLIOGENESIS	1.752	1.9	TRUE	1.826	5.236	4.349	4	5	EGR2;LEPR;DUSP10;NCMAP	LEPR;TP73;ADGRG6;DUSP10;EGR2
GOBP_REGULATION_OF_EPITHELIAL_CELL_MIGRATION	1.752	1.9	TRUE	1.826	5.236	4.349	4	5	MEOX2;KLF4;EPPK1;DUSP10	MEOX2;KLF4;BMP4;DUSP10;EPPK1
GOBP_REGULATION_OF_MUSCLE_CONTRACTION	1.655	1.985	TRUE	1.82	6.722	5.956	3	4	NMU;KCNJ2;NPNT	DSP;PKP2;KCNJ2;NPNT
GOBP_ACTIN_MEDIATED_CELL_CONTRACTION		1.815	FALSE	1.815		7.373		3		DSP;PKP2;KCNJ2
GOBP_DEVELOPMENTAL_INDUCTION		1.815	FALSE	1.815		14.89		2		SIX1;BMP4
GOBP_POSITIVE_REGULATION_OF_ANIMAL_ORGAN_MORPHOGENESIS		1.815	FALSE	1.815		14.89		2		SIX1;BMP4
GOBP_CELL_COMMUNICATION_BY_ELECTRICAL_COUPLING		1.815	FALSE	1.815		14.89		2		TRDN;PKP2
GOBP_MATURE_B_CELL_DIFFERENTIATION		1.815	FALSE	1.815		14.89		2		CR1;FCGR2B
GOBP_POSITIVE_REGULATION_OF_RHO_PROTEIN_SIGNAL_TRANSDUCTION		1.815	FALSE	1.815		14.89		2		ABRA;F2RL2
GOBP_REGULATION_OF_T_CELL_APOPTOTIC_PROCESS		1.815	FALSE	1.815		14.89		2		BMP4;RAG1
GOBP_POSITIVE_REGULATION_OF_BINDING	1.652	1.976	TRUE	1.814	6.682	5.921	3	4	TWIST1;KLF4;FOXC1	FOXC1;TWIST1;KLF4;BMP4
GOBP_NEGATIVE_REGULATION_OF_PROTEIN_METABOLIC_PROCESS	1.316	2.305	TRUE	1.8105	2.364	2.693	7	12	DUSP1;PTPN22;SFRP1;TWIST1;KLF4;DUSP10;RAG1	PTPRH;DUSP1;RAG1;CR1;TWIST1;KLF4;PTPN22;BMP4;DUSP10;SFRP2;SPINK2;SFRP1
GOBP_POSITIVE_REGULATION_OF_FATTY_ACID_METABOLIC_PROCESS	1.893	1.728	TRUE	1.8105	19.533	12.981	2	2	TWIST1;NR4A3	NR4A3;TWIST1
GOBP_NEGATIVE_REGULATION_OF_MITOTIC_CELL_CYCLE	1.984	1.63	TRUE	1.807	6.511	4.327	4	4	DUSP1;CENPF;FOXC1;KLF4	FOXC1;KLF4;BMP4;DUSP1
GOBP_MUSCLE_CELL_MIGRATION		1.805	FALSE	1.805		7.302		3		SIX1;NR4A3;PDGFD
GOBP_REGULATION_OF_DNA_BINDING	1.937	1.672	TRUE	1.8045	9.444	6.276	3	3	TWIST1;KLF4;FOXC1	FOXC1;TWIST1;KLF4
GOBP_POSITIVE_REGULATION_OF_MUSCLE_CONTRACTION	1.8		FALSE	1.8	16.928		2		NMU;NPNT
GOBP_CELL_MATRIX_ADHESION	1.975	1.623	TRUE	1.799	6.456	4.29	4	4	SFRP1;ITGBL1;NPNT;FREM1	ITGBL1;FREM1;SFRP1;NPNT
GOBP_REGULATION_OF_CARDIOCYTE_DIFFERENTIATION		1.798	FALSE	1.798		14.465		2		FZD7;BMP4
GOBP_NEUTROPHIL_CHEMOTAXIS		1.798	FALSE	1.798		7.232		3		CXCL3;CXCL2;DPP4
GOBP_VENTRICULAR_CARDIAC_MUSCLE_CELL_ACTION_POTENTIAL		1.798	FALSE	1.798		14.465		2		DSP;PKP2
GOBP_BRANCHING_INVOLVED_IN_BLOOD_VESSEL_MORPHOGENESIS		1.798	FALSE	1.798		14.465		2		SFRP2;GBX2
GOBP_NEGATIVE_REGULATION_OF_ION_TRANSMEMBRANE_TRANSPORT		1.798	FALSE	1.798		7.232		3		TRDN;PCSK9;TWIST1
GOBP_REGULATION_OF_HEART_RATE		1.798	FALSE	1.798		7.232		3		DSP;PKP2;KCNJ2
GOBP_CHONDROITIN_SULFATE_PROTEOGLYCAN_METABOLIC_PROCESS		1.798	FALSE	1.798		14.465		2		EGFLAM;NDNF
GOBP_EMBRYONIC_EYE_MORPHOGENESIS		1.798	FALSE	1.798		14.465		2		WNT16;TWIST1
GOBP_REGULATION_OF_GLIAL_CELL_DIFFERENTIATION	1.494	2.101	TRUE	1.7975	10.157	10.125	2	3	EGR2;DUSP10	TP73;EGR2;DUSP10
GOBP_HEMATOPOIETIC_PROGENITOR_CELL_DIFFERENTIATION	1.923	1.66	TRUE	1.7915	9.29	6.174	3	3	SFRP1;FOXC1;MIXL1	FOXC1;BMP4;SFRP1
GOBP_TISSUE_REMODELING	1.632	1.949	TRUE	1.7905	6.53	5.786	3	4	SFRP1;FOXC1;LEPR	FOXC1;WNT16;SFRP1;LEPR
GOBP_LYMPHOCYTE_ACTIVATION_INVOLVED_IN_IMMUNE_RESPONSE		1.79	FALSE	1.79		5.013		4		CR1;NFKBID;FCGR2B;FGL2
GOBP_REGULATION_OF_MITOTIC_SISTER_CHROMATID_SEGREGATION	1.789		FALSE	1.789	16.56		2		DUSP1;CENPF
GOBP_ORGANIC_ACID_METABOLIC_PROCESS	1.944	1.618	TRUE	1.781	3.161	2.363	8	9	SLC26A2;CYP26A1;NR4A3;FMO1;TWIST1;CYP3A4;CYP4B1;SLC25A21	NR4A3;CYP4B1;CYP3A4;TWIST1;CYP26A1;SLC23A1;SLC26A2;FMO1;SLC25A21
GOBP_CALCIUM_ION_TRANSMEMBRANE_TRANSPORT	2.243	1.315	TRUE	1.779	6.084	3.235	5	4	TRPC3;SLC35G1;CHRNA10;GP5;TRDN	TRDN;SLC35G1;METTL21C;CEMIP
GOBP_TEMPERATURE_HOMEOSTASIS	1.625	1.933	TRUE	1.779	6.456	5.721	3	4	NMU;PRLR;LEPR	PRLR;GPR3;EGR1;LEPR
GOBP_NEURAL_TUBE_PATTERNING		1.779	FALSE	1.779		14.063		2		BMP4;GBX2
GOBP_NEGATIVE_REGULATION_OF_TRANSPORTER_ACTIVITY		1.779	FALSE	1.779		7.097		3		TRDN;PCSK9;TWIST1
GOBP_POSITIVE_REGULATION_OF_MORPHOGENESIS_OF_AN_EPITHELIUM		1.779	FALSE	1.779		14.063		2		SIX1;BMP4
GOBP_MULTICELLULAR_ORGANISM_REPRODUCTION		1.779	FALSE	1.779		2.568		9		PGR;SLC6A4;FOXC1;GAS2;BMP4;TDRD1;SPINK2;EGR1;SFRP1
GOBP_RELEASE_OF_SEQUESTERED_CALCIUM_ION_INTO_CYTOSOL_BY_ENDOPLASMIC_RETICULUM		1.779	FALSE	1.779		14.063		2		TRDN;METTL21C
GOBP_REGULATORY_T_CELL_DIFFERENTIATION		1.779	FALSE	1.779		14.063		2		CR1;DUSP10
GOBP_METENCEPHALON_DEVELOPMENT		1.779	FALSE	1.779		7.097		3		FOXC1;FCGR2B;GBX2
GOBP_REGULATION_OF_IMMUNE_RESPONSE		1.779	FALSE	1.779		2.568		9		NR4A3;CR1;FCGR2B;PTPN22;TNIP3;NFKBID;FGL2;DUSP10;SMPDL3B
GOBP_POSITIVE_REGULATION_OF_PHOSPHORUS_METABOLIC_PROCESS		1.779	FALSE	1.779		2.568		9		PRLR;NPNT;LEPR;SFRP2;BMP4;CEMIP;FZD7;PDGFD;EGR1
GOBP_REGULATION_OF_DNA_DAMAGE_RESPONSE_SIGNAL_TRANSDUCTION_BY_P53_CLASS_MEDIATOR		1.779	FALSE	1.779		14.063		2		PLA2R1;TWIST1
GOBP_ACID_SECRETION	1.776		FALSE	1.776	16.208		2		SLC26A7;CHRM5
GOBP_APOPTOTIC_SIGNALING_PATHWAY		1.773	FALSE	1.773		3.014		7		NR4A2;METTL21C;TP73;COL2A1;SFRP2;BMP4;SFRP1
GOBP_IMMUNE_RESPONSE_REGULATING_CELL_SURFACE_RECEPTOR_SIGNALING_PATHWAY		1.771	FALSE	1.771		3.943		5		NR4A3;CR1;FCGR2B;PTPN22;NFKBID
GOBP_T_CELL_DIFFERENTIATION_IN_THYMUS	1.472	2.065	TRUE	1.7685	9.766	9.736	2	3	FZD7;RAG1	FZD7;BMP4;RAG1
GOBP_POSITIVE_REGULATION_OF_CANONICAL_WNT_SIGNALING_PATHWAY		1.764	FALSE	1.764		6.967		3		PTK7;SFRP2;SFRP1
GOBP_NEGATIVE_REGULATION_OF_CELL_MIGRATION_INVOLVED_IN_SPROUTING_ANGIOGENESIS	1.842	1.682	TRUE	1.762	18.138	12.054	2	2	MEOX2;KLF4	MEOX2;KLF4
GOBP_REGULATION_OF_MYELINATION	1.762		FALSE	1.762	15.87		2		EGR2;NCMAP
GOBP_SPECIFICATION_OF_ANIMAL_ORGAN_IDENTITY		1.762	FALSE	1.762		13.683		2		SIX1;BMP4
GOBP_NEGATIVE_REGULATION_OF_ORGAN_GROWTH		1.762	FALSE	1.762		13.683		2		TP73;SLC6A4
GOBP_EMBRYONIC_CAMERA_TYPE_EYE_DEVELOPMENT		1.762	FALSE	1.762		13.683		2		WNT16;TWIST1
GOBP_NEGATIVE_REGULATION_OF_CELL_CYCLE	1.973	1.532	TRUE	1.7525	4.921	3.27	5	5	DUSP1;CENPF;KLF4;FOXC1;GMNC	DUSP1;KLF4;FOXC1;BMP4;GMNC
GOBP_RESPONSE_TO_OSMOTIC_STRESS	1.46	2.043	TRUE	1.7515	9.522	9.493	2	3	FMO1;RCSD1	PAPPA2;FMO1;RCSD1
GOBP_CENTRAL_NERVOUS_SYSTEM_NEURON_DEVELOPMENT	1.46	2.043	TRUE	1.7515	9.522	9.493	2	3	NR4A2;NDNF	NDNF;NR4A2;GBX2
GOBP_REGULATION_OF_BONE_MINERALIZATION	1.46	2.043	TRUE	1.7515	9.522	9.493	2	3	TWIST1;TENT5A	BMP4;TWIST1;TENT5A
GOBP_SKELETAL_MUSCLE_CONTRACTION	1.828	1.67	TRUE	1.749	17.716	11.774	2	2	KCNJ2;RCSD1	KCNJ2;RCSD1
GOBP_FAT_SOLUBLE_VITAMIN_METABOLIC_PROCESS	1.828	1.67	TRUE	1.749	17.716	11.774	2	2	CYP3A4;CYP26A1	CYP26A1;CYP3A4
GOBP_VITAMIN_METABOLIC_PROCESS		1.746	FALSE	1.746		6.842		3		CYP26A1;SLC23A1;CYP3A4
GOBP_REGULATION_OF_PHOSPHATIDYLINOSITOL_3_KINASE_SIGNALING		1.746	FALSE	1.746		6.842		3		PDGFD;WNT16;TWIST1
GOBP_NEGATIVE_REGULATION_OF_PRODUCTION_OF_MOLECULAR_MEDIATOR_OF_IMMUNE_RESPONSE		1.744	FALSE	1.744		13.323		2		CR1;FCGR2B
GOBP_POSITIVE_REGULATION_OF_LOCOMOTION		1.744	FALSE	1.744		2.963		7		NR4A3;TWIST1;SEMA3D;BMP4;CEMIP;PDGFD;PRSS56
GOBP_NERVE_DEVELOPMENT	1.451	2.035	TRUE	1.743	9.405	9.375	2	3	SULF1;EGR2	SIX1;EGR2;SULF1
GOBP_POSITIVE_REGULATION_OF_EXTRINSIC_APOPTOTIC_SIGNALING_PATHWAY	1.742		FALSE	1.742	15.236		2		SFRP1;ATF3
GOBP_MYELOID_LEUKOCYTE_DIFFERENTIATION		1.742	FALSE	1.742		4.799		4		LRRC17;BMP4;FOS;SFRP1
GOBP_CELLULAR_COMPONENT_ASSEMBLY_INVOLVED_IN_MORPHOGENESIS		1.741	FALSE	1.741		6.78		3		TTN;SPINK2;CSRP3
GOBP_NEUTRAL_AMINO_ACID_TRANSPORT	1.732		FALSE	1.732	14.937		2		SLC6A20;SLC32A1
GOBP_NEGATIVE_REGULATION_OF_RESPONSE_TO_BIOTIC_STIMULUS		1.731	FALSE	1.731		6.72		3		FGL2;CR1;DUSP10
GOBP_RESPONSE_TO_PROGESTERONE		1.728	FALSE	1.728		12.981		2		FOS;FOSB
GOBP_CELLULAR_COMPONENT_MORPHOGENESIS		1.728	FALSE	1.728		2.689		8		NR4A2;FOXD1;SEMA3D;CSRP3;GBX2;SPINK2;EGR2;TTN
GOBP_RENAL_SYSTEM_PROCESS		1.723	FALSE	1.723		6.661		3		MYO5B;BMP4;SULF1
GOBP_RESPONSE_TO_VITAMIN	1.437	2.009	TRUE	1.723	9.178	9.15	2	3	SFRP1;CYP26A1	CYP26A1;POSTN;SFRP1
GOBP_REGULATION_OF_INTRACELLULAR_TRANSPORT		1.721	FALSE	1.721		3.801		5		TMEM30B;BMP4;CEMIP;PCSK9;CDH1
GOBP_NEGATIVE_REGULATION_OF_TRANSPORT		1.714	FALSE	1.714		3.259		6		TRDN;PLA2R1;TWIST1;FCGR2B;PCSK9;SFRP1
GOBP_NEGATIVE_REGULATION_OF_EPITHELIAL_TO_MESENCHYMAL_TRANSITION		1.712	FALSE	1.712		12.657		2		SFRP2;SFRP1
GOBP_REGULATION_OF_SECRETION		1.712	FALSE	1.712		2.91		7		FCGR2B;PLA2R1;SLC6A4;MCTP2;GALR1;TTN;SFRP1
GOBP_REGULATION_OF_OLIGODENDROCYTE_DIFFERENTIATION		1.712	FALSE	1.712		12.657		2		TP73;DUSP10
GOBP_POSITIVE_REGULATION_OF_RELEASE_OF_SEQUESTERED_CALCIUM_ION_INTO_CYTOSOL		1.712	FALSE	1.712		12.657		2		TRDN;CEMIP
GOBP_ENDOCARDIAL_CUSHION_MORPHOGENESIS		1.712	FALSE	1.712		12.657		2		TWIST1;BMP4
GOBP_REGULATION_OF_MUSCLE_ORGAN_DEVELOPMENT	1.789	1.628	TRUE	1.7085	16.56	11.006	2	2	CENPF;TWIST1	TWIST1;BMP4
GOBP_T_CELL_ACTIVATION_INVOLVED_IN_IMMUNE_RESPONSE		1.708	FALSE	1.708		6.547		3		FCGR2B;NFKBID;FGL2
GOBP_NEGATIVE_REGULATION_OF_CYSTEINE_TYPE_ENDOPEPTIDASE_ACTIVITY	1.425	1.985	TRUE	1.705	8.962	8.934	2	3	KLF4;RAG1	KLF4;SFRP2;RAG1
GOBP_REGULATION_OF_MYELOID_LEUKOCYTE_DIFFERENTIATION		1.7	FALSE	1.7		6.491		3		LRRC17;FOS;SFRP1
GOBP_REGULATION_OF_LEUKOCYTE_MIGRATION		1.7	FALSE	1.7		4.624		4		DPP4;PDGFD;DUSP1;PRSS56
GOBP_NEGATIVE_CHEMOTAXIS	1.776	1.616	TRUE	1.696	16.208	10.772	2	2	SEMA3D;DPP4	SEMA3D;DPP4
GOBP_POSITIVE_REGULATION_OF_CYTOKINE_PRODUCTION	1.708	1.684	TRUE	1.696	4.001	3.191	5	6	TIGIT;PTPN22;NR4A3;SULF1;TWIST1	NR4A3;PLA2R1;TWIST1;PTPN22;SULF1;EGR1
GOBP_FOREBRAIN_NEURON_DIFFERENTIATION		1.696	FALSE	1.696		12.348		2		NDNF;GBX2
GOBP_PITUITARY_GLAND_DEVELOPMENT		1.696	FALSE	1.696		12.348		2		CDH1;BMP4
GOBP_MESENCHYMAL_CELL_PROLIFERATION		1.696	FALSE	1.696		12.348		2		SIX1;BMP4
GOBP_SEMI_LUNAR_VALVE_DEVELOPMENT		1.696	FALSE	1.696		12.348		2		TWIST1;BMP4
GOBP_DETECTION_OF_ABIOTIC_STIMULUS	1.823	1.562	TRUE	1.6925	8.28	5.503	3	3	CHRNA10;TRPC3;NPFFR2	TTN;CSRP3;PIEZO2
GOBP_GLYCEROPHOSPHOLIPID_METABOLIC_PROCESS	1.692		FALSE	1.692	4.931		4		PLD1;MBOAT1;ENPP6;CHRM5
GOBP_CARTILAGE_DEVELOPMENT	1.539	1.833	TRUE	1.686	5.89	5.219	3	4	SULF1;COL2A1;SIX2	BMP4;COL2A1;SFRP2;SULF1
GOBP_EMBRYONIC_APPENDAGE_MORPHOGENESIS		1.685	FALSE	1.685		6.382		3		BMP4;TWIST1;SFRP2
GOBP_KERATINOCYTE_PROLIFERATION	1.762	1.602	TRUE	1.682	15.87	10.547	2	2	EPPK1;TGM1	WNT16;EPPK1
GOBP_POSITIVE_REGULATION_OF_ERK1_AND_ERK2_CASCADE		1.682	FALSE	1.682		4.541		4		PDGFD;BMP4;PTPN22;NPNT
GOBP_APOPTOTIC_PROCESS_INVOLVED_IN_DEVELOPMENT		1.682	FALSE	1.682		12.054		2		FOXC1;BMP4
GOBP_POSITIVE_REGULATION_OF_BONE_MINERALIZATION		1.682	FALSE	1.682		12.054		2		TENT5A;BMP4
GOBP_REGULATION_OF_INTRACELLULAR_PROTEIN_TRANSPORT		1.682	FALSE	1.682		4.541		4		CEMIP;TMEM30B;BMP4;CDH1
GOBP_CELLULAR_RESPONSE_TO_NUTRIENT		1.682	FALSE	1.682		12.054		2		POSTN;SFRP1
GOBP_SARCOPLASMIC_RETICULUM_CALCIUM_ION_TRANSPORT		1.682	FALSE	1.682		12.054		2		TRDN;METTL21C
GOBP_POSITIVE_REGULATION_OF_GLIAL_CELL_DIFFERENTIATION		1.682	FALSE	1.682		12.054		2		TP73;EGR2
GOBP_POSITIVE_REGULATION_OF_SMOOTH_MUSCLE_CELL_MIGRATION		1.682	FALSE	1.682		12.054		2		NR4A3;PDGFD
GOBP_BONE_MINERALIZATION		1.681	FALSE	1.681		6.328		3		BMP4;TWIST1;TENT5A
GOBP_BONE_REMODELING	1.404	1.953	TRUE	1.6785	8.657	8.63	2	3	SFRP1;LEPR	WNT16;SFRP1;LEPR
GOBP_AXON_DEVELOPMENT		1.677	FALSE	1.677		3.171		6		FOXD1;KLF4;SEMA3D;GBX2;EGR2;NR4A2
GOBP_OVULATION_CYCLE_PROCESS	1.752	1.591	TRUE	1.6715	15.546	10.332	2	2	PGR;GAS2	PGR;GAS2
GOBP_NEGATIVE_REGULATION_OF_MYELOID_LEUKOCYTE_DIFFERENTIATION	1.752	1.591	TRUE	1.6715	15.546	10.332	2	2	LRRC17;SFRP1	LRRC17;SFRP1
GOBP_REGULATION_OF_BONE_REMODELING	1.752	1.591	TRUE	1.6715	15.546	10.332	2	2	SFRP1;LEPR	SFRP1;LEPR
GOBP_NEUROTRANSMITTER_UPTAKE		1.67	FALSE	1.67		11.774		2		SLC6A5;SLC6A4
GOBP_MAMMARY_GLAND_MORPHOGENESIS		1.67	FALSE	1.67		11.774		2		PGR;BMP4
GOBP_CELL_FATE_DETERMINATION		1.67	FALSE	1.67		11.774		2		KLF4;BMP4
GOBP_REGULATION_OF_COLLAGEN_METABOLIC_PROCESS		1.67	FALSE	1.67		11.774		2		FAP;BMP4
GOBP_SARCOMERE_ORGANIZATION		1.67	FALSE	1.67		11.774		2		TTN;CSRP3
GOBP_PHOTORECEPTOR_CELL_MAINTENANCE		1.67	FALSE	1.67		11.774		2		RP1L1;ESRRB
GOBP_NEGATIVE_REGULATION_OF_PROTEOLYSIS		1.668	FALSE	1.668		3.637		5		RAG1;CR1;KLF4;SFRP2;SPINK2
GOBP_CARBOHYDRATE_TRANSMEMBRANE_TRANSPORT		1.668	FALSE	1.668		6.225		3		CLTCL1;NR4A3;SLC23A1
GOBP_NEGATIVE_REGULATION_OF_APOPTOTIC_SIGNALING_PATHWAY		1.664	FALSE	1.664		4.461		4		SFRP2;COL2A1;BMP4;NR4A2
GOBP_CYTOKINE_PRODUCTION	1.411	1.913	TRUE	1.662	2.76	2.751	6	9	TIGIT;PTPN22;NR4A3;SULF1;TWIST1;KLF4	NR4A3;CR1;FCGR2B;KLF4;SULF1;TWIST1;PLA2R1;PTPN22;EGR1
GOBP_REGULATION_OF_EXTRINSIC_APOPTOTIC_SIGNALING_PATHWAY_VIA_DEATH_DOMAIN_RECEPTORS	1.742	1.579	TRUE	1.6605	15.236	10.125	2	2	SFRP1;ATF3	SFRP2;SFRP1
GOBP_MIDBRAIN_DEVELOPMENT	1.39	1.931	TRUE	1.6605	8.464	8.438	2	3	SFRP1;NR4A2	SFRP2;SFRP1;NR4A2
GOBP_CYTOKINE_MEDIATED_SIGNALING_PATHWAY		1.66	FALSE	1.66		3.132		6		CXCL3;PRLR;CXCL2;LEPR;FOXC1;EGR1
GOBP_HEMOSTASIS		1.66	FALSE	1.66		4.441		4		F11;FAP;F2RL2;PRSS56
GOBP_REGULATION_OF_RESPONSE_TO_BIOTIC_STIMULUS		1.66	FALSE	1.66		3.616		5		CR1;FCGR2B;PTPN22;DUSP10;FGL2
GOBP_TOLL_LIKE_RECEPTOR_4_SIGNALING_PATHWAY		1.656	FALSE	1.656		11.506		2		TNIP3;PTPN22
GOBP_POSITIVE_REGULATION_OF_GLUCOSE_TRANSMEMBRANE_TRANSPORT		1.656	FALSE	1.656		11.506		2		CLTCL1;NR4A3
GOBP_COLUMNAR_CUBOIDAL_EPITHELIAL_CELL_DEVELOPMENT		1.656	FALSE	1.656		11.506		2		BMP4;KLF5
GOBP_LUNG_ALVEOLUS_DEVELOPMENT		1.656	FALSE	1.656		11.506		2		PGR;BMP4
GOBP_MYOTUBE_DIFFERENTIATION		1.655	FALSE	1.655		6.124		3		SIX1;SMYD1;KLF5
GOBP_REGULATION_OF_LEUKOCYTE_CHEMOTAXIS		1.655	FALSE	1.655		6.124		3		DPP4;DUSP1;PRSS56
GOBP_REGULATION_OF_INNATE_IMMUNE_RESPONSE		1.651	FALSE	1.651		4.402		4		DUSP10;CR1;FCGR2B;PTPN22
GOBP_KERATINIZATION	1.65		FALSE	1.65	12.911		2		TCHH;TGM1
GOBP_NEGATIVE_REGULATION_OF_OSTEOBLAST_DIFFERENTIATION	1.732	1.565	TRUE	1.6485	14.937	9.927	2	2	SFRP1;TWIST1	TWIST1;SFRP1
GOBP_RHYTHMIC_BEHAVIOR		1.641	FALSE	1.641		11.251		2		EGR1;EGR2
GOBP_THYMUS_DEVELOPMENT		1.641	FALSE	1.641		11.251		2		SIX1;RAG1
GOBP_NEGATIVE_REGULATION_OF_LIPID_TRANSPORT		1.641	FALSE	1.641		11.251		2		PLA2R1;PCSK9
GOBP_TOLL_LIKE_RECEPTOR_SIGNALING_PATHWAY		1.64	FALSE	1.64		6.027		3		TNIP3;SMPDL3B;PTPN22
GOBP_SKIN_DEVELOPMENT	1.813	1.462	TRUE	1.6375	5.56	3.695	4	4	TCHH;FOXC1;TGM1;ALX4	DSP;FOXC1;WNT16;TCHH
GOBP_NEGATIVE_REGULATION_OF_LEUKOCYTE_MIGRATION	1.719	1.554	TRUE	1.6365	14.65	9.736	2	2	DUSP1;DPP4	DPP4;DUSP1
GOBP_CALCIUM_ION_TRANSPORT	1.848	1.414	TRUE	1.631	4.492	2.985	5	5	TRPC3;SLC35G1;CHRNA10;GP5;TRDN	TRDN;CYSLTR1;METTL21C;SLC35G1;CEMIP
GOBP_GRANULOCYTE_CHEMOTAXIS		1.631	FALSE	1.631		5.98		3		CXCL3;CXCL2;DPP4
GOBP_AXIS_SPECIFICATION	1.362	1.895	TRUE	1.6285	8.104	8.079	2	3	SFRP1;SIX2	TDRD1;BMP4;SFRP1
GOBP_REGULATION_OF_HUMORAL_IMMUNE_RESPONSE		1.628	FALSE	1.628		11.006		2		CR1;FCGR2B
GOBP_NEGATIVE_REGULATION_OF_T_CELL_DIFFERENTIATION		1.628	FALSE	1.628		11.006		2		FGL2;BMP4
GOBP_SEQUESTERING_OF_CALCIUM_ION		1.628	FALSE	1.628		5.933		3		CEMIP;TRDN;METTL21C
GOBP_ESTABLISHMENT_OF_PROTEIN_LOCALIZATION		1.628	FALSE	1.628		1.992		13		EGR2;NPNT;TMEM30B;RASSF9;CLTCL1;KDELR3;BMP4;CEMIP;TTN;ABRA;MYO5B;CDH1;SFRP1
GOBP_EXTRACELLULAR_MATRIX_ASSEMBLY		1.628	FALSE	1.628		11.006		2		THSD4;LAMB3
GOBP_TRABECULA_MORPHOGENESIS		1.628	FALSE	1.628		11.006		2		ADGRG6;SFRP1
GOBP_NEUTROPHIL_MIGRATION		1.628	FALSE	1.628		5.933		3		CXCL3;CXCL2;DPP4
GOBP_NEURON_PROJECTION_GUIDANCE		1.628	FALSE	1.628		4.309		4		SEMA3D;FOXD1;EGR2;GBX2
GOBP_CELL_AGING		1.628	FALSE	1.628		5.933		3		PLA2R1;TWIST1;WNT16
GOBP_CELL_CELL_ADHESION_VIA_PLASMA_MEMBRANE_ADHESION_MOLECULES	1.8	1.449	TRUE	1.6245	5.5	3.655	4	4	CELSR1;KLF4;GPC6;CLDN7	GPC6;FAT4;KLF4;CDH1
GOBP_REGULATION_OF_NEUROGENESIS		1.622	FALSE	1.622		3.506		5		RASSF10;SEMA3D;TP73;DUSP10;EGR2
GOBP_RESPONSE_TO_ACID_CHEMICAL		1.62	FALSE	1.62		5.887		3		SIX1;PDGFD;COL4A6
GOBP_REGULATION_OF_CELL_DEVELOPMENT		1.618	FALSE	1.618		3.038		6		RASSF10;SEMA3D;TP73;DUSP10;BMP4;EGR2
GOBP_SULFUR_COMPOUND_TRANSPORT	1.695	1.531	TRUE	1.613	14.107	9.375	2	2	SLC26A7;SLC26A2	SLC26A2;SLC26A7
GOBP_POSITIVE_REGULATION_OF_CALCIUM_ION_TRANSPORT_INTO_CYTOSOL	1.695	1.531	TRUE	1.613	14.107	9.375	2	2	TRPC3;TRDN	TRDN;CEMIP
GOBP_OSTEOCLAST_DIFFERENTIATION	1.35	1.876	TRUE	1.613	7.935	7.911	2	3	SFRP1;LRRC17	LRRC17;FOS;SFRP1
GOBP_CELL_FATE_SPECIFICATION	1.35	1.876	TRUE	1.613	7.935	7.911	2	3	FZD7;SIX2	SIX1;FZD7;SFRP2
GOBP_ODONTOGENESIS		1.613	FALSE	1.613		5.842		3		FOXC1;TWIST1;BMP4
GOBP_NEGATIVE_REGULATION_OF_NEURON_DEATH	1.472	1.751	TRUE	1.6115	5.467	4.845	3	4	NR4A2;NDNF;NR4A3	SIX1;NR4A3;NDNF;NR4A2
GOBP_NEGATIVE_REGULATION_OF_VASCULATURE_DEVELOPMENT	1.744	1.477	TRUE	1.6105	7.518	4.996	3	3	SULF1;KLF4;FOXC1	FOXC1;KLF4;SULF1
GOBP_POSITIVE_REGULATION_OF_PROTEIN_METABOLIC_PROCESS		1.604	FALSE	1.604		2.041		12		PRLR;CR1;KLF4;PTPN22;LEPR;BMP4;SFRP2;CEMIP;PDGFD;PCSK9;EGR1;PLD1
GOBP_NEURON_APOPTOTIC_PROCESS		1.604	FALSE	1.604		4.219		4		SIX1;PCSK9;NDNF;NR4A2
GOBP_NEGATIVE_REGULATION_OF_NUCLEAR_DIVISION	1.685	1.521	TRUE	1.603	13.85	9.205	2	2	DUSP1;CENPF	BMP4;DUSP1
GOBP_REGULATION_OF_CELL_ADHESION_MEDIATED_BY_INTEGRIN		1.602	FALSE	1.602		10.547		2		DPP4;SFRP2
GOBP_CORONARY_VASCULATURE_DEVELOPMENT		1.602	FALSE	1.602		10.547		2		PTK7;BMP4
GOBP_REGULATION_OF_CELLULAR_KETONE_METABOLIC_PROCESS		1.601	FALSE	1.601		5.753		3		NR4A3;EGR1;TWIST1
GOBP_REGULATION_OF_BINDING		1.601	FALSE	1.601		3.449		5		TWIST1;KLF4;FOXC1;BMP4;PCSK9
GOBP_ENDOCRINE_SYSTEM_DEVELOPMENT		1.601	FALSE	1.601		5.753		3		SIX1;BMP4;CDH1
GOBP_POSITIVE_REGULATION_OF_COLD_INDUCED_THERMOGENESIS	1.339	1.858	TRUE	1.5985	7.773	7.749	2	3	PRLR;LEPR	PRLR;GPR3;LEPR
GOBP_CHEMOKINE_PRODUCTION	1.339	1.858	TRUE	1.5985	7.773	7.749	2	3	TWIST1;KLF4	EGR1;KLF4;TWIST1
GOBP_NEGATIVE_REGULATION_OF_MITOTIC_CELL_CYCLE_PHASE_TRANSITION	1.596		FALSE	1.596	6.244		3		DUSP1;CENPF;KLF4
GOBP_MULTICELLULAR_ORGANISMAL_MOVEMENT	1.679	1.509	TRUE	1.594	13.603	9.041	2	2	KCNJ2;RCSD1	KCNJ2;RCSD1
GOBP_REGULATION_OF_WOUND_HEALING		1.593	FALSE	1.593		5.71		3		F11;FAP;EPPK1
GOBP_METAPHASE_ANAPHASE_TRANSITION_OF_CELL_CYCLE	1.592		FALSE	1.592	11.72		2		DUSP1;CENPF
GOBP_REGULATION_OF_SMOOTH_MUSCLE_CONTRACTION	1.592		FALSE	1.592	11.72		2		NMU;NPNT
GOBP_ENDOCRINE_HORMONE_SECRETION		1.591	FALSE	1.591		10.332		2		GALR1;FOXD1
GOBP_COCHLEA_DEVELOPMENT		1.591	FALSE	1.591		10.332		2		PTK7;SIX1
GOBP_ENDOCARDIAL_CUSHION_DEVELOPMENT		1.591	FALSE	1.591		10.332		2		TWIST1;BMP4
GOBP_RESPONSE_TO_PURINE_CONTAINING_COMPOUND		1.588	FALSE	1.588		5.667		3		FOS;FOSB;SLC6A4
GOBP_OVARIAN_FOLLICLE_DEVELOPMENT	1.667	1.497	TRUE	1.582	13.364	8.882	2	2	FOXC1;GAS2	FOXC1;GAS2
GOBP_REGULATION_OF_GLIOGENESIS	1.325	1.839	TRUE	1.582	7.618	7.594	2	3	EGR2;DUSP10	TP73;EGR2;DUSP10
GOBP_MAMMARY_GLAND_DEVELOPMENT		1.58	FALSE	1.58		5.625		3		PRLR;PGR;BMP4
GOBP_NEGATIVE_REGULATION_OF_LEUKOCYTE_APOPTOTIC_PROCESS		1.579	FALSE	1.579		10.125		2		BMP4;RAG1
GOBP_FOREBRAIN_GENERATION_OF_NEURONS		1.579	FALSE	1.579		10.125		2		NDNF;GBX2
GOBP_REGULATION_OF_EXTRACELLULAR_MATRIX_ORGANIZATION		1.579	FALSE	1.579		10.125		2		DPP4;FAP
GOBP_CAMP_MEDIATED_SIGNALING		1.579	FALSE	1.579		10.125		2		GPR3;ADGRG6
GOBP_T_CELL_APOPTOTIC_PROCESS		1.579	FALSE	1.579		10.125		2		BMP4;RAG1
GOBP_ADHERENS_JUNCTION_ORGANIZATION		1.579	FALSE	1.579		10.125		2		DSP;CDH1
GOBP_MUSCLE_HYPERTROPHY	1.319	1.832	TRUE	1.5755	7.542	7.519	2	3	NR4A3;TRPC3	TTN;CSRP3;NR4A3
GOBP_MAINTENANCE_OF_LOCATION_IN_CELL	1.442	1.705	TRUE	1.5735	5.242	4.645	3	4	GP5;KDELR3;TRDN	CEMIP;METTL21C;KDELR3;TRDN
GOBP_GLIAL_CELL_DIFFERENTIATION	1.442	1.705	TRUE	1.5735	5.242	4.645	3	4	EGR2;DUSP10;NCMAP	TP73;DUSP10;ADGRG6;EGR2
GOBP_VASCULAR_ENDOTHELIAL_GROWTH_FACTOR_RECEPTOR_SIGNALING_PATHWAY	1.656	1.485	TRUE	1.5705	13.134	8.729	2	2	SULF1;FOXC1	FOXC1;SULF1
GOBP_REGULATION_OF_CELL_CYCLE	1.403	1.734	TRUE	1.5685	2.496	2.37	7	10	DUSP1;TGM1;SFRP1;CENPF;KLF4;FOXC1;GMNC	DUSP1;FAP;KLF4;SLC6A4;TP73;FOXC1;BMP4;GPR3;GMNC;SFRP1
GOBP_SYNAPTIC_SIGNALING	1.568		FALSE	1.568	3.084		6		CHRM5;CHRNA10;EGR2;SLC32A1;MCTP2;NMU
GOBP_REGULATION_OF_BIOMINERALIZATION	1.313	1.821	TRUE	1.567	7.468	7.445	2	3	TWIST1;TENT5A	BMP4;TWIST1;TENT5A
GOBP_CELLULAR_HORMONE_METABOLIC_PROCESS		1.567	FALSE	1.567		5.543		3		CYP26A1;EGR1;CYP3A4
GOBP_IMMUNE_EFFECTOR_PROCESS		1.566	FALSE	1.566		2.653		7		NR4A3;CR1;FCGR2B;PTPN22;NFKBID;DUSP10;FGL2
GOBP_PEPTIDYL_TYROSINE_MODIFICATION		1.566	FALSE	1.566		3.357		5		PRLR;SFRP2;TTN;PDGFD;SFRP1
GOBP_CELLULAR_LIPID_CATABOLIC_PROCESS	1.434	1.696	TRUE	1.565	5.194	4.602	3	4	TWIST1;ENPP6;CYP26A1	ENPP6;CYP26A1;SMPDL3B;TWIST1
GOBP_REGULATION_OF_MEIOTIC_CELL_CYCLE		1.565	FALSE	1.565		9.927		2		GPR3;DUSP1
GOBP_POSITIVE_REGULATION_OF_OSSIFICATION		1.565	FALSE	1.565		9.927		2		TENT5A;BMP4
GOBP_REGULATION_OF_NERVOUS_SYSTEM_DEVELOPMENT	1.323	1.805	TRUE	1.564	3.471	3.46	4	6	EGR2;SEMA3D;DUSP10;NCMAP	RASSF10;SEMA3D;TP73;DUSP10;GBX2;EGR2
GOBP_REGULATION_OF_ESTABLISHMENT_OF_PROTEIN_LOCALIZATION		1.564	FALSE	1.564		2.926		6		TMEM30B;BMP4;CEMIP;TTN;CDH1;SFRP1
GOBP_SECONDARY_METABOLIC_PROCESS	1.65	1.475	TRUE	1.5625	12.911	8.581	2	2	CYP3A4;FMO1	FMO1;CYP3A4
GOBP_REGULATION_OF_CALCIUM_ION_TRANSPORT_INTO_CYTOSOL	1.308	1.815	TRUE	1.5615	7.396	7.373	2	3	TRPC3;TRDN	CEMIP;TRDN;METTL21C
GOBP_EXTRINSIC_APOPTOTIC_SIGNALING_PATHWAY	1.432	1.69	TRUE	1.561	5.17	4.582	3	4	SFRP1;ATF3;COL2A1	SFRP2;BMP4;COL2A1;SFRP1
GOBP_ACTIVATION_OF_IMMUNE_RESPONSE		1.561	FALSE	1.561		3.34		5		NR4A3;CR1;FCGR2B;PTPN22;NFKBID
GOBP_POSITIVE_REGULATION_OF_IMMUNE_EFFECTOR_PROCESS		1.561	FALSE	1.561		4.05		4		NR4A3;CR1;NFKBID;PTPN22
GOBP_NEGATIVE_REGULATION_OF_CYTOKINE_PRODUCTION	1.512	1.607	TRUE	1.5595	4.174	3.468	4	5	TIGIT;TWIST1;PTPN22;KLF4	CR1;TWIST1;KLF4;PTPN22;FCGR2B
GOBP_RECEPTOR_MEDIATED_ENDOCYTOSIS		1.557	FALSE	1.557		4.034		4		CLTCL1;PLA2R1;PCSK9;FCGR2B
GOBP_REGULATION_OF_NUCLEAR_DIVISION		1.556	FALSE	1.556		5.463		3		GPR3;BMP4;DUSP1
GOBP_NEGATIVE_REGULATION_OF_COAGULATION		1.554	FALSE	1.554		9.736		2		F11;FAP
GOBP_FC_RECEPTOR_SIGNALING_PATHWAY		1.554	FALSE	1.554		9.736		2		NR4A3;FCGR2B
GOBP_REGULATION_OF_APOPTOTIC_SIGNALING_PATHWAY	1.505	1.601	TRUE	1.553	4.151	3.449	4	5	SFRP1;NR4A2;COL2A1;ATF3	NR4A2;COL2A1;SFRP2;BMP4;SFRP1
GOBP_REGULATION_OF_LEUKOCYTE_PROLIFERATION		1.542	FALSE	1.542		3.986		4		BMP4;CR1;FCGR2B;PTPN22
GOBP_CALCIUM_ION_TRANSPORT_INTO_CYTOSOL	1.68	1.404	TRUE	1.542	6.925	4.602	3	3	GP5;TRPC3;TRDN	CEMIP;TRDN;METTL21C
GOBP_PHOSPHOLIPID_CATABOLIC_PROCESS		1.54	FALSE	1.54		9.552		2		ENPP6;SMPDL3B
GOBP_RESPONSE_TO_ISCHEMIA		1.54	FALSE	1.54		9.552		2		EGR1;NDNF
GOBP_POSITIVE_REGULATION_OF_BIOMINERALIZATION		1.54	FALSE	1.54		9.552		2		TENT5A;BMP4
GOBP_NEGATIVE_REGULATION_OF_CANONICAL_WNT_SIGNALING_PATHWAY		1.536	FALSE	1.536		5.348		3		EGR1;SFRP1;SFRP2
GOBP_REGULATION_OF_TUBE_SIZE		1.536	FALSE	1.536		5.348		3		CYSLTR1;FOXC1;SLC6A4
GOBP_NEGATIVE_REGULATION_OF_TRANSMEMBRANE_TRANSPORT		1.536	FALSE	1.536		5.348		3		TRDN;PCSK9;TWIST1
GOBP_REGULATION_OF_MUSCLE_HYPERTROPHY	1.531		FALSE	1.531	10.729		2		NR4A3;TRPC3
GOBP_RESPONSE_TO_IONIZING_RADIATION		1.531	FALSE	1.531		5.311		3		EGR1;SFRP2;SFRP1
GOBP_CRANIAL_NERVE_DEVELOPMENT		1.531	FALSE	1.531		9.375		2		SIX1;EGR2
GOBP_ACTION_POTENTIAL		1.531	FALSE	1.531		5.311		3		DSP;PKP2;KCNJ2
GOBP_BIOLOGICAL_PROCESS_INVOLVED_IN_INTRASPECIES_INTERACTION_BETWEEN_ORGANISMS		1.531	FALSE	1.531		9.375		2		NPAS4;SLC6A4
GOBP_POSITIVE_REGULATION_OF_STRIATED_MUSCLE_CELL_DIFFERENTIATION		1.531	FALSE	1.531		9.375		2		SMYD1;BMP4
GOBP_PROTEIN_SUMOYLATION		1.531	FALSE	1.531		9.375		2		EGR1;EGR2
GOBP_PHOSPHATIDYLINOSITOL_3_KINASE_SIGNALING		1.527	FALSE	1.527		5.274		3		PDGFD;WNT16;TWIST1
GOBP_RESPONSE_TO_CALCIUM_ION		1.527	FALSE	1.527		5.274		3		TTN;FOS;FOSB
GOBP_NEURAL_PRECURSOR_CELL_PROLIFERATION		1.527	FALSE	1.527		5.274		3		RASSF10;GBX2;SLC6A4
GOBP_CELLULAR_RESPONSE_TO_XENOBIOTIC_STIMULUS	1.666	1.387	TRUE	1.5265	6.802	4.52	3	3	CYP3A4;FMO1;CYP26A1	CYP26A1;CYP3A4;FMO1
GOBP_HORMONE_METABOLIC_PROCESS	1.399	1.651	TRUE	1.525	4.968	4.402	3	4	CYP3A4;DPP4;CYP26A1	CYP26A1;EGR1;DPP4;CYP3A4
GOBP_LEARNING		1.521	FALSE	1.521		5.237		3		NPAS4;FOS;RAG1
GOBP_REGULATION_OF_ACTIN_FILAMENT_BASED_PROCESS		1.521	FALSE	1.521		3.229		5		KCNJ2;PKP2;DSP;KANK4;SFRP1
GOBP_INTRACELLULAR_PROTEIN_TRANSPORT		1.521	FALSE	1.521		2.385		8		TMEM30B;RASSF9;CLTCL1;BMP4;CEMIP;ABRA;EGR2;CDH1
GOBP_HEART_VALVE_MORPHOGENESIS		1.521	FALSE	1.521		9.205		2		TWIST1;BMP4
GOBP_NEGATIVE_REGULATION_OF_NEURON_APOPTOTIC_PROCESS		1.521	FALSE	1.521		5.237		3		SIX1;NDNF;NR4A2
GOBP_PLATELET_DERIVED_GROWTH_FACTOR_RECEPTOR_SIGNALING_PATHWAY		1.521	FALSE	1.521		9.205		2		NR4A3;PDGFD
GOBP_NEGATIVE_REGULATION_OF_LYMPHOCYTE_MEDIATED_IMMUNITY		1.521	FALSE	1.521		9.205		2		CR1;FCGR2B
GOBP_REGULATION_OF_CHROMOSOME_SEPARATION	1.52		FALSE	1.52	10.58		2		DUSP1;CENPF
GOBP_RESPONSE_TO_INSULIN		1.518	FALSE	1.518		3.879		4		CSRP3;EGR1;PCSK9;EGR2
GOBP_IMPORT_INTO_CELL	1.391	1.641	TRUE	1.516	4.925	4.364	3	4	SLC9A2;SLC6A20;KCNJ2	SLC6A5;KCNJ2;SLC9A2;SLC6A4
GOBP_RESPONSE_TO_INORGANIC_SUBSTANCE		1.514	FALSE	1.514		2.823		6		NR4A3;FOSB;TTN;PDGFD;FOS;CDH1
GOBP_BIOMINERALIZATION	1.652	1.372	TRUE	1.512	6.682	4.441	3	3	TWIST1;MEPE;TENT5A	BMP4;TWIST1;TENT5A
GOBP_CELLULAR_RESPONSE_TO_REACTIVE_OXYGEN_SPECIES		1.509	FALSE	1.509		5.166		3		NR4A3;PDGFD;FOS
GOBP_ORGANOPHOSPHATE_ESTER_TRANSPORT		1.509	FALSE	1.509		5.166		3		TMEM30B;CR1;SLC37A2
GOBP_REGULATION_OF_HYDROLASE_ACTIVITY	1.484	1.531	TRUE	1.5075	2.642	2.258	7	9	LEPR;PCOLCE2;CHN2;NPNT;SFRP1;KLF4;RAG1	NPNT;RAG1;PLA2R1;CR1;KLF4;LEPR;SFRP2;SPINK2;SFRP1
GOBP_PEPTIDYL_LYSINE_MODIFICATION		1.507	FALSE	1.507		3.196		5		EGR2;TWIST1;METTL21C;SMYD1;EGR1
GOBP_REGULATION_OF_LYMPHOCYTE_APOPTOTIC_PROCESS		1.497	FALSE	1.497		8.882		2		BMP4;RAG1
GOBP_ANTERIOR_POSTERIOR_AXIS_SPECIFICATION		1.497	FALSE	1.497		8.882		2		TDRD1;BMP4
GOBP_NEGATIVE_REGULATION_OF_CELLULAR_COMPONENT_ORGANIZATION		1.496	FALSE	1.496		2.535		7		DUSP1;DPP4;FAP;SEMA3D;KANK4;BMP4;PCSK9
GOBP_SECONDARY_ALCOHOL_METABOLIC_PROCESS		1.49	FALSE	1.49		5.063		3		PCSK9;CYP3A4;LEPR
GOBP_PHOSPHOLIPID_METABOLIC_PROCESS	1.449	1.529	TRUE	1.489	3.917	3.254	4	5	PLD1;MBOAT1;ENPP6;CHRM5	ENPP6;MBOAT1;SMPDL3B;PCSK9;PLD1
GOBP_NEGATIVE_REGULATION_OF_BMP_SIGNALING_PATHWAY		1.485	FALSE	1.485		8.729		2		SFRP2;SFRP1
GOBP_CARDIAC_MUSCLE_CELL_PROLIFERATION		1.485	FALSE	1.485		8.729		2		TP73;FOXC1
GOBP_NEGATIVE_REGULATION_OF_PEPTIDYL_TYROSINE_PHOSPHORYLATION		1.485	FALSE	1.485		8.729		2		SFRP2;SFRP1
GOBP_CHLORIDE_TRANSMEMBRANE_TRANSPORT	1.571	1.39	TRUE	1.4805	11.37	7.556	2	2	SLC26A7;SLC26A2	SLC26A2;SLC26A7
GOBP_ORGANIC_HYDROXY_COMPOUND_METABOLIC_PROCESS		1.477	FALSE	1.477		2.756		6		CYP3A4;LEPR;SPTLC3;CYP26A1;PCSK9;NR4A2
GOBP_CELLULAR_PROCESS_INVOLVED_IN_REPRODUCTION_IN_MULTICELLULAR_ORGANISM		1.475	FALSE	1.475		3.125		5		FOXC1;BMP4;TDRD1;SPINK2;SFRP1
GOBP_VESICLE_MEDIATED_TRANSPORT		1.475	FALSE	1.475		1.929		12		NR4A3;FCGR2B;PLA2R1;RASSF9;LEPR;CLTCL1;SCARA5;KDELR3;PCSK9;SAMD9;MYO5B;PLD1
GOBP_CELLULAR_RESPONSE_TO_CORTICOSTEROID_STIMULUS		1.475	FALSE	1.475		8.581		2		NPAS4;METTL21C
GOBP_NEGATIVE_REGULATION_OF_ADAPTIVE_IMMUNE_RESPONSE		1.475	FALSE	1.475		8.581		2		CR1;FCGR2B
GOBP_PROTEIN_LOCALIZATION_TO_ORGANELLE		1.473	FALSE	1.473		2.322		8		GPC6;MID2;CSRP3;KDELR3;BMP4;SIX1;ABRA;CDH1
GOBP_REGULATION_OF_LIPID_TRANSPORT		1.473	FALSE	1.473		4.963		3		GALR1;PLA2R1;PCSK9
GOBP_NEGATIVE_REGULATION_OF_BLOOD_VESSEL_ENDOTHELIAL_CELL_MIGRATION	1.472		FALSE	1.472	9.766		2		MEOX2;KLF4
GOBP_PERIPHERAL_NERVOUS_SYSTEM_DEVELOPMENT	1.472		FALSE	1.472	9.766		2		EGR2;NCMAP
GOBP_REGULATION_OF_CELL_MIGRATION_INVOLVED_IN_SPROUTING_ANGIOGENESIS	1.472		FALSE	1.472	9.766		2		MEOX2;KLF4
GOBP_MAMMARY_GLAND_EPITHELIUM_DEVELOPMENT	1.561	1.381	TRUE	1.471	11.203	7.445	2	2	PGR;PRLR	PRLR;PGR
GOBP_SMALL_MOLECULE_CATABOLIC_PROCESS	1.471		FALSE	1.471	4.009		4		TWIST1;SLC25A21;CYP3A4;CYP26A1
GOBP_CELL_MORPHOGENESIS_INVOLVED_IN_DIFFERENTIATION		1.467	FALSE	1.467		2.492		7		FOXD1;LAMB3;SEMA3D;GBX2;FZD7;EGR2;NR4A2
GOBP_GRANULOCYTE_MIGRATION		1.467	FALSE	1.467		4.931		3		CXCL3;CXCL2;DPP4
GOBP_SMALL_MOLECULE_METABOLIC_PROCESS	1.47	1.462	TRUE	1.466	2.151	1.858	10	13	SLC26A2;CYP26A1;LEPR;ATF3;NR4A3;FMO1;TWIST1;CYP3A4;CYP4B1;SLC25A21	NR4A3;CYP4B1;CYP3A4;TWIST1;LEPR;CYP26A1;SLC23A1;SLC26A2;FMO1;SLC25A21;PCSK9;EGR1;SPTLC3
GOBP_NEGATIVE_REGULATION_OF_TUMOR_NECROSIS_FACTOR_SUPERFAMILY_CYTOKINE_PRODUCTION	1.465		FALSE	1.465	9.643		2		TWIST1;PTPN22
GOBP_REGULATION_OF_MUSCLE_CELL_DIFFERENTIATION		1.462	FALSE	1.462		4.899		3		FZD7;SMYD1;BMP4
GOBP_POSITIVE_REGULATION_OF_INTRACELLULAR_PROTEIN_TRANSPORT		1.462	FALSE	1.462		4.899		3		CEMIP;TMEM30B;CDH1
GOBP_ADENYLATE_CYCLASE_ACTIVATING_G_PROTEIN_COUPLED_RECEPTOR_SIGNALING_PATHWAY		1.462	FALSE	1.462		4.899		3		GALR1;GPR3;ADGRG6
GOBP_IMPORT_ACROSS_PLASMA_MEMBRANE	1.602	1.317	TRUE	1.4595	6.278	4.173	3	3	SLC9A2;SLC6A20;KCNJ2	SLC6A5;KCNJ2;SLC9A2
GOBP_REGULATION_OF_CALCIUM_ION_TRANSMEMBRANE_TRANSPORT		1.455	FALSE	1.455		4.868		3		CEMIP;TRDN;METTL21C
GOBP_REGULATION_OF_PROTEIN_IMPORT		1.453	FALSE	1.453		8.3		2		CDH1;BMP4
GOBP_POSITIVE_REGULATION_OF_CATALYTIC_ACTIVITY	1.302	1.603	TRUE	1.4525	2.341	2.222	7	10	PCOLCE2;CHN2;NPNT;SFRP1;PRLR;KLF4;NR4A2	PRLR;NPNT;CR1;KLF4;SFRP2;NR4A2;CEMIP;PDGFD;EGR1;SFRP1
GOBP_RESPIRATORY_GASEOUS_EXCHANGE_BY_RESPIRATORY_SYSTEM	1.539	1.363	TRUE	1.451	10.883	7.232	2	2	NR4A2;ECEL1	CYSLTR1;NR4A2
GOBP_GLYCOPROTEIN_METABOLIC_PROCESS	1.451		FALSE	1.451	3.927		4		SULF1;GALNT12;COL2A1;NDNF
GOBP_REGULATION_OF_EPITHELIAL_CELL_DIFFERENTIATION		1.443	FALSE	1.443		4.806		3		PRLR;FOXC1;BMP4
GOBP_FEMALE_GAMETE_GENERATION		1.443	FALSE	1.443		4.806		3		TDRD1;PGR;GAS2
GOBP_AORTA_DEVELOPMENT		1.442	FALSE	1.442		8.166		2		SIX1;EGR2
GOBP_REGULATION_OF_B_CELL_MEDIATED_IMMUNITY		1.442	FALSE	1.442		8.166		2		CR1;FCGR2B
GOBP_ADAPTIVE_THERMOGENESIS		1.437	FALSE	1.437		4.776		3		PRLR;GPR3;LEPR
GOBP_SYNAPSE_ORGANIZATION		1.434	FALSE	1.434		3.028		5		GPC6;NPAS4;FCGR2B;SIX1;CDH1
GOBP_FATTY_ACID_METABOLIC_PROCESS	1.433		FALSE	1.433	3.857		4		TWIST1;NR4A3;CYP4B1;CYP3A4
GOBP_MEMBRANE_DEPOLARIZATION	1.432		FALSE	1.432	9.069		2		CHRNA10;KCNJ2
GOBP_GLYCEROLIPID_METABOLIC_PROCESS	1.432		FALSE	1.432	3.847		4		PLD1;MBOAT1;ENPP6;CHRM5
GOBP_POSITIVE_REGULATION_OF_PROTEIN_PHOSPHORYLATION		1.432	FALSE	1.432		2.441		7		PRLR;LEPR;SFRP2;BMP4;CEMIP;PDGFD;EGR1
GOBP_NEGATIVE_REGULATION_OF_LIPID_LOCALIZATION		1.432	FALSE	1.432		8.036		2		PLA2R1;PCSK9
GOBP_POLYOL_BIOSYNTHETIC_PROCESS		1.432	FALSE	1.432		8.036		2		CYP3A4;SPTLC3
GOBP_NEURON_FATE_COMMITMENT		1.432	FALSE	1.432		8.036		2		SIX1;BMP4
GOBP_REGULATION_OF_STEM_CELL_DIFFERENTIATION		1.432	FALSE	1.432		8.036		2		FOXC1;ESRRB
GOBP_FIBROBLAST_GROWTH_FACTOR_RECEPTOR_SIGNALING_PATHWAY	1.425		FALSE	1.425	8.962		2		SULF1;SHISA2
GOBP_EXTRINSIC_APOPTOTIC_SIGNALING_PATHWAY_VIA_DEATH_DOMAIN_RECEPTORS	1.425		FALSE	1.425	8.962		2		SFRP1;ATF3
GOBP_EXTRACELLULAR_MATRIX_DISASSEMBLY		1.42	FALSE	1.42		7.911		2		DPP4;FAP
GOBP_POSITIVE_REGULATION_OF_GLIOGENESIS		1.42	FALSE	1.42		7.911		2		TP73;EGR2
GOBP_MONOCARBOXYLIC_ACID_METABOLIC_PROCESS	1.419		FALSE	1.419	3.164		5		CYP26A1;NR4A3;TWIST1;CYP3A4;CYP4B1
GOBP_MONOSACCHARIDE_BIOSYNTHETIC_PROCESS	1.418		FALSE	1.418	8.858		2		ATF3;LEPR
GOBP_POSITIVE_REGULATION_OF_ION_TRANSMEMBRANE_TRANSPORT		1.414	FALSE	1.414		4.659		3		CEMIP;TRDN;KCNJ2
GOBP_MITOTIC_CELL_CYCLE		1.414	FALSE	1.414		2.25		8		DUSP1;KLF4;TP73;CLTCL1;FOXC1;BMP4;TTN;ESRRB
GOBP_IMPORT_INTO_NUCLEUS		1.414	FALSE	1.414		4.659		3		ABRA;BMP4;CDH1
GOBP_VASCULAR_TRANSPORT	1.412		FALSE	1.412	8.756		2		SLC6A20;LEPR
GOBP_NEGATIVE_REGULATION_OF_AUTOPHAGY	1.412		FALSE	1.412	8.756		2		PTPN22;LEPR
GOBP_REGULATION_OF_TISSUE_REMODELING	1.412		FALSE	1.412	8.756		2		SFRP1;LEPR
GOBP_HEART_VALVE_DEVELOPMENT		1.411	FALSE	1.411		7.789		2		TWIST1;BMP4
GOBP_POSITIVE_REGULATION_OF_EPITHELIAL_CELL_DIFFERENTIATION		1.411	FALSE	1.411		7.789		2		FOXC1;BMP4
GOBP_REGULATION_OF_EPIDERMIS_DEVELOPMENT		1.411	FALSE	1.411		7.789		2		FOXC1;BMP4
GOBP_MALE_SEX_DIFFERENTIATION		1.41	FALSE	1.41		4.631		3		COL9A3;SFRP2;SFRP1
GOBP_REGULATION_OF_TRANS_SYNAPTIC_SIGNALING		1.4	FALSE	1.4		2.95		5		NPAS4;SLC6A4;MCTP2;EGR2;CDH1
GOBP_REGULATION_OF_ANTIGEN_RECEPTOR_MEDIATED_SIGNALING_PATHWAY		1.4	FALSE	1.4		7.671		2		FCGR2B;PTPN22
GOBP_NEGATIVE_REGULATION_OF_CHROMOSOME_ORGANIZATION	1.398		FALSE	1.398	8.559		2		DUSP1;CENPF
GOBP_NEGATIVE_REGULATION_OF_SECRETION		1.392	FALSE	1.392		4.547		3		FCGR2B;PLA2R1;SFRP1
GOBP_STRIATED_MUSCLE_CELL_DEVELOPMENT		1.39	FALSE	1.39		7.556		2		TTN;CSRP3
GOBP_NEGATIVE_REGULATION_OF_LEUKOCYTE_MEDIATED_IMMUNITY		1.39	FALSE	1.39		7.556		2		CR1;FCGR2B
GOBP_REGULATION_OF_CHROMOSOME_SEGREGATION	1.384		FALSE	1.384	8.371		2		DUSP1;CENPF
GOBP_NEGATIVE_REGULATION_OF_MYELOID_CELL_DIFFERENTIATION	1.384		FALSE	1.384	8.371		2		SFRP1;LRRC17
GOBP_CENTRAL_NERVOUS_SYSTEM_NEURON_DIFFERENTIATION		1.382	FALSE	1.382		4.494		3		NDNF;NR4A2;GBX2
GOBP_CELLULAR_RESPONSE_TO_PEPTIDE_HORMONE_STIMULUS		1.382	FALSE	1.382		3.444		4		NR4A3;CSRP3;PCSK9;NR4A2
GOBP_PROTEIN_LOCALIZATION_TO_NUCLEUS		1.382	FALSE	1.382		3.444		4		SIX1;ABRA;BMP4;CDH1
GOBP_NEGATIVE_REGULATION_OF_T_CELL_PROLIFERATION		1.381	FALSE	1.381		7.445		2		CR1;BMP4
GOBP_REGULATION_OF_FATTY_ACID_METABOLIC_PROCESS	1.376		FALSE	1.376	8.28		2		TWIST1;NR4A3
GOBP_RESPONSE_TO_RADIATION		1.372	FALSE	1.372		2.89		5		RAG1;SFRP2;FOS;EGR1;SFRP1
GOBP_POSITIVE_REGULATION_OF_ALPHA_BETA_T_CELL_ACTIVATION		1.372	FALSE	1.372		7.337		2		NFKBID;PTPN22
GOBP_POSITIVE_REGULATION_OF_CELL_DEVELOPMENT		1.372	FALSE	1.372		3.409		4		TP73;RASSF10;BMP4;EGR2
GOBP_SIGNAL_TRANSDUCTION_BY_P53_CLASS_MEDIATOR		1.372	FALSE	1.372		4.441		3		TP73;PLA2R1;TWIST1
GOBP_MAST_CELL_ACTIVATION		1.372	FALSE	1.372		7.337		2		NR4A3;FCGR2B
GOBP_REGULATION_OF_PROTEIN_LOCALIZATION_TO_MEMBRANE		1.366	FALSE	1.366		4.415		3		GPC6;CSRP3;CEMIP
GOBP_CELLULAR_RESPONSE_TO_MECHANICAL_STIMULUS		1.363	FALSE	1.363		7.232		2		KCNJ2;PIEZO2
GOBP_POSITIVE_REGULATION_OF_CHEMOKINE_PRODUCTION		1.363	FALSE	1.363		7.232		2		EGR1;TWIST1
GOBP_POSITIVE_REGULATION_OF_SMALL_GTPASE_MEDIATED_SIGNAL_TRANSDUCTION		1.363	FALSE	1.363		7.232		2		ABRA;F2RL2
GOBP_CELL_MIGRATION_INVOLVED_IN_SPROUTING_ANGIOGENESIS	1.362		FALSE	1.362	8.104		2		MEOX2;KLF4
GOBP_POSITIVE_REGULATION_OF_SECRETION		1.361	FALSE	1.361		3.375		4		GALR1;TTN;PLA2R1;SLC6A4
GOBP_REGULATION_OF_T_CELL_PROLIFERATION		1.356	FALSE	1.356		4.364		3		BMP4;CR1;PTPN22
GOBP_REGULATION_OF_MUSCLE_ADAPTATION	1.355		FALSE	1.355	8.019		2		NR4A3;TRPC3
GOBP_REGULATION_OF_COAGULATION		1.353	FALSE	1.353		7.131		2		F11;FAP
GOBP_SECOND_MESSENGER_MEDIATED_SIGNALING		1.353	FALSE	1.353		3.353		4		MCTP2;GPR3;ADGRG6;NDNF
GOBP_POSITIVE_REGULATION_OF_CALCIUM_ION_TRANSMEMBRANE_TRANSPORT		1.353	FALSE	1.353		7.131		2		TRDN;CEMIP
GOBP_ORGANIC_ACID_CATABOLIC_PROCESS	1.35		FALSE	1.35	4.702		3		TWIST1;SLC25A21;CYP26A1
GOBP_STEROID_BIOSYNTHETIC_PROCESS		1.345	FALSE	1.345		4.315		3		PRLR;EGR1;CYP3A4
GOBP_CHROMOSOME_SEPARATION	1.344		FALSE	1.344	7.853		2		DUSP1;CENPF
GOBP_NEGATIVE_REGULATION_OF_NEURON_DIFFERENTIATION		1.344	FALSE	1.344		7.032		2		TP73;SLC6A4
GOBP_DNA_DAMAGE_RESPONSE_SIGNAL_TRANSDUCTION_BY_P53_CLASS_MEDIATOR		1.344	FALSE	1.344		7.032		2		PLA2R1;TWIST1
GOBP_ACTIN_FILAMENT_ORGANIZATION		1.341	FALSE	1.341		2.819		5		KANK4;GAS2;TTN;MYO5B;SFRP1
GOBP_TERPENOID_METABOLIC_PROCESS	1.339		FALSE	1.339	7.773		2		CYP3A4;CYP26A1
GOBP_VENTRICULAR_SEPTUM_DEVELOPMENT		1.334	FALSE	1.334		6.935		2		PTK7;BMP4
GOBP_NEGATIVE_REGULATION_OF_INNATE_IMMUNE_RESPONSE		1.334	FALSE	1.334		6.935		2		CR1;DUSP10
GOBP_POSITIVE_REGULATION_OF_ESTABLISHMENT_OF_PROTEIN_LOCALIZATION		1.33	FALSE	1.33		3.287		4		CEMIP;TTN;TMEM30B;CDH1
GOBP_NUCLEAR_TRANSPORT		1.33	FALSE	1.33		3.287		4		ABRA;BMP4;EGR2;CDH1
GOBP_SIGNAL_RELEASE		1.329	FALSE	1.329		2.794		5		FOXD1;SLC6A4;MCTP2;GALR1;SFRP1
GOBP_REGULATION_OF_DEFENSE_RESPONSE_TO_VIRUS		1.326	FALSE	1.326		6.842		2		PTPN22;FGL2
GOBP_EMBRYONIC_PATTERN_SPECIFICATION		1.326	FALSE	1.326		6.842		2		TDRD1;MEOX2
GOBP_PATTERN_RECOGNITION_RECEPTOR_SIGNALING_PATHWAY		1.326	FALSE	1.326		4.219		3		TNIP3;SMPDL3B;PTPN22
GOBP_DNA_METHYLATION		1.326	FALSE	1.326		6.842		2		TDRD1;FOS
GOBP_AMINO_ACID_TRANSMEMBRANE_TRANSPORT	1.325		FALSE	1.325	7.618		2		SLC6A20;SLC32A1
GOBP_CELL_MATURATION		1.317	FALSE	1.317		4.173		3		TDRD1;PGR;NR4A2
GOBP_REGULATION_OF_PEPTIDASE_ACTIVITY		1.317	FALSE	1.317		2.77		5		RAG1;CR1;KLF4;SFRP2;SPINK2
GOBP_HUMORAL_IMMUNE_RESPONSE		1.317	FALSE	1.317		3.245		4		CXCL3;CR1;CXCL2;FCGR2B
GOBP_REGULATION_OF_IMMUNOGLOBULIN_PRODUCTION		1.317	FALSE	1.317		6.75		2		CR1;FCGR2B
GOBP_LYMPHOCYTE_APOPTOTIC_PROCESS		1.317	FALSE	1.317		6.75		2		BMP4;RAG1
GOBP_INFLAMMATORY_RESPONSE_TO_ANTIGENIC_STIMULUS		1.317	FALSE	1.317		6.75		2		CYSLTR1;FCGR2B
GOBP_PRODUCTION_OF_MOLECULAR_MEDIATOR_OF_IMMUNE_RESPONSE		1.315	FALSE	1.315		3.235		4		NR4A3;CR1;FCGR2B;PTPN22
GOBP_AGING		1.315	FALSE	1.315		3.235		4		PLA2R1;FOS;TWIST1;WNT16
GOBP_NEGATIVE_REGULATION_OF_CELL_CYCLE_PHASE_TRANSITION	1.312		FALSE	1.312	4.481		3		DUSP1;CENPF;KLF4
GOBP_REGULATION_OF_LIPID_LOCALIZATION		1.312	FALSE	1.312		4.15		3		GALR1;PLA2R1;PCSK9
GOBP_T_CELL_DIFFERENTIATION_INVOLVED_IN_IMMUNE_RESPONSE		1.31	FALSE	1.31		6.661		2		NFKBID;FGL2
GOBP_INTERLEUKIN_8_PRODUCTION	1.308		FALSE	1.308	7.396		2		PTPN22;KLF4
GOBP_DIGESTIVE_SYSTEM_PROCESS	1.302		FALSE	1.302	7.325		2		SLC26A7;CHRM5

## Sheet: Supp.Table3B
Supplemental Table 3B: GO Terms for enriched Gene Ontology Biological Process (GOBP) pathways in BA9 miRNA targets
Data supporting Figure 4C
GO_Parent_Term_Name	developmental process	anatomical structure development	multicellular organismal process	multicellular organism development	anatomical structure morphogenesis	tissue development	embryo development	embryonic morphogenesis	skeletal system development	regulation of MAPK cascade	appendage development	regulation of stress-activated protein kinase signaling cascade	regulation of stress-activated MAPK cascade	limb morphogenesis	negative regulation of MAPK cascade
GO_ID	GO:0032502	GO:0048856	GO:0032501	GO:0007275	GO:0009653	GO:0009888	GO:0009790	GO:0048598	GO:0001501	GO:0043408	GO:0048736	GO:0070302	GO:0032872	GO:0035108	GO:0043409	total pathways
Number of enriched pathways for Parent Term:	155	145	132	93	52	42	23	16	11	8	6	6	5	5	5
GOBP_EMBRYONIC_DIGIT_MORPHOGENESIS	1	1	1	1	1	0	1	1	0	0	1	0	0	1	0	9
GOBP_EMBRYONIC_FORELIMB_MORPHOGENESIS	1	1	1	1	1	0	1	1	0	0	1	0	0	1	0	9
GOBP_EMBRYONIC_HINDLIMB_MORPHOGENESIS	1	1	1	1	1	0	1	1	0	0	1	0	0	1	0	9
GOBP_EMBRYONIC_CRANIAL_SKELETON_MORPHOGENESIS	1	1	1	1	1	0	1	1	1	0	0	0	0	0	0	8
GOBP_EMBRYONIC_SKELETAL_SYSTEM_MORPHOGENESIS	1	1	1	1	1	0	1	1	1	0	0	0	0	0	0	8
GOBP_ENDODERM_FORMATION	1	1	1	1	1	1	1	1	0	0	0	0	0	0	0	8
GOBP_MESODERMAL_CELL_DIFFERENTIATION	1	1	1	1	1	1	1	1	0	0	0	0	0	0	0	8
GOBP_MESODERMAL_CELL_FATE_COMMITMENT	1	1	1	1	1	1	1	1	0	0	0	0	0	0	0	8
GOBP_MORPHOGENESIS_OF_EMBRYONIC_EPITHELIUM	1	1	1	1	1	1	1	1	0	0	0	0	0	0	0	8
GOBP_NEURAL_TUBE_FORMATION	1	1	1	1	1	1	1	1	0	0	0	0	0	0	0	8
GOBP_CELL_FATE_COMMITMENT_INVOLVED_IN_FORMATION_OF_PRIMARY_GERM_LAYER	1	1	1	1	1	0	1	1	0	0	0	0	0	0	0	7
GOBP_EAR_MORPHOGENESIS	1	1	1	1	1	0	1	1	0	0	0	0	0	0	0	7
GOBP_EMBRYONIC_ORGAN_MORPHOGENESIS	1	1	1	1	1	0	1	1	0	0	0	0	0	0	0	7
GOBP_FORELIMB_MORPHOGENESIS	1	1	1	1	1	0	0	0	0	0	1	0	0	1	0	7
GOBP_FORMATION_OF_PRIMARY_GERM_LAYER	1	1	1	1	1	0	1	1	0	0	0	0	0	0	0	7
GOBP_GASTRULATION	1	1	1	1	1	0	1	1	0	0	0	0	0	0	0	7
GOBP_HINDLIMB_MORPHOGENESIS	1	1	1	1	1	0	0	0	0	0	1	0	0	1	0	7
GOBP_INNER_EAR_MORPHOGENESIS	1	1	1	1	1	0	1	1	0	0	0	0	0	0	0	7
GOBP_SOMITOGENESIS	1	1	1	1	1	1	1	0	0	0	0	0	0	0	0	7
GOBP_APPENDAGE_MORPHOGENESIS	1	1	1	1	1	0	0	0	0	0	1	0	0	0	0	6
GOBP_BONE_MORPHOGENESIS	1	1	1	1	1	0	0	0	1	0	0	0	0	0	0	6
GOBP_BRANCHING_MORPHOGENESIS_OF_AN_EPITHELIAL_TUBE	1	1	1	1	1	1	0	0	0	0	0	0	0	0	0	6
GOBP_CARTILAGE_DEVELOPMENT	1	1	1	1	0	1	0	0	1	0	0	0	0	0	0	6
GOBP_CHONDROCYTE_DIFFERENTIATION	1	1	1	1	0	1	0	0	1	0	0	0	0	0	0	6
GOBP_CRANIOFACIAL_SUTURE_MORPHOGENESIS	1	1	1	1	1	0	0	0	1	0	0	0	0	0	0	6
GOBP_EMBRYONIC_MORPHOGENESIS	1	1	1	1	1	0	1	0	0	0	0	0	0	0	0	6
GOBP_EMBRYONIC_SKELETAL_SYSTEM_DEVELOPMENT	1	1	1	1	0	0	1	0	1	0	0	0	0	0	0	6
GOBP_ENDOCHONDRAL_BONE_MORPHOGENESIS	1	1	1	1	1	0	0	0	1	0	0	0	0	0	0	6
GOBP_EPITHELIAL_TUBE_FORMATION	1	1	1	1	1	1	0	0	0	0	0	0	0	0	0	6
GOBP_EPITHELIAL_TUBE_MORPHOGENESIS	1	1	1	1	1	1	0	0	0	0	0	0	0	0	0	6
GOBP_MESONEPHRIC_TUBULE_MORPHOGENESIS	1	1	1	1	1	1	0	0	0	0	0	0	0	0	0	6
GOBP_NEURAL_TUBE_DEVELOPMENT	1	1	1	1	0	1	1	0	0	0	0	0	0	0	0	6
GOBP_SKELETAL_SYSTEM_MORPHOGENESIS	1	1	1	1	1	0	0	0	1	0	0	0	0	0	0	6
GOBP_SOMITE_DEVELOPMENT	1	1	1	1	0	1	1	0	0	0	0	0	0	0	0	6
GOBP_BLOOD_VESSEL_MORPHOGENESIS	1	1	1	1	1	0	0	0	0	0	0	0	0	0	0	5
GOBP_BONE_DEVELOPMENT	1	1	1	1	0	0	0	0	1	0	0	0	0	0	0	5
GOBP_BONE_GROWTH	1	1	1	1	0	0	0	0	1	0	0	0	0	0	0	5
GOBP_CELL_MIGRATION_INVOLVED_IN_SPROUTING_ANGIOGENESIS	1	1	1	1	1	0	0	0	0	0	0	0	0	0	0	5
GOBP_DIGESTIVE_TRACT_MORPHOGENESIS	1	1	1	1	1	0	0	0	0	0	0	0	0	0	0	5
GOBP_EMBRYONIC_ORGAN_DEVELOPMENT	1	1	1	1	0	0	1	0	0	0	0	0	0	0	0	5
GOBP_EMBRYO_DEVELOPMENT_ENDING_IN_BIRTH_OR_EGG_HATCHING	1	1	1	1	0	0	1	0	0	0	0	0	0	0	0	5
GOBP_HEART_MORPHOGENESIS	1	1	1	1	1	0	0	0	0	0	0	0	0	0	0	5
GOBP_KIDNEY_EPITHELIUM_DEVELOPMENT	1	1	1	1	0	1	0	0	0	0	0	0	0	0	0	5
GOBP_KIDNEY_MORPHOGENESIS	1	1	1	1	1	0	0	0	0	0	0	0	0	0	0	5
GOBP_LATERAL_SPROUTING_FROM_AN_EPITHELIUM	1	1	1	0	1	1	0	0	0	0	0	0	0	0	0	5
GOBP_NEPHRON_EPITHELIUM_DEVELOPMENT	1	1	1	1	0	1	0	0	0	0	0	0	0	0	0	5
GOBP_NEPHRON_MORPHOGENESIS	1	1	1	1	1	0	0	0	0	0	0	0	0	0	0	5
GOBP_OUTFLOW_TRACT_MORPHOGENESIS	1	1	1	1	1	0	0	0	0	0	0	0	0	0	0	5
GOBP_PROSTATE_GLAND_MORPHOGENESIS	1	1	1	1	1	0	0	0	0	0	0	0	0	0	0	5
GOBP_RENAL_TUBULE_DEVELOPMENT	1	1	1	1	0	1	0	0	0	0	0	0	0	0	0	5
GOBP_TUBE_FORMATION	1	1	1	1	1	0	0	0	0	0	0	0	0	0	0	5
GOBP_TUBE_MORPHOGENESIS	1	1	1	1	1	0	0	0	0	0	0	0	0	0	0	5
GOBP_ANTERIOR_POSTERIOR_PATTERN_SPECIFICATION	1	1	1	1	0	0	0	0	0	0	0	0	0	0	0	4
GOBP_APPENDAGE_DEVELOPMENT	1	1	1	1	0	0	0	0	0	0	0	0	0	0	0	4
GOBP_AXIS_SPECIFICATION	1	1	1	1	0	0	0	0	0	0	0	0	0	0	0	4
GOBP_CAMERA_TYPE_EYE_DEVELOPMENT	1	1	1	1	0	0	0	0	0	0	0	0	0	0	0	4
GOBP_CENTRAL_NERVOUS_SYSTEM_DEVELOPMENT	1	1	1	1	0	0	0	0	0	0	0	0	0	0	0	4
GOBP_CENTRAL_NERVOUS_SYSTEM_NEURON_DEVELOPMENT	1	1	1	1	0	0	0	0	0	0	0	0	0	0	0	4
GOBP_CIRCULATORY_SYSTEM_DEVELOPMENT	1	1	1	1	0	0	0	0	0	0	0	0	0	0	0	4
GOBP_DEVELOPMENT_OF_PRIMARY_FEMALE_SEXUAL_CHARACTERISTICS	1	1	1	1	0	0	0	0	0	0	0	0	0	0	0	4
GOBP_DEVELOPMENT_OF_PRIMARY_SEXUAL_CHARACTERISTICS	1	1	1	1	0	0	0	0	0	0	0	0	0	0	0	4
GOBP_DIENCEPHALON_DEVELOPMENT	1	1	1	1	0	0	0	0	0	0	0	0	0	0	0	4
GOBP_DIGESTIVE_SYSTEM_DEVELOPMENT	1	1	1	1	0	0	0	0	0	0	0	0	0	0	0	4
GOBP_DOPAMINERGIC_NEURON_DIFFERENTIATION	1	1	1	1	0	0	0	0	0	0	0	0	0	0	0	4
GOBP_EMBRYO_DEVELOPMENT	1	1	1	1	0	0	0	0	0	0	0	0	0	0	0	4
GOBP_ESTABLISHMENT_OF_PLANAR_POLARITY_OF_EMBRYONIC_EPITHELIUM	1	1	0	0	1	1	0	0	0	0	0	0	0	0	0	4
GOBP_FEMALE_SEX_DIFFERENTIATION	1	1	1	1	0	0	0	0	0	0	0	0	0	0	0	4
GOBP_GLIAL_CELL_DIFFERENTIATION	1	1	1	1	0	0	0	0	0	0	0	0	0	0	0	4
GOBP_GLIOGENESIS	1	1	1	1	0	0	0	0	0	0	0	0	0	0	0	4
GOBP_GLOMERULUS_DEVELOPMENT	1	1	1	1	0	0	0	0	0	0	0	0	0	0	0	4
GOBP_HEART_DEVELOPMENT	1	1	1	1	0	0	0	0	0	0	0	0	0	0	0	4
GOBP_IMMUNE_SYSTEM_DEVELOPMENT	1	1	1	1	0	0	0	0	0	0	0	0	0	0	0	4
GOBP_KERATINIZATION	1	1	1	0	0	1	0	0	0	0	0	0	0	0	0	4
GOBP_MESENCHYME_MORPHOGENESIS	1	1	0	0	1	1	0	0	0	0	0	0	0	0	0	4
GOBP_MESODERM_MORPHOGENESIS	1	1	0	0	1	1	0	0	0	0	0	0	0	0	0	4
GOBP_MESONEPHROS_DEVELOPMENT	1	1	1	1	0	0	0	0	0	0	0	0	0	0	0	4
GOBP_MIDBRAIN_DEVELOPMENT	1	1	1	1	0	0	0	0	0	0	0	0	0	0	0	4
GOBP_MIDBRAIN_DOPAMINERGIC_NEURON_DIFFERENTIATION	1	1	1	1	0	0	0	0	0	0	0	0	0	0	0	4
GOBP_MORPHOGENESIS_OF_AN_EPITHELIUM	1	1	0	0	1	1	0	0	0	0	0	0	0	0	0	4
GOBP_MORPHOGENESIS_OF_A_BRANCHING_STRUCTURE	1	1	1	0	1	0	0	0	0	0	0	0	0	0	0	4
GOBP_MORPHOGENESIS_OF_A_POLARIZED_EPITHELIUM	1	1	0	0	1	1	0	0	0	0	0	0	0	0	0	4
GOBP_NEGATIVE_REGULATION_OF_JNK_CASCADE	0	0	0	0	0	0	0	0	0	1	0	1	1	0	1	4
GOBP_NEGATIVE_REGULATION_OF_JUN_KINASE_ACTIVITY	0	0	0	0	0	0	0	0	0	1	0	1	1	0	1	4
GOBP_NEGATIVE_REGULATION_OF_P38MAPK_CASCADE	0	0	0	0	0	0	0	0	0	1	0	1	1	0	1	4
GOBP_NEPHRON_DEVELOPMENT	1	1	1	1	0	0	0	0	0	0	0	0	0	0	0	4
GOBP_NERVE_DEVELOPMENT	1	1	1	1	0	0	0	0	0	0	0	0	0	0	0	4
GOBP_NEUROGENESIS	1	1	1	1	0	0	0	0	0	0	0	0	0	0	0	4
GOBP_NEURON_DEVELOPMENT	1	1	1	1	0	0	0	0	0	0	0	0	0	0	0	4
GOBP_NEURON_DIFFERENTIATION	1	1	1	1	0	0	0	0	0	0	0	0	0	0	0	4
GOBP_NEURON_MIGRATION	1	1	1	1	0	0	0	0	0	0	0	0	0	0	0	4
GOBP_OVARIAN_FOLLICLE_DEVELOPMENT	1	1	1	1	0	0	0	0	0	0	0	0	0	0	0	4
GOBP_PATTERN_SPECIFICATION_PROCESS	1	1	1	1	0	0	0	0	0	0	0	0	0	0	0	4
GOBP_PERIPHERAL_NERVOUS_SYSTEM_DEVELOPMENT	1	1	1	1	0	0	0	0	0	0	0	0	0	0	0	4
GOBP_POST_EMBRYONIC_DEVELOPMENT	1	1	1	1	0	0	0	0	0	0	0	0	0	0	0	4
GOBP_PROSTATE_GLAND_DEVELOPMENT	1	1	1	1	0	0	0	0	0	0	0	0	0	0	0	4
GOBP_REGIONALIZATION	1	1	1	1	0	0	0	0	0	0	0	0	0	0	0	4
GOBP_REPRODUCTIVE_SYSTEM_DEVELOPMENT	1	1	1	1	0	0	0	0	0	0	0	0	0	0	0	4
GOBP_SCHWANN_CELL_DIFFERENTIATION	1	1	1	1	0	0	0	0	0	0	0	0	0	0	0	4
GOBP_SEGMENTATION	1	1	1	1	0	0	0	0	0	0	0	0	0	0	0	4
GOBP_SENSORY_SYSTEM_DEVELOPMENT	1	1	1	1	0	0	0	0	0	0	0	0	0	0	0	4
GOBP_SKELETAL_SYSTEM_DEVELOPMENT	1	1	1	1	0	0	0	0	0	0	0	0	0	0	0	4
GOBP_TISSUE_MORPHOGENESIS	1	1	0	0	1	1	0	0	0	0	0	0	0	0	0	4
GOBP_TUBE_DEVELOPMENT	1	1	1	1	0	0	0	0	0	0	0	0	0	0	0	4
GOBP_UROGENITAL_SYSTEM_DEVELOPMENT	1	1	1	1	0	0	0	0	0	0	0	0	0	0	0	4
GOBP_VASCULATURE_DEVELOPMENT	1	1	1	1	0	0	0	0	0	0	0	0	0	0	0	4
GOBP_ANATOMICAL_STRUCTURE_FORMATION_INVOLVED_IN_MORPHOGENESIS	1	1	0	0	1	0	0	0	0	0	0	0	0	0	0	3
GOBP_ANIMAL_ORGAN_MORPHOGENESIS	1	1	0	0	1	0	0	0	0	0	0	0	0	0	0	3
GOBP_ENDODERM_DEVELOPMENT	1	1	0	0	0	1	0	0	0	0	0	0	0	0	0	3
GOBP_EPIDERMAL_CELL_DIFFERENTIATION	1	1	0	0	0	1	0	0	0	0	0	0	0	0	0	3
GOBP_EPIDERMIS_DEVELOPMENT	1	1	0	0	0	1	0	0	0	0	0	0	0	0	0	3
GOBP_EPITHELIAL_CELL_DIFFERENTIATION	1	1	0	0	0	1	0	0	0	0	0	0	0	0	0	3
GOBP_EPITHELIAL_TO_MESENCHYMAL_TRANSITION	1	1	0	0	0	1	0	0	0	0	0	0	0	0	0	3
GOBP_EPITHELIUM_DEVELOPMENT	1	1	0	0	0	1	0	0	0	0	0	0	0	0	0	3
GOBP_ESTABLISHMENT_OF_TISSUE_POLARITY	1	1	0	0	1	0	0	0	0	0	0	0	0	0	0	3
GOBP_GLAND_MORPHOGENESIS	1	1	0	0	1	0	0	0	0	0	0	0	0	0	0	3
GOBP_KERATINOCYTE_DIFFERENTIATION	1	1	0	0	0	1	0	0	0	0	0	0	0	0	0	3
GOBP_MAMMARY_GLAND_EPITHELIUM_DEVELOPMENT	1	1	0	0	0	1	0	0	0	0	0	0	0	0	0	3
GOBP_MESENCHYMAL_CELL_DEVELOPMENT	1	1	0	0	0	1	0	0	0	0	0	0	0	0	0	3
GOBP_MESENCHYMAL_CELL_DIFFERENTIATION	1	1	0	0	0	1	0	0	0	0	0	0	0	0	0	3
GOBP_MESENCHYMAL_TO_EPITHELIAL_TRANSITION	1	1	0	0	0	1	0	0	0	0	0	0	0	0	0	3
GOBP_MESENCHYME_DEVELOPMENT	1	1	0	0	0	1	0	0	0	0	0	0	0	0	0	3
GOBP_MESODERM_DEVELOPMENT	1	1	0	0	0	1	0	0	0	0	0	0	0	0	0	3
GOBP_MUSCLE_TISSUE_DEVELOPMENT	1	1	0	0	0	1	0	0	0	0	0	0	0	0	0	3
GOBP_NEURAL_CREST_CELL_DIFFERENTIATION	1	1	0	0	0	1	0	0	0	0	0	0	0	0	0	3
GOBP_NEURAL_CREST_CELL_MIGRATION	1	1	0	0	0	1	0	0	0	0	0	0	0	0	0	3
GOBP_REGULATION_OF_JNK_CASCADE	0	0	0	0	0	0	0	0	0	1	0	1	1	0	0	3
GOBP_REGULATION_OF_P38MAPK_CASCADE	0	0	0	0	0	0	0	0	0	1	0	1	1	0	0	3
GOBP_SENSORY_ORGAN_MORPHOGENESIS	1	1	0	0	1	0	0	0	0	0	0	0	0	0	0	3
GOBP_SKELETAL_MUSCLE_CELL_DIFFERENTIATION	1	1	0	0	0	1	0	0	0	0	0	0	0	0	0	3
GOBP_CRANIAL_SKELETAL_SYSTEM_DEVELOPMENT	1	1	0	0	0	0	0	0	0	0	0	0	0	0	0	2
GOBP_EAR_DEVELOPMENT	1	1	0	0	0	0	0	0	0	0	0	0	0	0	0	2
GOBP_GLAND_DEVELOPMENT	1	1	0	0	0	0	0	0	0	0	0	0	0	0	0	2
GOBP_HEAD_DEVELOPMENT	1	1	0	0	0	0	0	0	0	0	0	0	0	0	0	2
GOBP_HEMATOPOIETIC_PROGENITOR_CELL_DIFFERENTIATION	1	1	0	0	0	0	0	0	0	0	0	0	0	0	0	2
GOBP_HEMATOPOIETIC_STEM_CELL_DIFFERENTIATION	1	1	0	0	0	0	0	0	0	0	0	0	0	0	0	2
GOBP_LEUKOCYTE_DIFFERENTIATION	1	1	0	0	0	0	0	0	0	0	0	0	0	0	0	2
GOBP_MONONUCLEAR_CELL_DIFFERENTIATION	1	1	0	0	0	0	0	0	0	0	0	0	0	0	0	2
GOBP_MUSCLE_ORGAN_DEVELOPMENT	1	1	0	0	0	0	0	0	0	0	0	0	0	0	0	2
GOBP_MUSCLE_STRUCTURE_DEVELOPMENT	1	1	0	0	0	0	0	0	0	0	0	0	0	0	0	2
GOBP_NEGATIVE_REGULATION_OF_ERK1_AND_ERK2_CASCADE	0	0	0	0	0	0	0	0	0	1	0	0	0	0	1	2
GOBP_NEGATIVE_REGULATION_OF_MAP_KINASE_ACTIVITY	0	0	0	0	0	0	0	0	0	1	0	0	0	0	1	2
GOBP_ORGAN_GROWTH	1	0	1	0	0	0	0	0	0	0	0	0	0	0	0	2
GOBP_OSTEOBLAST_DIFFERENTIATION	1	0	1	0	0	0	0	0	0	0	0	0	0	0	0	2
GOBP_OSTEOCLAST_DIFFERENTIATION	1	1	0	0	0	0	0	0	0	0	0	0	0	0	0	2
GOBP_REGENERATION	1	1	0	0	0	0	0	0	0	0	0	0	0	0	0	2
GOBP_ROOF_OF_MOUTH_DEVELOPMENT	1	1	0	0	0	0	0	0	0	0	0	0	0	0	0	2
GOBP_SENSORY_ORGAN_DEVELOPMENT	1	1	0	0	0	0	0	0	0	0	0	0	0	0	0	2
GOBP_SKELETAL_MUSCLE_ORGAN_DEVELOPMENT	1	1	0	0	0	0	0	0	0	0	0	0	0	0	0	2
GOBP_SKELETAL_MUSCLE_TISSUE_REGENERATION	1	1	0	0	0	0	0	0	0	0	0	0	0	0	0	2
GOBP_SKIN_DEVELOPMENT	1	1	0	0	0	0	0	0	0	0	0	0	0	0	0	2
GOBP_SOMATIC_STEM_CELL_POPULATION_MAINTENANCE	1	0	1	0	0	0	0	0	0	0	0	0	0	0	0	2
GOBP_TISSUE_DEVELOPMENT	1	1	0	0	0	0	0	0	0	0	0	0	0	0	0	2
GOBP_TISSUE_REGENERATION	1	1	0	0	0	0	0	0	0	0	0	0	0	0	0	2
GOBP_T_CELL_DIFFERENTIATION	1	1	0	0	0	0	0	0	0	0	0	0	0	0	0	2
GOBP_T_CELL_DIFFERENTIATION_IN_THYMUS	1	1	0	0	0	0	0	0	0	0	0	0	0	0	0	2
GOBP_BEHAVIOR	0	0	1	0	0	0	0	0	0	0	0	0	0	0	0	1
GOBP_BONE_REMODELING	0	0	1	0	0	0	0	0	0	0	0	0	0	0	0	1
GOBP_CELL_FATE_COMMITMENT	1	0	0	0	0	0	0	0	0	0	0	0	0	0	0	1
GOBP_CELL_FATE_SPECIFICATION	1	0	0	0	0	0	0	0	0	0	0	0	0	0	0	1
GOBP_CHEMOKINE_PRODUCTION	0	0	1	0	0	0	0	0	0	0	0	0	0	0	0	1
GOBP_CIRCULATORY_SYSTEM_PROCESS	0	0	1	0	0	0	0	0	0	0	0	0	0	0	0	1
GOBP_CYTOKINE_PRODUCTION	0	0	1	0	0	0	0	0	0	0	0	0	0	0	0	1
GOBP_DEVELOPMENTAL_GROWTH	1	0	0	0	0	0	0	0	0	0	0	0	0	0	0	1
GOBP_DIGESTIVE_SYSTEM_PROCESS	0	0	1	0	0	0	0	0	0	0	0	0	0	0	0	1
GOBP_ENERGY_HOMEOSTASIS	0	0	1	0	0	0	0	0	0	0	0	0	0	0	0	1
GOBP_FAT_CELL_DIFFERENTIATION	1	0	0	0	0	0	0	0	0	0	0	0	0	0	0	1
GOBP_FEAR_RESPONSE	0	0	1	0	0	0	0	0	0	0	0	0	0	0	0	1
GOBP_FEEDING_BEHAVIOR	0	0	1	0	0	0	0	0	0	0	0	0	0	0	0	1
GOBP_GASTRIC_ACID_SECRETION	0	0	1	0	0	0	0	0	0	0	0	0	0	0	0	1
GOBP_INTERLEUKIN_8_PRODUCTION	0	0	1	0	0	0	0	0	0	0	0	0	0	0	0	1
GOBP_MAINTENANCE_OF_CELL_NUMBER	1	0	0	0	0	0	0	0	0	0	0	0	0	0	0	1
GOBP_MULTICELLULAR_ORGANISMAL_HOMEOSTASIS	0	0	1	0	0	0	0	0	0	0	0	0	0	0	0	1
GOBP_MULTICELLULAR_ORGANISMAL_MOVEMENT	0	0	1	0	0	0	0	0	0	0	0	0	0	0	0	1
GOBP_MULTICELLULAR_ORGANISMAL_RESPONSE_TO_STRESS	0	0	1	0	0	0	0	0	0	0	0	0	0	0	0	1
GOBP_MULTI_MULTICELLULAR_ORGANISM_PROCESS	0	0	1	0	0	0	0	0	0	0	0	0	0	0	0	1
GOBP_MUSCLE_CONTRACTION	0	0	1	0	0	0	0	0	0	0	0	0	0	0	0	1
GOBP_MUSCLE_HYPERTROPHY	0	0	1	0	0	0	0	0	0	0	0	0	0	0	0	1
GOBP_MUSCLE_SYSTEM_PROCESS	0	0	1	0	0	0	0	0	0	0	0	0	0	0	0	1
GOBP_NEGATIVE_REGULATION_OF_MAPK_CASCADE	0	0	0	0	0	0	0	0	0	1	0	0	0	0	0	1
GOBP_NEGATIVE_REGULATION_OF_STRESS_ACTIVATED_PROTEIN_KINASE_SIGNALING_CASCADE	0	0	0	0	0	0	0	0	0	0	0	1	0	0	0	1
GOBP_NERVOUS_SYSTEM_PROCESS	0	0	1	0	0	0	0	0	0	0	0	0	0	0	0	1
GOBP_OSSIFICATION	0	0	1	0	0	0	0	0	0	0	0	0	0	0	0	1
GOBP_OVULATION	0	0	1	0	0	0	0	0	0	0	0	0	0	0	0	1
GOBP_OVULATION_CYCLE	0	0	1	0	0	0	0	0	0	0	0	0	0	0	0	1
GOBP_OVULATION_CYCLE_PROCESS	0	0	1	0	0	0	0	0	0	0	0	0	0	0	0	1
GOBP_REPLACEMENT_OSSIFICATION	0	0	1	0	0	0	0	0	0	0	0	0	0	0	0	1
GOBP_RESPIRATORY_GASEOUS_EXCHANGE_BY_RESPIRATORY_SYSTEM	0	0	1	0	0	0	0	0	0	0	0	0	0	0	0	1
GOBP_SENSORY_PERCEPTION_OF_LIGHT_STIMULUS	0	0	1	0	0	0	0	0	0	0	0	0	0	0	0	1
GOBP_SENSORY_PERCEPTION_OF_MECHANICAL_STIMULUS	0	0	1	0	0	0	0	0	0	0	0	0	0	0	0	1
GOBP_SEX_DIFFERENTIATION	1	0	0	0	0	0	0	0	0	0	0	0	0	0	0	1
GOBP_SKELETAL_MUSCLE_CONTRACTION	0	0	1	0	0	0	0	0	0	0	0	0	0	0	0	1
GOBP_SMOOTH_MUSCLE_CONTRACTION	0	0	1	0	0	0	0	0	0	0	0	0	0	0	0	1
GOBP_STEM_CELL_DIFFERENTIATION	1	0	0	0	0	0	0	0	0	0	0	0	0	0	0	1
GOBP_TEMPERATURE_HOMEOSTASIS	0	0	1	0	0	0	0	0	0	0	0	0	0	0	0	1
GOBP_TISSUE_MIGRATION	0	0	1	0	0	0	0	0	0	0	0	0	0	0	0	1
GOBP_TISSUE_REMODELING	0	0	1	0	0	0	0	0	0	0	0	0	0	0	0	1
GOBP_VASCULAR_TRANSPORT	0	0	1	0	0	0	0	0	0	0	0	0	0	0	0	1

## Sheet: Supp.Table3C
Supplemental Table 3C: GO Terms for enriched Gene Ontology Biological Process (GOBP) pathways in Blood miRNA targets
Data supporting Figure 4D
GO_Parent_Term_Name	developmental process	anatomical structure development	multicellular organismal process	multicellular organism development	system development	animal organ development	anatomical structure morphogenesis	regulation of developmental process	tissue development	regulation of cell differentiation	animal organ morphogenesis	circulatory system development	embryo development	heart development	tissue morphogenesis	embryonic morphogenesis	morphogenesis of an epithelium	skeletal system development	mesenchyme development	regulation of MAPK cascade	regulation of Wnt signaling pathway	regulation of stress-activated protein kinase signaling cascade
GO_ID	GO:0032502	GO:0048856	GO:0032501	GO:0007275	GO:0048731	GO:0048513	GO:0009653	GO:0050793	GO:0009888	GO:0045595	GO:0009887	GO:0072359	GO:0009790	GO:0007507	GO:0048729	GO:0048598	GO:0002009	GO:0001501	GO:0060485	GO:0043408	GO:0030111	GO:0070302	total pathways
Number of enriched pathways for Parent Term:	286	271	232	180	137	125	103	91	77	52	47	41	36	31	29	24	21	15	13	10	8	8
GOBP_ENDOCARDIAL_CUSHION_MORPHOGENESIS	1	1	1	1	1	1	1	0	1	0	1	1	0	1	1	0	0	0	1	0	0	0	13
GOBP_PROSTATIC_BUD_FORMATION	1	1	1	1	1	1	1	0	1	0	1	0	1	0	1	1	1	0	0	0	0	0	13
GOBP_CARDIAC_EPITHELIAL_TO_MESENCHYMAL_TRANSITION	1	1	1	1	1	1	1	0	1	0	1	1	0	1	0	0	0	0	1	0	0	0	12
GOBP_CARDIAC_MUSCLE_TISSUE_MORPHOGENESIS	1	1	1	1	1	1	1	0	1	0	1	1	0	1	1	0	0	0	0	0	0	0	12
GOBP_CARDIAC_NEURAL_CREST_CELL_DEVELOPMENT_INVOLVED_IN_OUTFLOW_TRACT_MORPHOGENESIS	1	1	1	1	1	1	1	0	1	0	1	1	0	1	0	0	0	0	1	0	0	0	12
GOBP_CARDIAC_NEURAL_CREST_CELL_MIGRATION_INVOLVED_IN_OUTFLOW_TRACT_MORPHOGENESIS	1	1	1	1	1	1	1	0	1	0	1	1	0	1	0	0	0	0	1	0	0	0	12
GOBP_PLANAR_CELL_POLARITY_PATHWAY_INVOLVED_IN_NEURAL_TUBE_CLOSURE	1	1	1	1	1	0	1	1	1	0	0	0	1	0	1	1	1	0	0	0	0	0	12
GOBP_VENTRICULAR_CARDIAC_MUSCLE_TISSUE_MORPHOGENESIS	1	1	1	1	1	1	1	0	1	0	1	1	0	1	1	0	0	0	0	0	0	0	12
GOBP_BRANCHING_INVOLVED_IN_PROSTATE_GLAND_MORPHOGENESIS	1	1	1	1	1	1	1	0	1	0	1	0	0	0	1	0	1	0	0	0	0	0	11
GOBP_BRANCH_ELONGATION_INVOLVED_IN_URETERIC_BUD_BRANCHING	1	1	1	1	1	1	1	0	1	0	1	0	0	0	1	0	1	0	0	0	0	0	11
GOBP_EMBRYONIC_CRANIAL_SKELETON_MORPHOGENESIS	1	1	1	1	1	1	1	0	0	0	1	0	1	0	0	1	0	1	0	0	0	0	11
GOBP_EMBRYONIC_SKELETAL_JOINT_MORPHOGENESIS	1	1	1	1	1	1	1	0	0	0	1	0	1	0	0	1	0	1	0	0	0	0	11
GOBP_EMBRYONIC_SKELETAL_SYSTEM_MORPHOGENESIS	1	1	1	1	1	1	1	0	0	0	1	0	1	0	0	1	0	1	0	0	0	0	11
GOBP_ESTABLISHMENT_OF_PLANAR_POLARITY_INVOLVED_IN_NEURAL_TUBE_CLOSURE	1	1	1	1	1	0	1	0	1	0	0	0	1	0	1	1	1	0	0	0	0	0	11
GOBP_MESONEPHRIC_TUBULE_MORPHOGENESIS	1	1	1	1	1	1	1	0	1	0	1	0	0	0	1	0	1	0	0	0	0	0	11
GOBP_NEURAL_TUBE_FORMATION	1	1	1	1	1	0	1	0	1	0	0	0	1	0	1	1	1	0	0	0	0	0	11
GOBP_URETERIC_BUD_ELONGATION	1	1	1	1	1	1	1	0	1	0	1	0	0	0	1	0	1	0	0	0	0	0	11
GOBP_APOPTOTIC_PROCESS_INVOLVED_IN_HEART_MORPHOGENESIS	1	1	1	1	1	1	1	0	0	0	1	1	0	1	0	0	0	0	0	0	0	0	10
GOBP_BRANCHING_INVOLVED_IN_BLOOD_VESSEL_MORPHOGENESIS	1	1	1	1	1	0	1	0	1	0	0	1	0	0	1	0	1	0	0	0	0	0	10
GOBP_CARDIAC_CHAMBER_MORPHOGENESIS	1	1	1	1	1	1	1	0	0	0	1	1	0	1	0	0	0	0	0	0	0	0	10
GOBP_CARDIAC_MYOFIBRIL_ASSEMBLY	1	1	1	1	1	1	1	0	1	0	0	1	0	1	0	0	0	0	0	0	0	0	10
GOBP_CARDIAC_NEURAL_CREST_CELL_DIFFERENTIATION_INVOLVED_IN_HEART_DEVELOPMENT	1	1	1	1	1	1	0	0	1	0	0	1	0	1	0	0	0	0	1	0	0	0	10
GOBP_CARDIAC_VENTRICLE_MORPHOGENESIS	1	1	1	1	1	1	1	0	0	0	1	1	0	1	0	0	0	0	0	0	0	0	10
GOBP_CELL_PROLIFERATION_INVOLVED_IN_HEART_MORPHOGENESIS	1	1	1	1	1	1	1	0	0	0	1	1	0	1	0	0	0	0	0	0	0	0	10
GOBP_EMBRYONIC_CAMERA_TYPE_EYE_FORMATION	1	1	1	1	1	1	1	0	0	0	1	0	1	0	0	1	0	0	0	0	0	0	10
GOBP_EMBRYONIC_CAMERA_TYPE_EYE_MORPHOGENESIS	1	1	1	1	1	1	1	0	0	0	1	0	1	0	0	1	0	0	0	0	0	0	10
GOBP_EMBRYONIC_EYE_MORPHOGENESIS	1	1	1	1	1	1	1	0	0	0	1	0	1	0	0	1	0	0	0	0	0	0	10
GOBP_ENDOCARDIAL_CUSHION_DEVELOPMENT	1	1	1	1	1	1	0	0	1	0	0	1	0	1	0	0	0	0	1	0	0	0	10
GOBP_HEART_FORMATION	1	1	1	1	1	1	1	0	0	0	1	1	0	1	0	0	0	0	0	0	0	0	10
GOBP_HEART_MORPHOGENESIS	1	1	1	1	1	1	1	0	0	0	1	1	0	1	0	0	0	0	0	0	0	0	10
GOBP_MORPHOGENESIS_OF_EMBRYONIC_EPITHELIUM	1	1	1	1	0	0	1	0	1	0	0	0	1	0	1	1	1	0	0	0	0	0	10
GOBP_OUTFLOW_TRACT_MORPHOGENESIS	1	1	1	1	1	1	1	0	0	0	1	1	0	1	0	0	0	0	0	0	0	0	10
GOBP_AORTIC_VALVE_MORPHOGENESIS	1	1	1	1	1	1	1	0	0	0	0	1	0	1	0	0	0	0	0	0	0	0	9
GOBP_BONE_MORPHOGENESIS	1	1	1	1	1	1	1	0	0	0	1	0	0	0	0	0	0	1	0	0	0	0	9
GOBP_CARDIAC_MUSCLE_CELL_DIFFERENTIATION	1	1	1	1	1	1	0	0	1	0	0	1	0	1	0	0	0	0	0	0	0	0	9
GOBP_CARDIAC_MUSCLE_CELL_PROLIFERATION	1	1	1	1	1	1	0	0	1	0	0	1	0	1	0	0	0	0	0	0	0	0	9
GOBP_CARDIAC_MUSCLE_TISSUE_DEVELOPMENT	1	1	1	1	1	1	0	0	1	0	0	1	0	1	0	0	0	0	0	0	0	0	9
GOBP_COCHLEA_MORPHOGENESIS	1	1	1	1	0	1	1	0	0	0	1	0	1	0	0	1	0	0	0	0	0	0	9
GOBP_CRANIAL_SUTURE_MORPHOGENESIS	1	1	1	1	1	1	1	0	0	0	1	0	0	0	0	0	0	1	0	0	0	0	9
GOBP_CRANIOFACIAL_SUTURE_MORPHOGENESIS	1	1	1	1	1	1	1	0	0	0	1	0	0	0	0	0	0	1	0	0	0	0	9
GOBP_EAR_MORPHOGENESIS	1	1	1	1	0	1	1	0	0	0	1	0	1	0	0	1	0	0	0	0	0	0	9
GOBP_EMBRYONIC_ORGAN_MORPHOGENESIS	1	1	1	1	0	1	1	0	0	0	1	0	1	0	0	1	0	0	0	0	0	0	9
GOBP_ENDOCHONDRAL_BONE_MORPHOGENESIS	1	1	1	1	1	1	1	0	0	0	1	0	0	0	0	0	0	1	0	0	0	0	9
GOBP_HEART_VALVE_MORPHOGENESIS	1	1	1	1	1	1	1	0	0	0	0	1	0	1	0	0	0	0	0	0	0	0	9
GOBP_INNER_EAR_MORPHOGENESIS	1	1	1	1	0	1	1	0	0	0	1	0	1	0	0	1	0	0	0	0	0	0	9
GOBP_MESODERMAL_CELL_DIFFERENTIATION	1	1	1	1	0	0	1	0	1	0	0	0	1	0	1	1	0	0	0	0	0	0	9
GOBP_MESODERMAL_CELL_FATE_COMMITMENT	1	1	1	1	0	0	1	0	1	0	0	0	1	0	1	1	0	0	0	0	0	0	9
GOBP_SKELETAL_SYSTEM_MORPHOGENESIS	1	1	1	1	1	1	1	0	0	0	1	0	0	0	0	0	0	1	0	0	0	0	9
GOBP_VENTRICULAR_CARDIAC_MUSCLE_TISSUE_DEVELOPMENT	1	1	1	1	1	1	0	0	1	0	0	1	0	1	0	0	0	0	0	0	0	0	9
GOBP_BRANCHING_MORPHOGENESIS_OF_AN_EPITHELIAL_TUBE	1	1	1	1	0	0	1	0	1	0	0	0	0	0	1	0	1	0	0	0	0	0	8
GOBP_CAMERA_TYPE_EYE_MORPHOGENESIS	1	1	1	1	1	1	1	0	0	0	1	0	0	0	0	0	0	0	0	0	0	0	8
GOBP_CARDIAC_CELL_DEVELOPMENT	1	1	1	1	1	1	0	0	0	0	0	1	0	1	0	0	0	0	0	0	0	0	8
GOBP_CARDIAC_CHAMBER_DEVELOPMENT	1	1	1	1	1	1	0	0	0	0	0	1	0	1	0	0	0	0	0	0	0	0	8
GOBP_CARDIAC_VENTRICLE_DEVELOPMENT	1	1	1	1	1	1	0	0	0	0	0	1	0	1	0	0	0	0	0	0	0	0	8
GOBP_CARDIOCYTE_DIFFERENTIATION	1	1	1	1	1	1	0	0	0	0	0	1	0	1	0	0	0	0	0	0	0	0	8
GOBP_CARTILAGE_DEVELOPMENT	1	1	1	1	1	1	0	0	1	0	0	0	0	0	0	0	0	1	0	0	0	0	8
GOBP_CELL_MIGRATION_INVOLVED_IN_HEART_DEVELOPMENT	1	1	1	1	1	1	0	0	0	0	0	1	0	1	0	0	0	0	0	0	0	0	8
GOBP_CHONDROCYTE_DEVELOPMENT	1	1	1	1	1	1	0	0	1	0	0	0	0	0	0	0	0	1	0	0	0	0	8
GOBP_CHONDROCYTE_DIFFERENTIATION	1	1	1	1	1	1	0	0	1	0	0	0	0	0	0	0	0	1	0	0	0	0	8
GOBP_CORONARY_VASCULATURE_DEVELOPMENT	1	1	1	1	1	1	0	0	0	0	0	1	0	1	0	0	0	0	0	0	0	0	8
GOBP_ENDODERM_FORMATION	1	1	1	1	0	0	1	0	1	0	0	0	1	0	0	1	0	0	0	0	0	0	8
GOBP_EPITHELIAL_TUBE_FORMATION	1	1	1	1	0	0	1	0	1	0	0	0	0	0	1	0	1	0	0	0	0	0	8
GOBP_EPITHELIAL_TUBE_MORPHOGENESIS	1	1	1	1	0	0	1	0	1	0	0	0	0	0	1	0	1	0	0	0	0	0	8
GOBP_EYE_MORPHOGENESIS	1	1	1	1	1	1	1	0	0	0	1	0	0	0	0	0	0	0	0	0	0	0	8
GOBP_GLOMERULAR_MESANGIAL_CELL_PROLIFERATION	1	1	1	1	1	1	0	0	1	0	0	1	0	0	0	0	0	0	0	0	0	0	8
GOBP_GLOMERULAR_MESANGIUM_DEVELOPMENT	1	1	1	1	1	1	0	0	1	0	0	1	0	0	0	0	0	0	0	0	0	0	8
GOBP_HEART_VALVE_DEVELOPMENT	1	1	1	1	1	1	0	0	0	0	0	1	0	1	0	0	0	0	0	0	0	0	8
GOBP_KIDNEY_MESENCHYME_DEVELOPMENT	1	1	1	1	1	1	0	0	1	0	0	0	0	0	0	0	0	0	1	0	0	0	8
GOBP_KIDNEY_MORPHOGENESIS	1	1	1	1	1	1	1	0	0	0	1	0	0	0	0	0	0	0	0	0	0	0	8
GOBP_MESENCHYME_MORPHOGENESIS	1	1	0	0	0	1	1	0	1	0	1	0	0	0	1	0	0	0	1	0	0	0	8
GOBP_NEPHRON_MORPHOGENESIS	1	1	1	1	1	1	1	0	0	0	1	0	0	0	0	0	0	0	0	0	0	0	8
GOBP_PROSTATE_GLAND_MORPHOGENESIS	1	1	1	1	1	1	1	0	0	0	1	0	0	0	0	0	0	0	0	0	0	0	8
GOBP_SEMI_LUNAR_VALVE_DEVELOPMENT	1	1	1	1	1	1	0	0	0	0	0	1	0	1	0	0	0	0	0	0	0	0	8
GOBP_VENTRICULAR_SEPTUM_DEVELOPMENT	1	1	1	1	1	1	0	0	0	0	0	1	0	1	0	0	0	0	0	0	0	0	8
GOBP_ARTERY_MORPHOGENESIS	1	1	1	1	1	0	1	0	0	0	0	1	0	0	0	0	0	0	0	0	0	0	7
GOBP_BLOOD_VESSEL_MORPHOGENESIS	1	1	1	1	1	0	1	0	0	0	0	1	0	0	0	0	0	0	0	0	0	0	7
GOBP_BONE_DEVELOPMENT	1	1	1	1	1	1	0	0	0	0	0	0	0	0	0	0	0	1	0	0	0	0	7
GOBP_BONE_GROWTH	1	1	1	1	1	1	0	0	0	0	0	0	0	0	0	0	0	1	0	0	0	0	7
GOBP_BRANCH_ELONGATION_OF_AN_EPITHELIUM	1	1	1	0	0	0	1	0	1	0	0	0	0	0	1	0	1	0	0	0	0	0	7
GOBP_CELL_FATE_COMMITMENT_INVOLVED_IN_FORMATION_OF_PRIMARY_GERM_LAYER	1	1	1	1	0	0	1	0	0	0	0	0	1	0	0	1	0	0	0	0	0	0	7
GOBP_EMBRYONIC_APPENDAGE_MORPHOGENESIS	1	1	1	1	0	0	1	0	0	0	0	0	1	0	0	1	0	0	0	0	0	0	7
GOBP_EMBRYONIC_CAMERA_TYPE_EYE_DEVELOPMENT	1	1	1	1	1	1	0	0	0	0	0	0	1	0	0	0	0	0	0	0	0	0	7
GOBP_EMBRYONIC_DIGIT_MORPHOGENESIS	1	1	1	1	0	0	1	0	0	0	0	0	1	0	0	1	0	0	0	0	0	0	7
GOBP_EMBRYONIC_HINDLIMB_MORPHOGENESIS	1	1	1	1	0	0	1	0	0	0	0	0	1	0	0	1	0	0	0	0	0	0	7
GOBP_EMBRYONIC_SKELETAL_JOINT_DEVELOPMENT	1	1	1	1	1	0	0	0	0	0	0	0	1	0	0	0	0	1	0	0	0	0	7
GOBP_EMBRYONIC_SKELETAL_SYSTEM_DEVELOPMENT	1	1	1	1	1	0	0	0	0	0	0	0	1	0	0	0	0	1	0	0	0	0	7
GOBP_FORMATION_OF_PRIMARY_GERM_LAYER	1	1	1	1	0	0	1	0	0	0	0	0	1	0	0	1	0	0	0	0	0	0	7
GOBP_GASTRULATION	1	1	1	1	0	0	1	0	0	0	0	0	1	0	0	1	0	0	0	0	0	0	7
GOBP_GLOMERULAR_EPITHELIUM_DEVELOPMENT	1	1	1	1	1	1	0	0	1	0	0	0	0	0	0	0	0	0	0	0	0	0	7
GOBP_HEART_DEVELOPMENT	1	1	1	1	1	1	0	0	0	0	0	1	0	0	0	0	0	0	0	0	0	0	7
GOBP_KIDNEY_EPITHELIUM_DEVELOPMENT	1	1	1	1	1	1	0	0	1	0	0	0	0	0	0	0	0	0	0	0	0	0	7
GOBP_LATERAL_SPROUTING_FROM_AN_EPITHELIUM	1	1	1	0	0	0	1	0	1	0	0	0	0	0	1	0	1	0	0	0	0	0	7
GOBP_NEPHRON_EPITHELIUM_DEVELOPMENT	1	1	1	1	1	1	0	0	1	0	0	0	0	0	0	0	0	0	0	0	0	0	7
GOBP_NEURAL_TUBE_DEVELOPMENT	1	1	1	1	1	0	0	0	1	0	0	0	1	0	0	0	0	0	0	0	0	0	7
GOBP_NEURAL_TUBE_PATTERNING	1	1	1	1	1	0	0	0	1	0	0	0	1	0	0	0	0	0	0	0	0	0	7
GOBP_SOMITOGENESIS	1	1	1	1	0	0	1	0	1	0	0	0	1	0	0	0	0	0	0	0	0	0	7
GOBP_SPECIFICATION_OF_ANIMAL_ORGAN_IDENTITY	1	1	1	1	0	1	1	0	0	0	1	0	0	0	0	0	0	0	0	0	0	0	7
GOBP_AORTA_DEVELOPMENT	1	1	1	1	1	0	0	0	0	0	0	1	0	0	0	0	0	0	0	0	0	0	6
GOBP_ARTERY_DEVELOPMENT	1	1	1	1	1	0	0	0	0	0	0	1	0	0	0	0	0	0	0	0	0	0	6
GOBP_CAMERA_TYPE_EYE_DEVELOPMENT	1	1	1	1	1	1	0	0	0	0	0	0	0	0	0	0	0	0	0	0	0	0	6
GOBP_CELL_PROLIFERATION_INVOLVED_IN_KIDNEY_DEVELOPMENT	1	1	1	1	1	1	0	0	0	0	0	0	0	0	0	0	0	0	0	0	0	0	6
GOBP_CELL_PROLIFERATION_IN_HINDBRAIN	1	1	1	1	1	1	0	0	0	0	0	0	0	0	0	0	0	0	0	0	0	0	6
GOBP_CONVERGENT_EXTENSION	1	1	0	0	0	0	1	0	1	0	0	0	0	0	1	0	1	0	0	0	0	0	6
GOBP_CONVERGENT_EXTENSION_INVOLVED_IN_AXIS_ELONGATION	1	1	0	0	0	0	1	0	1	0	0	0	0	0	1	0	1	0	0	0	0	0	6
GOBP_CRANIAL_NERVE_MORPHOGENESIS	1	1	1	1	1	0	1	0	0	0	0	0	0	0	0	0	0	0	0	0	0	0	6
GOBP_DIENCEPHALON_DEVELOPMENT	1	1	1	1	1	1	0	0	0	0	0	0	0	0	0	0	0	0	0	0	0	0	6
GOBP_DIGESTIVE_TRACT_MORPHOGENESIS	1	1	1	1	1	0	1	0	0	0	0	0	0	0	0	0	0	0	0	0	0	0	6
GOBP_EMBRYONIC_MORPHOGENESIS	1	1	1	1	0	0	1	0	0	0	0	0	1	0	0	0	0	0	0	0	0	0	6
GOBP_EMBRYONIC_ORGAN_DEVELOPMENT	1	1	1	1	0	1	0	0	0	0	0	0	1	0	0	0	0	0	0	0	0	0	6
GOBP_ESTABLISHMENT_OF_PLANAR_POLARITY_OF_EMBRYONIC_EPITHELIUM	1	1	0	0	0	0	1	0	1	0	0	0	0	0	1	0	1	0	0	0	0	0	6
GOBP_FACIAL_NERVE_MORPHOGENESIS	1	1	1	1	1	0	1	0	0	0	0	0	0	0	0	0	0	0	0	0	0	0	6
GOBP_FOREBRAIN_DEVELOPMENT	1	1	1	1	1	1	0	0	0	0	0	0	0	0	0	0	0	0	0	0	0	0	6
GOBP_FOREBRAIN_GENERATION_OF_NEURONS	1	1	1	1	1	1	0	0	0	0	0	0	0	0	0	0	0	0	0	0	0	0	6
GOBP_FOREBRAIN_NEURON_DEVELOPMENT	1	1	1	1	1	1	0	0	0	0	0	0	0	0	0	0	0	0	0	0	0	0	6
GOBP_FOREBRAIN_NEURON_DIFFERENTIATION	1	1	1	1	1	1	0	0	0	0	0	0	0	0	0	0	0	0	0	0	0	0	6
GOBP_GLOMERULUS_DEVELOPMENT	1	1	1	1	1	1	0	0	0	0	0	0	0	0	0	0	0	0	0	0	0	0	6
GOBP_HINDBRAIN_DEVELOPMENT	1	1	1	1	1	1	0	0	0	0	0	0	0	0	0	0	0	0	0	0	0	0	6
GOBP_LUNG_ALVEOLUS_DEVELOPMENT	1	1	1	1	1	1	0	0	0	0	0	0	0	0	0	0	0	0	0	0	0	0	6
GOBP_MESONEPHROS_DEVELOPMENT	1	1	1	1	1	1	0	0	0	0	0	0	0	0	0	0	0	0	0	0	0	0	6
GOBP_METANEPHRIC_NEPHRON_DEVELOPMENT	1	1	1	1	1	1	0	0	0	0	0	0	0	0	0	0	0	0	0	0	0	0	6
GOBP_METANEPHROS_DEVELOPMENT	1	1	1	1	1	1	0	0	0	0	0	0	0	0	0	0	0	0	0	0	0	0	6
GOBP_METENCEPHALON_DEVELOPMENT	1	1	1	1	1	1	0	0	0	0	0	0	0	0	0	0	0	0	0	0	0	0	6
GOBP_MIDBRAIN_DEVELOPMENT	1	1	1	1	1	1	0	0	0	0	0	0	0	0	0	0	0	0	0	0	0	0	6
GOBP_MIDBRAIN_DOPAMINERGIC_NEURON_DIFFERENTIATION	1	1	1	1	1	1	0	0	0	0	0	0	0	0	0	0	0	0	0	0	0	0	6
GOBP_MORPHOGENESIS_OF_AN_EPITHELIAL_BUD	1	1	0	0	0	0	1	0	1	0	0	0	0	0	1	0	1	0	0	0	0	0	6
GOBP_MORPHOGENESIS_OF_AN_EPITHELIAL_FOLD	1	1	0	0	0	0	1	0	1	0	0	0	0	0	1	0	1	0	0	0	0	0	6
GOBP_MORPHOGENESIS_OF_A_POLARIZED_EPITHELIUM	1	1	0	0	0	0	1	0	1	0	0	0	0	0	1	0	1	0	0	0	0	0	6
GOBP_NEPHRON_DEVELOPMENT	1	1	1	1	1	1	0	0	0	0	0	0	0	0	0	0	0	0	0	0	0	0	6
GOBP_NEURON_PROJECTION_GUIDANCE	1	1	1	1	1	0	1	0	0	0	0	0	0	0	0	0	0	0	0	0	0	0	6
GOBP_OTIC_VESICLE_DEVELOPMENT	1	1	1	1	0	1	0	0	1	0	0	0	0	0	0	0	0	0	0	0	0	0	6
GOBP_OVARIAN_FOLLICLE_DEVELOPMENT	1	1	1	1	1	1	0	0	0	0	0	0	0	0	0	0	0	0	0	0	0	0	6
GOBP_PATTERN_SPECIFICATION_INVOLVED_IN_KIDNEY_DEVELOPMENT	1	1	1	1	1	1	0	0	0	0	0	0	0	0	0	0	0	0	0	0	0	0	6
GOBP_PHARYNGEAL_SYSTEM_DEVELOPMENT	1	1	1	1	1	0	0	0	0	0	0	0	1	0	0	0	0	0	0	0	0	0	6
GOBP_PITUITARY_GLAND_DEVELOPMENT	1	1	1	1	1	1	0	0	0	0	0	0	0	0	0	0	0	0	0	0	0	0	6
GOBP_PROSTATE_GLAND_DEVELOPMENT	1	1	1	1	1	1	0	0	0	0	0	0	0	0	0	0	0	0	0	0	0	0	6
GOBP_RENAL_SYSTEM_VASCULATURE_DEVELOPMENT	1	1	1	1	1	0	0	0	0	0	0	1	0	0	0	0	0	0	0	0	0	0	6
GOBP_RENAL_TUBULE_DEVELOPMENT	1	1	1	1	1	0	0	0	1	0	0	0	0	0	0	0	0	0	0	0	0	0	6
GOBP_RHOMBOMERE_DEVELOPMENT	1	1	1	1	1	1	0	0	0	0	0	0	0	0	0	0	0	0	0	0	0	0	6
GOBP_SOMITE_DEVELOPMENT	1	1	1	1	0	0	0	0	1	0	0	0	1	0	0	0	0	0	0	0	0	0	6
GOBP_THYMUS_DEVELOPMENT	1	1	1	1	1	1	0	0	0	0	0	0	0	0	0	0	0	0	0	0	0	0	6
GOBP_URETER_DEVELOPMENT	1	1	1	1	1	1	0	0	0	0	0	0	0	0	0	0	0	0	0	0	0	0	6
GOBP_VASCULATURE_DEVELOPMENT	1	1	1	1	1	0	0	0	0	0	0	1	0	0	0	0	0	0	0	0	0	0	6
GOBP_ANIMAL_ORGAN_FORMATION	1	1	0	0	0	1	1	0	0	0	1	0	0	0	0	0	0	0	0	0	0	0	5
GOBP_APPENDAGE_MORPHOGENESIS	1	1	1	1	0	0	1	0	0	0	0	0	0	0	0	0	0	0	0	0	0	0	5
GOBP_AUTONOMIC_NERVOUS_SYSTEM_DEVELOPMENT	1	1	1	1	1	0	0	0	0	0	0	0	0	0	0	0	0	0	0	0	0	0	5
GOBP_AXON_DEVELOPMENT	1	1	1	1	1	0	0	0	0	0	0	0	0	0	0	0	0	0	0	0	0	0	5
GOBP_BONE_MINERALIZATION	1	1	1	0	0	1	0	0	1	0	0	0	0	0	0	0	0	0	0	0	0	0	5
GOBP_CENTRAL_NERVOUS_SYSTEM_DEVELOPMENT	1	1	1	1	1	0	0	0	0	0	0	0	0	0	0	0	0	0	0	0	0	0	5
GOBP_CENTRAL_NERVOUS_SYSTEM_NEURON_DEVELOPMENT	1	1	1	1	1	0	0	0	0	0	0	0	0	0	0	0	0	0	0	0	0	0	5
GOBP_CENTRAL_NERVOUS_SYSTEM_NEURON_DIFFERENTIATION	1	1	1	1	1	0	0	0	0	0	0	0	0	0	0	0	0	0	0	0	0	0	5
GOBP_CIRCULATORY_SYSTEM_DEVELOPMENT	1	1	1	1	1	0	0	0	0	0	0	0	0	0	0	0	0	0	0	0	0	0	5
GOBP_CRANIAL_NERVE_DEVELOPMENT	1	1	1	1	1	0	0	0	0	0	0	0	0	0	0	0	0	0	0	0	0	0	5
GOBP_DIGESTIVE_SYSTEM_DEVELOPMENT	1	1	1	1	1	0	0	0	0	0	0	0	0	0	0	0	0	0	0	0	0	0	5
GOBP_DOPAMINERGIC_NEURON_DIFFERENTIATION	1	1	1	1	1	0	0	0	0	0	0	0	0	0	0	0	0	0	0	0	0	0	5
GOBP_EMBRYONIC_PATTERN_SPECIFICATION	1	1	1	1	0	0	0	0	0	0	0	0	1	0	0	0	0	0	0	0	0	0	5
GOBP_EMBRYO_DEVELOPMENT_ENDING_IN_BIRTH_OR_EGG_HATCHING	1	1	1	1	0	0	0	0	0	0	0	0	1	0	0	0	0	0	0	0	0	0	5
GOBP_ENDOCRINE_SYSTEM_DEVELOPMENT	1	1	1	1	1	0	0	0	0	0	0	0	0	0	0	0	0	0	0	0	0	0	5
GOBP_EPITHELIAL_TO_MESENCHYMAL_TRANSITION	1	1	0	0	0	1	0	0	1	0	0	0	0	0	0	0	0	0	1	0	0	0	5
GOBP_GLAND_MORPHOGENESIS	1	1	0	0	0	1	1	0	0	0	1	0	0	0	0	0	0	0	0	0	0	0	5
GOBP_GLIAL_CELL_DIFFERENTIATION	1	1	1	1	1	0	0	0	0	0	0	0	0	0	0	0	0	0	0	0	0	0	5
GOBP_GLIOGENESIS	1	1	1	1	1	0	0	0	0	0	0	0	0	0	0	0	0	0	0	0	0	0	5
GOBP_HINDLIMB_MORPHOGENESIS	1	1	1	1	0	0	1	0	0	0	0	0	0	0	0	0	0	0	0	0	0	0	5
GOBP_IMMUNE_SYSTEM_DEVELOPMENT	1	1	1	1	1	0	0	0	0	0	0	0	0	0	0	0	0	0	0	0	0	0	5
GOBP_MAMMARY_GLAND_MORPHOGENESIS	1	1	0	0	0	1	1	0	0	0	1	0	0	0	0	0	0	0	0	0	0	0	5
GOBP_MESENCHYMAL_CELL_DEVELOPMENT	1	1	0	0	0	1	0	0	1	0	0	0	0	0	0	0	0	0	1	0	0	0	5
GOBP_MESENCHYMAL_CELL_DIFFERENTIATION	1	1	0	0	0	1	0	0	1	0	0	0	0	0	0	0	0	0	1	0	0	0	5
GOBP_MESODERM_MORPHOGENESIS	1	1	0	0	0	0	1	0	1	0	0	0	0	0	1	0	0	0	0	0	0	0	5
GOBP_MORPHOGENESIS_OF_AN_EPITHELIUM	1	1	0	0	0	0	1	0	1	0	0	0	0	0	1	0	0	0	0	0	0	0	5
GOBP_MUSCLE_ORGAN_MORPHOGENESIS	1	1	0	0	0	1	1	0	0	0	1	0	0	0	0	0	0	0	0	0	0	0	5
GOBP_NERVE_DEVELOPMENT	1	1	1	1	1	0	0	0	0	0	0	0	0	0	0	0	0	0	0	0	0	0	5
GOBP_NEURAL_CREST_CELL_DIFFERENTIATION	1	1	0	0	0	1	0	0	1	0	0	0	0	0	0	0	0	0	1	0	0	0	5
GOBP_NEURAL_CREST_CELL_MIGRATION	1	1	0	0	0	1	0	0	1	0	0	0	0	0	0	0	0	0	1	0	0	0	5
GOBP_NEUROGENESIS	1	1	1	1	1	0	0	0	0	0	0	0	0	0	0	0	0	0	0	0	0	0	5
GOBP_NEURON_DEVELOPMENT	1	1	1	1	1	0	0	0	0	0	0	0	0	0	0	0	0	0	0	0	0	0	5
GOBP_NEURON_DIFFERENTIATION	1	1	1	1	1	0	0	0	0	0	0	0	0	0	0	0	0	0	0	0	0	0	5
GOBP_NEURON_FATE_COMMITMENT	1	1	1	1	1	0	0	0	0	0	0	0	0	0	0	0	0	0	0	0	0	0	5
GOBP_NEURON_MIGRATION	1	1	1	1	1	0	0	0	0	0	0	0	0	0	0	0	0	0	0	0	0	0	5
GOBP_ODONTOGENESIS	1	1	0	0	0	1	1	0	0	0	1	0	0	0	0	0	0	0	0	0	0	0	5
GOBP_PARASYMPATHETIC_NERVOUS_SYSTEM_DEVELOPMENT	1	1	1	1	1	0	0	0	0	0	0	0	0	0	0	0	0	0	0	0	0	0	5
GOBP_REPRODUCTIVE_SYSTEM_DEVELOPMENT	1	1	1	1	1	0	0	0	0	0	0	0	0	0	0	0	0	0	0	0	0	0	5
GOBP_RESPIRATORY_SYSTEM_DEVELOPMENT	1	1	1	1	1	0	0	0	0	0	0	0	0	0	0	0	0	0	0	0	0	0	5
GOBP_SCHWANN_CELL_DIFFERENTIATION	1	1	1	1	1	0	0	0	0	0	0	0	0	0	0	0	0	0	0	0	0	0	5
GOBP_SENSORY_ORGAN_MORPHOGENESIS	1	1	0	0	0	1	1	0	0	0	1	0	0	0	0	0	0	0	0	0	0	0	5
GOBP_SENSORY_SYSTEM_DEVELOPMENT	1	1	1	1	1	0	0	0	0	0	0	0	0	0	0	0	0	0	0	0	0	0	5
GOBP_SKELETAL_SYSTEM_DEVELOPMENT	1	1	1	1	1	0	0	0	0	0	0	0	0	0	0	0	0	0	0	0	0	0	5
GOBP_SYNAPSE_ASSEMBLY	1	1	1	1	1	0	0	0	0	0	0	0	0	0	0	0	0	0	0	0	0	0	5
GOBP_TRABECULA_FORMATION	1	1	0	0	0	1	1	0	0	0	1	0	0	0	0	0	0	0	0	0	0	0	5
GOBP_TUBE_FORMATION	1	1	1	1	0	0	1	0	0	0	0	0	0	0	0	0	0	0	0	0	0	0	5
GOBP_TUBE_MORPHOGENESIS	1	1	1	1	0	0	1	0	0	0	0	0	0	0	0	0	0	0	0	0	0	0	5
GOBP_UROGENITAL_SYSTEM_DEVELOPMENT	1	1	1	1	1	0	0	0	0	0	0	0	0	0	0	0	0	0	0	0	0	0	5
GOBP_ANIMAL_ORGAN_MORPHOGENESIS	1	1	0	0	0	1	1	0	0	0	0	0	0	0	0	0	0	0	0	0	0	0	4
GOBP_ANTERIOR_POSTERIOR_AXIS_SPECIFICATION	1	1	1	1	0	0	0	0	0	0	0	0	0	0	0	0	0	0	0	0	0	0	4
GOBP_ANTERIOR_POSTERIOR_PATTERN_SPECIFICATION	1	1	1	1	0	0	0	0	0	0	0	0	0	0	0	0	0	0	0	0	0	0	4
GOBP_APPENDAGE_DEVELOPMENT	1	1	1	1	0	0	0	0	0	0	0	0	0	0	0	0	0	0	0	0	0	0	4
GOBP_AXIS_SPECIFICATION	1	1	1	1	0	0	0	0	0	0	0	0	0	0	0	0	0	0	0	0	0	0	4
GOBP_DEVELOPMENT_OF_PRIMARY_FEMALE_SEXUAL_CHARACTERISTICS	1	1	1	1	0	0	0	0	0	0	0	0	0	0	0	0	0	0	0	0	0	0	4
GOBP_DEVELOPMENT_OF_PRIMARY_SEXUAL_CHARACTERISTICS	1	1	1	1	0	0	0	0	0	0	0	0	0	0	0	0	0	0	0	0	0	0	4
GOBP_EMBRYO_DEVELOPMENT	1	1	1	1	0	0	0	0	0	0	0	0	0	0	0	0	0	0	0	0	0	0	4
GOBP_FEMALE_SEX_DIFFERENTIATION	1	1	1	1	0	0	0	0	0	0	0	0	0	0	0	0	0	0	0	0	0	0	4
GOBP_KERATINOCYTE_DIFFERENTIATION	1	1	0	0	0	1	0	0	1	0	0	0	0	0	0	0	0	0	0	0	0	0	4
GOBP_MALE_SEX_DIFFERENTIATION	1	1	1	1	0	0	0	0	0	0	0	0	0	0	0	0	0	0	0	0	0	0	4
GOBP_MAMMARY_GLAND_EPITHELIUM_DEVELOPMENT	1	1	0	0	0	1	0	0	1	0	0	0	0	0	0	0	0	0	0	0	0	0	4
GOBP_MESENCHYME_DEVELOPMENT	1	1	0	0	0	1	0	0	1	0	0	0	0	0	0	0	0	0	0	0	0	0	4
GOBP_MORPHOGENESIS_OF_A_BRANCHING_STRUCTURE	1	1	1	0	0	0	1	0	0	0	0	0	0	0	0	0	0	0	0	0	0	0	4
GOBP_PATTERN_SPECIFICATION_PROCESS	1	1	1	1	0	0	0	0	0	0	0	0	0	0	0	0	0	0	0	0	0	0	4
GOBP_PLANAR_CELL_POLARITY_PATHWAY_INVOLVED_IN_AXIS_ELONGATION	1	1	0	0	0	0	1	1	0	0	0	0	0	0	0	0	0	0	0	0	0	0	4
GOBP_POST_EMBRYONIC_DEVELOPMENT	1	1	1	1	0	0	0	0	0	0	0	0	0	0	0	0	0	0	0	0	0	0	4
GOBP_REGIONALIZATION	1	1	1	1	0	0	0	0	0	0	0	0	0	0	0	0	0	0	0	0	0	0	4
GOBP_SEGMENTATION	1	1	1	1	0	0	0	0	0	0	0	0	0	0	0	0	0	0	0	0	0	0	4
GOBP_SKELETAL_MUSCLE_CELL_DIFFERENTIATION	1	1	0	0	0	1	0	0	1	0	0	0	0	0	0	0	0	0	0	0	0	0	4
GOBP_TISSUE_MORPHOGENESIS	1	1	0	0	0	0	1	0	1	0	0	0	0	0	0	0	0	0	0	0	0	0	4
GOBP_TUBE_DEVELOPMENT	1	1	1	1	0	0	0	0	0	0	0	0	0	0	0	0	0	0	0	0	0	0	4
GOBP_ANATOMICAL_STRUCTURE_FORMATION_INVOLVED_IN_MORPHOGENESIS	1	1	0	0	0	0	1	0	0	0	0	0	0	0	0	0	0	0	0	0	0	0	3
GOBP_APOPTOTIC_PROCESS_INVOLVED_IN_MORPHOGENESIS	1	1	0	0	0	0	1	0	0	0	0	0	0	0	0	0	0	0	0	0	0	0	3
GOBP_AXIS_ELONGATION	1	1	0	0	0	0	1	0	0	0	0	0	0	0	0	0	0	0	0	0	0	0	3
GOBP_CELLULAR_COMPONENT_ASSEMBLY_INVOLVED_IN_MORPHOGENESIS	1	1	0	0	0	0	1	0	0	0	0	0	0	0	0	0	0	0	0	0	0	0	3
GOBP_CELLULAR_COMPONENT_MORPHOGENESIS	1	1	0	0	0	0	1	0	0	0	0	0	0	0	0	0	0	0	0	0	0	0	3
GOBP_CELL_MORPHOGENESIS_INVOLVED_IN_DIFFERENTIATION	1	1	0	0	0	0	1	0	0	0	0	0	0	0	0	0	0	0	0	0	0	0	3
GOBP_COCHLEA_DEVELOPMENT	1	1	0	0	0	1	0	0	0	0	0	0	0	0	0	0	0	0	0	0	0	0	3
GOBP_COLUMNAR_CUBOIDAL_EPITHELIAL_CELL_DEVELOPMENT	1	1	0	0	0	0	0	0	1	0	0	0	0	0	0	0	0	0	0	0	0	0	3
GOBP_CONNECTIVE_TISSUE_DEVELOPMENT	1	1	0	0	0	0	0	0	1	0	0	0	0	0	0	0	0	0	0	0	0	0	3
GOBP_DEVELOPMENTAL_GROWTH_INVOLVED_IN_MORPHOGENESIS	1	1	0	0	0	0	1	0	0	0	0	0	0	0	0	0	0	0	0	0	0	0	3
GOBP_EAR_DEVELOPMENT	1	1	0	0	0	1	0	0	0	0	0	0	0	0	0	0	0	0	0	0	0	0	3
GOBP_ENDODERM_DEVELOPMENT	1	1	0	0	0	0	0	0	1	0	0	0	0	0	0	0	0	0	0	0	0	0	3
GOBP_EPIDERMAL_CELL_DIFFERENTIATION	1	1	0	0	0	0	0	0	1	0	0	0	0	0	0	0	0	0	0	0	0	0	3
GOBP_EPIDERMIS_DEVELOPMENT	1	1	0	0	0	0	0	0	1	0	0	0	0	0	0	0	0	0	0	0	0	0	3
GOBP_EPITHELIAL_CELL_DIFFERENTIATION	1	1	0	0	0	0	0	0	1	0	0	0	0	0	0	0	0	0	0	0	0	0	3
GOBP_EPITHELIUM_DEVELOPMENT	1	1	0	0	0	0	0	0	1	0	0	0	0	0	0	0	0	0	0	0	0	0	3
GOBP_ESTABLISHMENT_OF_TISSUE_POLARITY	1	1	0	0	0	0	1	0	0	0	0	0	0	0	0	0	0	0	0	0	0	0	3
GOBP_GLAND_DEVELOPMENT	1	1	0	0	0	1	0	0	0	0	0	0	0	0	0	0	0	0	0	0	0	0	3
GOBP_MAMMARY_GLAND_DEVELOPMENT	1	1	0	0	0	1	0	0	0	0	0	0	0	0	0	0	0	0	0	0	0	0	3
GOBP_MESENCHYMAL_TO_EPITHELIAL_TRANSITION	1	1	0	0	0	0	0	0	1	0	0	0	0	0	0	0	0	0	0	0	0	0	3
GOBP_MESODERM_DEVELOPMENT	1	1	0	0	0	0	0	0	1	0	0	0	0	0	0	0	0	0	0	0	0	0	3
GOBP_MUSCLE_ORGAN_DEVELOPMENT	1	1	0	0	0	1	0	0	0	0	0	0	0	0	0	0	0	0	0	0	0	0	3
GOBP_MUSCLE_TISSUE_DEVELOPMENT	1	1	0	0	0	0	0	0	1	0	0	0	0	0	0	0	0	0	0	0	0	0	3
GOBP_SARCOMERE_ORGANIZATION	1	1	0	0	0	0	1	0	0	0	0	0	0	0	0	0	0	0	0	0	0	0	3
GOBP_SENSORY_ORGAN_DEVELOPMENT	1	1	0	0	0	1	0	0	0	0	0	0	0	0	0	0	0	0	0	0	0	0	3
GOBP_SKELETAL_MUSCLE_ORGAN_DEVELOPMENT	1	1	0	0	0	1	0	0	0	0	0	0	0	0	0	0	0	0	0	0	0	0	3
GOBP_SKIN_DEVELOPMENT	1	1	0	0	0	1	0	0	0	0	0	0	0	0	0	0	0	0	0	0	0	0	3
GOBP_SMOOTH_MUSCLE_TISSUE_DEVELOPMENT	1	1	0	0	0	0	0	0	1	0	0	0	0	0	0	0	0	0	0	0	0	0	3
GOBP_TONGUE_DEVELOPMENT	1	1	0	0	0	1	0	0	0	0	0	0	0	0	0	0	0	0	0	0	0	0	3
GOBP_TRABECULA_MORPHOGENESIS	1	1	0	0	0	0	1	0	0	0	0	0	0	0	0	0	0	0	0	0	0	0	3
GOBP_APOPTOTIC_PROCESS_INVOLVED_IN_DEVELOPMENT	1	1	0	0	0	0	0	0	0	0	0	0	0	0	0	0	0	0	0	0	0	0	2
GOBP_B_CELL_DIFFERENTIATION	1	1	0	0	0	0	0	0	0	0	0	0	0	0	0	0	0	0	0	0	0	0	2
GOBP_CELL_MATURATION	1	1	0	0	0	0	0	0	0	0	0	0	0	0	0	0	0	0	0	0	0	0	2
GOBP_CRANIAL_SKELETAL_SYSTEM_DEVELOPMENT	1	1	0	0	0	0	0	0	0	0	0	0	0	0	0	0	0	0	0	0	0	0	2
GOBP_HEAD_DEVELOPMENT	1	1	0	0	0	0	0	0	0	0	0	0	0	0	0	0	0	0	0	0	0	0	2
GOBP_HEMATOPOIETIC_PROGENITOR_CELL_DIFFERENTIATION	1	1	0	0	0	0	0	0	0	0	0	0	0	0	0	0	0	0	0	0	0	0	2
GOBP_HEMATOPOIETIC_STEM_CELL_DIFFERENTIATION	1	1	0	0	0	0	0	0	0	0	0	0	0	0	0	0	0	0	0	0	0	0	2
GOBP_LEUKOCYTE_DIFFERENTIATION	1	1	0	0	0	0	0	0	0	0	0	0	0	0	0	0	0	0	0	0	0	0	2
GOBP_MATURE_B_CELL_DIFFERENTIATION	1	1	0	0	0	0	0	0	0	0	0	0	0	0	0	0	0	0	0	0	0	0	2
GOBP_MONONUCLEAR_CELL_DIFFERENTIATION	1	1	0	0	0	0	0	0	0	0	0	0	0	0	0	0	0	0	0	0	0	0	2
GOBP_MUSCLE_CELL_DEVELOPMENT	1	1	0	0	0	0	0	0	0	0	0	0	0	0	0	0	0	0	0	0	0	0	2
GOBP_MUSCLE_CELL_DIFFERENTIATION	1	1	0	0	0	0	0	0	0	0	0	0	0	0	0	0	0	0	0	0	0	0	2
GOBP_MUSCLE_STRUCTURE_DEVELOPMENT	1	1	0	0	0	0	0	0	0	0	0	0	0	0	0	0	0	0	0	0	0	0	2
GOBP_MYELOID_LEUKOCYTE_DIFFERENTIATION	1	1	0	0	0	0	0	0	0	0	0	0	0	0	0	0	0	0	0	0	0	0	2
GOBP_MYOBLAST_DIFFERENTIATION	1	1	0	0	0	0	0	0	0	0	0	0	0	0	0	0	0	0	0	0	0	0	2
GOBP_MYOTUBE_DIFFERENTIATION	1	1	0	0	0	0	0	0	0	0	0	0	0	0	0	0	0	0	0	0	0	0	2
GOBP_NEGATIVE_REGULATION_OF_B_CELL_DIFFERENTIATION	0	0	0	0	0	0	0	1	0	1	0	0	0	0	0	0	0	0	0	0	0	0	2
GOBP_NEGATIVE_REGULATION_OF_CELL_DIFFERENTIATION	0	0	0	0	0	0	0	1	0	1	0	0	0	0	0	0	0	0	0	0	0	0	2
GOBP_NEGATIVE_REGULATION_OF_CELL_FATE_COMMITMENT	0	0	0	0	0	0	0	1	0	1	0	0	0	0	0	0	0	0	0	0	0	0	2
GOBP_NEGATIVE_REGULATION_OF_CELL_FATE_SPECIFICATION	0	0	0	0	0	0	0	1	0	1	0	0	0	0	0	0	0	0	0	0	0	0	2
GOBP_NEGATIVE_REGULATION_OF_EPITHELIAL_TO_MESENCHYMAL_TRANSITION	0	0	0	0	0	0	0	1	0	1	0	0	0	0	0	0	0	0	0	0	0	0	2
GOBP_NEGATIVE_REGULATION_OF_HEMOPOIESIS	0	0	0	0	0	0	0	1	0	1	0	0	0	0	0	0	0	0	0	0	0	0	2
GOBP_NEGATIVE_REGULATION_OF_JNK_CASCADE	0	0	0	0	0	0	0	0	0	0	0	0	0	0	0	0	0	0	0	1	0	1	2
GOBP_NEGATIVE_REGULATION_OF_JUN_KINASE_ACTIVITY	0	0	0	0	0	0	0	0	0	0	0	0	0	0	0	0	0	0	0	1	0	1	2
GOBP_NEGATIVE_REGULATION_OF_LYMPHOCYTE_DIFFERENTIATION	0	0	0	0	0	0	0	1	0	1	0	0	0	0	0	0	0	0	0	0	0	0	2
GOBP_NEGATIVE_REGULATION_OF_MYELOID_LEUKOCYTE_DIFFERENTIATION	0	0	0	0	0	0	0	1	0	1	0	0	0	0	0	0	0	0	0	0	0	0	2
GOBP_NEGATIVE_REGULATION_OF_NEURON_DIFFERENTIATION	0	0	0	0	0	0	0	1	0	1	0	0	0	0	0	0	0	0	0	0	0	0	2
GOBP_NEGATIVE_REGULATION_OF_OSTEOBLAST_DIFFERENTIATION	0	0	0	0	0	0	0	1	0	1	0	0	0	0	0	0	0	0	0	0	0	0	2
GOBP_NEGATIVE_REGULATION_OF_OSTEOCLAST_DIFFERENTIATION	0	0	0	0	0	0	0	1	0	1	0	0	0	0	0	0	0	0	0	0	0	0	2
GOBP_NEGATIVE_REGULATION_OF_P38MAPK_CASCADE	0	0	0	0	0	0	0	0	0	0	0	0	0	0	0	0	0	0	0	1	0	1	2
GOBP_NEGATIVE_REGULATION_OF_T_CELL_DIFFERENTIATION	0	0	0	0	0	0	0	1	0	1	0	0	0	0	0	0	0	0	0	0	0	0	2
GOBP_ORGAN_GROWTH	1	0	1	0	0	0	0	0	0	0	0	0	0	0	0	0	0	0	0	0	0	0	2
GOBP_ORGAN_INDUCTION	1	0	0	0	0	0	0	1	0	0	0	0	0	0	0	0	0	0	0	0	0	0	2
GOBP_OSTEOBLAST_DIFFERENTIATION	1	0	1	0	0	0	0	0	0	0	0	0	0	0	0	0	0	0	0	0	0	0	2
GOBP_OSTEOCLAST_DIFFERENTIATION	1	1	0	0	0	0	0	0	0	0	0	0	0	0	0	0	0	0	0	0	0	0	2
GOBP_POSITIVE_REGULATION_OF_CELL_DEVELOPMENT	0	0	0	0	0	0	0	1	0	1	0	0	0	0	0	0	0	0	0	0	0	0	2
GOBP_POSITIVE_REGULATION_OF_CELL_DIFFERENTIATION	0	0	0	0	0	0	0	1	0	1	0	0	0	0	0	0	0	0	0	0	0	0	2
GOBP_POSITIVE_REGULATION_OF_EPIDERMAL_CELL_DIFFERENTIATION	0	0	0	0	0	0	0	1	0	1	0	0	0	0	0	0	0	0	0	0	0	0	2
GOBP_POSITIVE_REGULATION_OF_EPITHELIAL_CELL_DIFFERENTIATION	0	0	0	0	0	0	0	1	0	1	0	0	0	0	0	0	0	0	0	0	0	0	2
GOBP_POSITIVE_REGULATION_OF_EPITHELIAL_TO_MESENCHYMAL_TRANSITION	0	0	0	0	0	0	0	1	0	1	0	0	0	0	0	0	0	0	0	0	0	0	2
GOBP_POSITIVE_REGULATION_OF_FAT_CELL_DIFFERENTIATION	0	0	0	0	0	0	0	1	0	1	0	0	0	0	0	0	0	0	0	0	0	0	2
GOBP_POSITIVE_REGULATION_OF_GLIAL_CELL_DIFFERENTIATION	0	0	0	0	0	0	0	1	0	1	0	0	0	0	0	0	0	0	0	0	0	0	2
GOBP_POSITIVE_REGULATION_OF_GLIOGENESIS	0	0	0	0	0	0	0	1	0	1	0	0	0	0	0	0	0	0	0	0	0	0	2
GOBP_POSITIVE_REGULATION_OF_HEMOPOIESIS	0	0	0	0	0	0	0	1	0	1	0	0	0	0	0	0	0	0	0	0	0	0	2
GOBP_POSITIVE_REGULATION_OF_JNK_CASCADE	0	0	0	0	0	0	0	0	0	0	0	0	0	0	0	0	0	0	0	1	0	1	2
GOBP_POSITIVE_REGULATION_OF_LYMPHOCYTE_DIFFERENTIATION	0	0	0	0	0	0	0	1	0	1	0	0	0	0	0	0	0	0	0	0	0	0	2
GOBP_POSITIVE_REGULATION_OF_MYOBLAST_DIFFERENTIATION	0	0	0	0	0	0	0	1	0	1	0	0	0	0	0	0	0	0	0	0	0	0	2
GOBP_POSITIVE_REGULATION_OF_OSTEOBLAST_DIFFERENTIATION	0	0	0	0	0	0	0	1	0	1	0	0	0	0	0	0	0	0	0	0	0	0	2
GOBP_POSITIVE_REGULATION_OF_REGULATORY_T_CELL_DIFFERENTIATION	0	0	0	0	0	0	0	1	0	1	0	0	0	0	0	0	0	0	0	0	0	0	2
GOBP_POSITIVE_REGULATION_OF_STRIATED_MUSCLE_CELL_DIFFERENTIATION	0	0	0	0	0	0	0	1	0	1	0	0	0	0	0	0	0	0	0	0	0	0	2
GOBP_REGENERATION	1	1	0	0	0	0	0	0	0	0	0	0	0	0	0	0	0	0	0	0	0	0	2
GOBP_REGULATION_OF_BROWN_FAT_CELL_DIFFERENTIATION	0	0	0	0	0	0	0	1	0	1	0	0	0	0	0	0	0	0	0	0	0	0	2
GOBP_REGULATION_OF_B_CELL_DIFFERENTIATION	0	0	0	0	0	0	0	1	0	1	0	0	0	0	0	0	0	0	0	0	0	0	2
GOBP_REGULATION_OF_CARDIAC_MUSCLE_CELL_DIFFERENTIATION	0	0	0	0	0	0	0	1	0	1	0	0	0	0	0	0	0	0	0	0	0	0	2
GOBP_REGULATION_OF_CARDIOCYTE_DIFFERENTIATION	0	0	0	0	0	0	0	1	0	1	0	0	0	0	0	0	0	0	0	0	0	0	2
GOBP_REGULATION_OF_CELL_DEVELOPMENT	0	0	0	0	0	0	0	1	0	1	0	0	0	0	0	0	0	0	0	0	0	0	2
GOBP_REGULATION_OF_DOPAMINERGIC_NEURON_DIFFERENTIATION	0	0	0	0	0	0	0	1	0	1	0	0	0	0	0	0	0	0	0	0	0	0	2
GOBP_REGULATION_OF_EPITHELIAL_CELL_DIFFERENTIATION	0	0	0	0	0	0	0	1	0	1	0	0	0	0	0	0	0	0	0	0	0	0	2
GOBP_REGULATION_OF_EPITHELIAL_TO_MESENCHYMAL_TRANSITION	0	0	0	0	0	0	0	1	0	1	0	0	0	0	0	0	0	0	0	0	0	0	2
GOBP_REGULATION_OF_FAT_CELL_DIFFERENTIATION	0	0	0	0	0	0	0	1	0	1	0	0	0	0	0	0	0	0	0	0	0	0	2
GOBP_REGULATION_OF_GLIAL_CELL_DIFFERENTIATION	0	0	0	0	0	0	0	1	0	1	0	0	0	0	0	0	0	0	0	0	0	0	2
GOBP_REGULATION_OF_GLIOGENESIS	0	0	0	0	0	0	0	1	0	1	0	0	0	0	0	0	0	0	0	0	0	0	2
GOBP_REGULATION_OF_HEMOPOIESIS	0	0	0	0	0	0	0	1	0	1	0	0	0	0	0	0	0	0	0	0	0	0	2
GOBP_REGULATION_OF_JNK_CASCADE	0	0	0	0	0	0	0	0	0	0	0	0	0	0	0	0	0	0	0	1	0	1	2
GOBP_REGULATION_OF_LEUKOCYTE_DIFFERENTIATION	0	0	0	0	0	0	0	1	0	1	0	0	0	0	0	0	0	0	0	0	0	0	2
GOBP_REGULATION_OF_LYMPHOCYTE_DIFFERENTIATION	0	0	0	0	0	0	0	1	0	1	0	0	0	0	0	0	0	0	0	0	0	0	2
GOBP_REGULATION_OF_MIDBRAIN_DOPAMINERGIC_NEURON_DIFFERENTIATION	0	0	0	0	0	0	0	1	0	1	0	0	0	0	0	0	0	0	0	0	0	0	2
GOBP_REGULATION_OF_MUSCLE_CELL_DIFFERENTIATION	0	0	0	0	0	0	0	1	0	1	0	0	0	0	0	0	0	0	0	0	0	0	2
GOBP_REGULATION_OF_MYELOID_LEUKOCYTE_DIFFERENTIATION	0	0	0	0	0	0	0	1	0	1	0	0	0	0	0	0	0	0	0	0	0	0	2
GOBP_REGULATION_OF_MYOBLAST_DIFFERENTIATION	0	0	0	0	0	0	0	1	0	1	0	0	0	0	0	0	0	0	0	0	0	0	2
GOBP_REGULATION_OF_NEUROGENESIS	0	0	0	0	0	0	0	1	0	1	0	0	0	0	0	0	0	0	0	0	0	0	2
GOBP_REGULATION_OF_NEURON_DIFFERENTIATION	0	0	0	0	0	0	0	1	0	1	0	0	0	0	0	0	0	0	0	0	0	0	2
GOBP_REGULATION_OF_OLIGODENDROCYTE_DIFFERENTIATION	0	0	0	0	0	0	0	1	0	1	0	0	0	0	0	0	0	0	0	0	0	0	2
GOBP_REGULATION_OF_OSTEOBLAST_DIFFERENTIATION	0	0	0	0	0	0	0	1	0	1	0	0	0	0	0	0	0	0	0	0	0	0	2
GOBP_REGULATION_OF_OSTEOCLAST_DIFFERENTIATION	0	0	0	0	0	0	0	1	0	1	0	0	0	0	0	0	0	0	0	0	0	0	2
GOBP_REGULATION_OF_P38MAPK_CASCADE	0	0	0	0	0	0	0	0	0	0	0	0	0	0	0	0	0	0	0	1	0	1	2
GOBP_REGULATION_OF_STEM_CELL_DIFFERENTIATION	0	0	0	0	0	0	0	1	0	1	0	0	0	0	0	0	0	0	0	0	0	0	2
GOBP_REGULATION_OF_STRIATED_MUSCLE_CELL_DIFFERENTIATION	0	0	0	0	0	0	0	1	0	1	0	0	0	0	0	0	0	0	0	0	0	0	2
GOBP_REGULATION_OF_T_CELL_DIFFERENTIATION	0	0	0	0	0	0	0	1	0	1	0	0	0	0	0	0	0	0	0	0	0	0	2
GOBP_REGULATION_OF_WNT_SIGNALING_PATHWAY_PLANAR_CELL_POLARITY_PATHWAY	0	0	0	0	0	0	0	1	0	0	0	0	0	0	0	0	0	0	0	0	1	0	2
GOBP_REGULATORY_T_CELL_DIFFERENTIATION	1	1	0	0	0	0	0	0	0	0	0	0	0	0	0	0	0	0	0	0	0	0	2
GOBP_ROOF_OF_MOUTH_DEVELOPMENT	1	1	0	0	0	0	0	0	0	0	0	0	0	0	0	0	0	0	0	0	0	0	2
GOBP_SKELETAL_MUSCLE_TISSUE_REGENERATION	1	1	0	0	0	0	0	0	0	0	0	0	0	0	0	0	0	0	0	0	0	0	2
GOBP_SMOOTH_MUSCLE_CELL_DIFFERENTIATION	1	1	0	0	0	0	0	0	0	0	0	0	0	0	0	0	0	0	0	0	0	0	2
GOBP_STRIATED_MUSCLE_CELL_DEVELOPMENT	1	1	0	0	0	0	0	0	0	0	0	0	0	0	0	0	0	0	0	0	0	0	2
GOBP_STRIATED_MUSCLE_CELL_DIFFERENTIATION	1	1	0	0	0	0	0	0	0	0	0	0	0	0	0	0	0	0	0	0	0	0	2
GOBP_TISSUE_DEVELOPMENT	1	1	0	0	0	0	0	0	0	0	0	0	0	0	0	0	0	0	0	0	0	0	2
GOBP_TISSUE_REGENERATION	1	1	0	0	0	0	0	0	0	0	0	0	0	0	0	0	0	0	0	0	0	0	2
GOBP_T_CELL_DIFFERENTIATION	1	1	0	0	0	0	0	0	0	0	0	0	0	0	0	0	0	0	0	0	0	0	2
GOBP_T_CELL_DIFFERENTIATION_INVOLVED_IN_IMMUNE_RESPONSE	1	1	0	0	0	0	0	0	0	0	0	0	0	0	0	0	0	0	0	0	0	0	2
GOBP_T_CELL_DIFFERENTIATION_IN_THYMUS	1	1	0	0	0	0	0	0	0	0	0	0	0	0	0	0	0	0	0	0	0	0	2
GOBP_AGING	1	0	0	0	0	0	0	0	0	0	0	0	0	0	0	0	0	0	0	0	0	0	1
GOBP_BEHAVIOR	0	0	1	0	0	0	0	0	0	0	0	0	0	0	0	0	0	0	0	0	0	0	1
GOBP_BONE_REMODELING	0	0	1	0	0	0	0	0	0	0	0	0	0	0	0	0	0	0	0	0	0	0	1
GOBP_BROWN_FAT_CELL_DIFFERENTIATION	1	0	0	0	0	0	0	0	0	0	0	0	0	0	0	0	0	0	0	0	0	0	1
GOBP_CARDIAC_MUSCLE_CELL_ACTION_POTENTIAL_INVOLVED_IN_CONTRACTION	0	0	1	0	0	0	0	0	0	0	0	0	0	0	0	0	0	0	0	0	0	0	1
GOBP_CARDIAC_MUSCLE_CELL_CONTRACTION	0	0	1	0	0	0	0	0	0	0	0	0	0	0	0	0	0	0	0	0	0	0	1
GOBP_CARDIAC_MUSCLE_CONTRACTION	0	0	1	0	0	0	0	0	0	0	0	0	0	0	0	0	0	0	0	0	0	0	1
GOBP_CELLULAR_PROCESS_INVOLVED_IN_REPRODUCTION_IN_MULTICELLULAR_ORGANISM	0	0	1	0	0	0	0	0	0	0	0	0	0	0	0	0	0	0	0	0	0	0	1
GOBP_CELL_FATE_COMMITMENT	1	0	0	0	0	0	0	0	0	0	0	0	0	0	0	0	0	0	0	0	0	0	1
GOBP_CELL_FATE_DETERMINATION	1	0	0	0	0	0	0	0	0	0	0	0	0	0	0	0	0	0	0	0	0	0	1
GOBP_CELL_FATE_SPECIFICATION	1	0	0	0	0	0	0	0	0	0	0	0	0	0	0	0	0	0	0	0	0	0	1
GOBP_CHEMOKINE_PRODUCTION	0	0	1	0	0	0	0	0	0	0	0	0	0	0	0	0	0	0	0	0	0	0	1
GOBP_CIRCULATORY_SYSTEM_PROCESS	0	0	1	0	0	0	0	0	0	0	0	0	0	0	0	0	0	0	0	0	0	0	1
GOBP_COGNITION	0	0	1	0	0	0	0	0	0	0	0	0	0	0	0	0	0	0	0	0	0	0	1
GOBP_CYTOKINE_PRODUCTION	0	0	1	0	0	0	0	0	0	0	0	0	0	0	0	0	0	0	0	0	0	0	1
GOBP_DEVELOPMENTAL_GROWTH	1	0	0	0	0	0	0	0	0	0	0	0	0	0	0	0	0	0	0	0	0	0	1
GOBP_DEVELOPMENTAL_INDUCTION	1	0	0	0	0	0	0	0	0	0	0	0	0	0	0	0	0	0	0	0	0	0	1
GOBP_DEVELOPMENTAL_PROCESS_INVOLVED_IN_REPRODUCTION	1	0	0	0	0	0	0	0	0	0	0	0	0	0	0	0	0	0	0	0	0	0	1
GOBP_ENDOCRINE_HORMONE_SECRETION	0	0	1	0	0	0	0	0	0	0	0	0	0	0	0	0	0	0	0	0	0	0	1
GOBP_ENDOTHELIAL_CELL_MIGRATION	0	0	1	0	0	0	0	0	0	0	0	0	0	0	0	0	0	0	0	0	0	0	1
GOBP_ENERGY_HOMEOSTASIS	0	0	1	0	0	0	0	0	0	0	0	0	0	0	0	0	0	0	0	0	0	0	1
GOBP_FAT_CELL_DIFFERENTIATION	1	0	0	0	0	0	0	0	0	0	0	0	0	0	0	0	0	0	0	0	0	0	1
GOBP_FEAR_RESPONSE	0	0	1	0	0	0	0	0	0	0	0	0	0	0	0	0	0	0	0	0	0	0	1
GOBP_FEEDING_BEHAVIOR	0	0	1	0	0	0	0	0	0	0	0	0	0	0	0	0	0	0	0	0	0	0	1
GOBP_FEMALE_GAMETE_GENERATION	0	0	1	0	0	0	0	0	0	0	0	0	0	0	0	0	0	0	0	0	0	0	1
GOBP_HEART_PROCESS	0	0	1	0	0	0	0	0	0	0	0	0	0	0	0	0	0	0	0	0	0	0	1
GOBP_LEARNING	0	0	1	0	0	0	0	0	0	0	0	0	0	0	0	0	0	0	0	0	0	0	1
GOBP_MAINTENANCE_OF_CELL_NUMBER	1	0	0	0	0	0	0	0	0	0	0	0	0	0	0	0	0	0	0	0	0	0	1
GOBP_MULTICELLULAR_ORGANISMAL_HOMEOSTASIS	0	0	1	0	0	0	0	0	0	0	0	0	0	0	0	0	0	0	0	0	0	0	1
GOBP_MULTICELLULAR_ORGANISMAL_MOVEMENT	0	0	1	0	0	0	0	0	0	0	0	0	0	0	0	0	0	0	0	0	0	0	1
GOBP_MULTICELLULAR_ORGANISMAL_RESPONSE_TO_STRESS	0	0	1	0	0	0	0	0	0	0	0	0	0	0	0	0	0	0	0	0	0	0	1
GOBP_MULTICELLULAR_ORGANISM_REPRODUCTION	0	0	1	0	0	0	0	0	0	0	0	0	0	0	0	0	0	0	0	0	0	0	1
GOBP_MULTI_MULTICELLULAR_ORGANISM_PROCESS	0	0	1	0	0	0	0	0	0	0	0	0	0	0	0	0	0	0	0	0	0	0	1
GOBP_MUSCLE_CONTRACTION	0	0	1	0	0	0	0	0	0	0	0	0	0	0	0	0	0	0	0	0	0	0	1
GOBP_MUSCLE_HYPERTROPHY	0	0	1	0	0	0	0	0	0	0	0	0	0	0	0	0	0	0	0	0	0	0	1
GOBP_MUSCLE_SYSTEM_PROCESS	0	0	1	0	0	0	0	0	0	0	0	0	0	0	0	0	0	0	0	0	0	0	1
GOBP_NEGATIVE_REGULATION_OF_CANONICAL_WNT_SIGNALING_PATHWAY	0	0	0	0	0	0	0	0	0	0	0	0	0	0	0	0	0	0	0	0	1	0	1
GOBP_NEGATIVE_REGULATION_OF_DEVELOPMENTAL_GROWTH	0	0	0	0	0	0	0	1	0	0	0	0	0	0	0	0	0	0	0	0	0	0	1
GOBP_NEGATIVE_REGULATION_OF_DEVELOPMENTAL_PROCESS	0	0	0	0	0	0	0	1	0	0	0	0	0	0	0	0	0	0	0	0	0	0	1
GOBP_NEGATIVE_REGULATION_OF_MAPK_CASCADE	0	0	0	0	0	0	0	0	0	0	0	0	0	0	0	0	0	0	0	1	0	0	1
GOBP_NEGATIVE_REGULATION_OF_MAP_KINASE_ACTIVITY	0	0	0	0	0	0	0	0	0	0	0	0	0	0	0	0	0	0	0	1	0	0	1
GOBP_NEGATIVE_REGULATION_OF_MORPHOGENESIS_OF_AN_EPITHELIUM	0	0	0	0	0	0	0	1	0	0	0	0	0	0	0	0	0	0	0	0	0	0	1
GOBP_NEGATIVE_REGULATION_OF_MUSCLE_ORGAN_DEVELOPMENT	0	0	0	0	0	0	0	1	0	0	0	0	0	0	0	0	0	0	0	0	0	0	1
GOBP_NEGATIVE_REGULATION_OF_MUSCLE_TISSUE_DEVELOPMENT	0	0	0	0	0	0	0	1	0	0	0	0	0	0	0	0	0	0	0	0	0	0	1
GOBP_NEGATIVE_REGULATION_OF_NON_CANONICAL_WNT_SIGNALING_PATHWAY	0	0	0	0	0	0	0	0	0	0	0	0	0	0	0	0	0	0	0	0	1	0	1
GOBP_NEGATIVE_REGULATION_OF_ORGAN_GROWTH	0	0	0	0	0	0	0	1	0	0	0	0	0	0	0	0	0	0	0	0	0	0	1
GOBP_NEGATIVE_REGULATION_OF_STRESS_ACTIVATED_PROTEIN_KINASE_SIGNALING_CASCADE	0	0	0	0	0	0	0	0	0	0	0	0	0	0	0	0	0	0	0	0	0	1	1
GOBP_NEGATIVE_REGULATION_OF_VASCULATURE_DEVELOPMENT	0	0	0	0	0	0	0	1	0	0	0	0	0	0	0	0	0	0	0	0	0	0	1
GOBP_NEGATIVE_REGULATION_OF_WNT_SIGNALING_PATHWAY	0	0	0	0	0	0	0	0	0	0	0	0	0	0	0	0	0	0	0	0	1	0	1
GOBP_NERVOUS_SYSTEM_PROCESS	0	0	1	0	0	0	0	0	0	0	0	0	0	0	0	0	0	0	0	0	0	0	1
GOBP_OSSIFICATION	0	0	1	0	0	0	0	0	0	0	0	0	0	0	0	0	0	0	0	0	0	0	1
GOBP_OVULATION	0	0	1	0	0	0	0	0	0	0	0	0	0	0	0	0	0	0	0	0	0	0	1
GOBP_OVULATION_CYCLE	0	0	1	0	0	0	0	0	0	0	0	0	0	0	0	0	0	0	0	0	0	0	1
GOBP_OVULATION_CYCLE_PROCESS	0	0	1	0	0	0	0	0	0	0	0	0	0	0	0	0	0	0	0	0	0	0	1
GOBP_PHOTORECEPTOR_CELL_MAINTENANCE	0	0	1	0	0	0	0	0	0	0	0	0	0	0	0	0	0	0	0	0	0	0	1
GOBP_POSITIVE_REGULATION_OF_ANIMAL_ORGAN_MORPHOGENESIS	0	0	0	0	0	0	0	1	0	0	0	0	0	0	0	0	0	0	0	0	0	0	1
GOBP_POSITIVE_REGULATION_OF_BONE_MINERALIZATION	0	0	0	0	0	0	0	1	0	0	0	0	0	0	0	0	0	0	0	0	0	0	1
GOBP_POSITIVE_REGULATION_OF_CANONICAL_WNT_SIGNALING_PATHWAY	0	0	0	0	0	0	0	0	0	0	0	0	0	0	0	0	0	0	0	0	1	0	1
GOBP_POSITIVE_REGULATION_OF_DEVELOPMENTAL_PROCESS	0	0	0	0	0	0	0	1	0	0	0	0	0	0	0	0	0	0	0	0	0	0	1
GOBP_POSITIVE_REGULATION_OF_EPIDERMIS_DEVELOPMENT	0	0	0	0	0	0	0	1	0	0	0	0	0	0	0	0	0	0	0	0	0	0	1
GOBP_POSITIVE_REGULATION_OF_ERK1_AND_ERK2_CASCADE	0	0	0	0	0	0	0	0	0	0	0	0	0	0	0	0	0	0	0	1	0	0	1
GOBP_POSITIVE_REGULATION_OF_KIDNEY_DEVELOPMENT	0	0	0	0	0	0	0	1	0	0	0	0	0	0	0	0	0	0	0	0	0	0	1
GOBP_POSITIVE_REGULATION_OF_MAPK_CASCADE	0	0	0	0	0	0	0	0	0	0	0	0	0	0	0	0	0	0	0	1	0	0	1
GOBP_POSITIVE_REGULATION_OF_MORPHOGENESIS_OF_AN_EPITHELIUM	0	0	0	0	0	0	0	1	0	0	0	0	0	0	0	0	0	0	0	0	0	0	1
GOBP_POSITIVE_REGULATION_OF_STRESS_ACTIVATED_PROTEIN_KINASE_SIGNALING_CASCADE	0	0	0	0	0	0	0	0	0	0	0	0	0	0	0	0	0	0	0	0	0	1	1
GOBP_POSITIVE_REGULATION_OF_VASCULATURE_DEVELOPMENT	0	0	0	0	0	0	0	1	0	0	0	0	0	0	0	0	0	0	0	0	0	0	1
GOBP_POSITIVE_REGULATION_OF_WNT_SIGNALING_PATHWAY	0	0	0	0	0	0	0	0	0	0	0	0	0	0	0	0	0	0	0	0	1	0	1
GOBP_REGULATION_OF_ANATOMICAL_STRUCTURE_MORPHOGENESIS	0	0	0	0	0	0	0	1	0	0	0	0	0	0	0	0	0	0	0	0	0	0	1
GOBP_REGULATION_OF_ANIMAL_ORGAN_FORMATION	0	0	0	0	0	0	0	1	0	0	0	0	0	0	0	0	0	0	0	0	0	0	1
GOBP_REGULATION_OF_ANIMAL_ORGAN_MORPHOGENESIS	0	0	0	0	0	0	0	1	0	0	0	0	0	0	0	0	0	0	0	0	0	0	1
GOBP_REGULATION_OF_BONE_MINERALIZATION	0	0	0	0	0	0	0	1	0	0	0	0	0	0	0	0	0	0	0	0	0	0	1
GOBP_REGULATION_OF_BRANCHING_INVOLVED_IN_PROSTATE_GLAND_MORPHOGENESIS	0	0	0	0	0	0	0	1	0	0	0	0	0	0	0	0	0	0	0	0	0	0	1
GOBP_REGULATION_OF_BRANCHING_INVOLVED_IN_URETERIC_BUD_MORPHOGENESIS	0	0	0	0	0	0	0	1	0	0	0	0	0	0	0	0	0	0	0	0	0	0	1
GOBP_REGULATION_OF_CANONICAL_WNT_SIGNALING_PATHWAY	0	0	0	0	0	0	0	0	0	0	0	0	0	0	0	0	0	0	0	0	1	0	1
GOBP_REGULATION_OF_CELL_DIFFERENTIATION	0	0	0	0	0	0	0	1	0	0	0	0	0	0	0	0	0	0	0	0	0	0	1
GOBP_REGULATION_OF_CELL_FATE_COMMITMENT	0	0	0	0	0	0	0	1	0	0	0	0	0	0	0	0	0	0	0	0	0	0	1
GOBP_REGULATION_OF_CELL_FATE_SPECIFICATION	0	0	0	0	0	0	0	1	0	0	0	0	0	0	0	0	0	0	0	0	0	0	1
GOBP_REGULATION_OF_DEVELOPMENTAL_GROWTH	0	0	0	0	0	0	0	1	0	0	0	0	0	0	0	0	0	0	0	0	0	0	1
GOBP_REGULATION_OF_EPIDERMIS_DEVELOPMENT	0	0	0	0	0	0	0	1	0	0	0	0	0	0	0	0	0	0	0	0	0	0	1
GOBP_REGULATION_OF_ESTABLISHMENT_OF_PLANAR_POLARITY	0	0	0	0	0	0	0	1	0	0	0	0	0	0	0	0	0	0	0	0	0	0	1
GOBP_REGULATION_OF_KIDNEY_DEVELOPMENT	0	0	0	0	0	0	0	1	0	0	0	0	0	0	0	0	0	0	0	0	0	0	1
GOBP_REGULATION_OF_MORPHOGENESIS_OF_AN_EPITHELIUM	0	0	0	0	0	0	0	1	0	0	0	0	0	0	0	0	0	0	0	0	0	0	1
GOBP_REGULATION_OF_MORPHOGENESIS_OF_A_BRANCHING_STRUCTURE	0	0	0	0	0	0	0	1	0	0	0	0	0	0	0	0	0	0	0	0	0	0	1
GOBP_REGULATION_OF_MULTICELLULAR_ORGANISMAL_DEVELOPMENT	0	0	0	0	0	0	0	1	0	0	0	0	0	0	0	0	0	0	0	0	0	0	1
GOBP_REGULATION_OF_MUSCLE_ORGAN_DEVELOPMENT	0	0	0	0	0	0	0	1	0	0	0	0	0	0	0	0	0	0	0	0	0	0	1
GOBP_REGULATION_OF_NERVOUS_SYSTEM_DEVELOPMENT	0	0	0	0	0	0	0	1	0	0	0	0	0	0	0	0	0	0	0	0	0	0	1
GOBP_REGULATION_OF_NON_CANONICAL_WNT_SIGNALING_PATHWAY	0	0	0	0	0	0	0	0	0	0	0	0	0	0	0	0	0	0	0	0	1	0	1
GOBP_REGULATION_OF_ORGAN_GROWTH	0	0	0	0	0	0	0	1	0	0	0	0	0	0	0	0	0	0	0	0	0	0	1
GOBP_REGULATION_OF_PROSTATIC_BUD_FORMATION	0	0	0	0	0	0	0	1	0	0	0	0	0	0	0	0	0	0	0	0	0	0	1
GOBP_REGULATION_OF_VASCULATURE_DEVELOPMENT	0	0	0	0	0	0	0	1	0	0	0	0	0	0	0	0	0	0	0	0	0	0	1
GOBP_RENAL_SYSTEM_PROCESS	0	0	1	0	0	0	0	0	0	0	0	0	0	0	0	0	0	0	0	0	0	0	1
GOBP_REPLACEMENT_OSSIFICATION	0	0	1	0	0	0	0	0	0	0	0	0	0	0	0	0	0	0	0	0	0	0	1
GOBP_RESPIRATORY_GASEOUS_EXCHANGE_BY_RESPIRATORY_SYSTEM	0	0	1	0	0	0	0	0	0	0	0	0	0	0	0	0	0	0	0	0	0	0	1
GOBP_RHYTHMIC_BEHAVIOR	0	0	1	0	0	0	0	0	0	0	0	0	0	0	0	0	0	0	0	0	0	0	1
GOBP_SENSORY_PERCEPTION	0	0	1	0	0	0	0	0	0	0	0	0	0	0	0	0	0	0	0	0	0	0	1
GOBP_SENSORY_PERCEPTION_OF_LIGHT_STIMULUS	0	0	1	0	0	0	0	0	0	0	0	0	0	0	0	0	0	0	0	0	0	0	1
GOBP_SENSORY_PERCEPTION_OF_MECHANICAL_STIMULUS	0	0	1	0	0	0	0	0	0	0	0	0	0	0	0	0	0	0	0	0	0	0	1
GOBP_SEX_DIFFERENTIATION	1	0	0	0	0	0	0	0	0	0	0	0	0	0	0	0	0	0	0	0	0	0	1
GOBP_SKELETAL_MUSCLE_CONTRACTION	0	0	1	0	0	0	0	0	0	0	0	0	0	0	0	0	0	0	0	0	0	0	1
GOBP_STEM_CELL_DIFFERENTIATION	1	0	0	0	0	0	0	0	0	0	0	0	0	0	0	0	0	0	0	0	0	0	1
GOBP_STRIATED_MUSCLE_CONTRACTION	0	0	1	0	0	0	0	0	0	0	0	0	0	0	0	0	0	0	0	0	0	0	1
GOBP_TEMPERATURE_HOMEOSTASIS	0	0	1	0	0	0	0	0	0	0	0	0	0	0	0	0	0	0	0	0	0	0	1
GOBP_TISSUE_MIGRATION	0	0	1	0	0	0	0	0	0	0	0	0	0	0	0	0	0	0	0	0	0	0	1
GOBP_TISSUE_REMODELING	0	0	1	0	0	0	0	0	0	0	0	0	0	0	0	0	0	0	0	0	0	0	1
GOBP_VASCULAR_PROCESS_IN_CIRCULATORY_SYSTEM	0	0	1	0	0	0	0	0	0	0	0	0	0	0	0	0	0	0	0	0	0	0	1
GOBP_VENTRICULAR_CARDIAC_MUSCLE_CELL_ACTION_POTENTIAL	0	0	1	0	0	0	0	0	0	0	0	0	0	0	0	0	0	0	0	0	0	0	1

## Sheet: Supp.Table3D
Supplemental Table 3D: Top GO Terms for enriched Gene Ontology Biological Process (GOBP) pathways in BA9 and Blood
Data supporting Figure 4C and 4D
Ontology_Node (Parent Term) for BA9 miRNA	GO_ID	Node Observed Pathway	Node Total Pathways	Node Observed Pathways (%)	Total pathways	Enriched Pathways count	Enriched pathways in term	Enriched pathways in term (%)	Odds-ratio	adj p-value	Unadjusted p-value	–log10 FDR
negative regulation of MAPK cascade	GO:0043409	5	5	1	7646	548	5	0.00912409	14.0718	0.0187424	0.000249677	1.72717
limb morphogenesis	GO:0035108	5	7	0.714286	7646	548	5	0.00912409	10.0487	0.0440846	0.000701102	1.35571
regulation of stress-activated MAPK cascade	GO:0032872	5	7	0.714286	7646	548	5	0.00912409	10.0487	0.0440846	0.000701102	1.35571
regulation of stress-activated protein kinase (SAPK) signaling cascade	GO:0070302	6	9	0.666667	7646	548	6	0.0109489	9.3936	0.0187424	0.000258691	1.72717
appendage development	GO:0048736	6	10	0.6	7646	548	6	0.0109489	8.45314	0.0262463	0.000390676	1.58093
regulation of MAPK cascade	GO:0043408	8	14	0.571429	7646	548	8	0.0145985	8.07619	0.0052487	5.2558e-05	2.27995
skeletal system development	GO:0001501	11	34	0.323529	7646	548	11	0.020073	4.58604	0.0116861	0.000135995	1.93233
embryonic morphogenesis	GO:0048598	16	59	0.271186	7646	548	16	0.0291971	3.86747	0.00287463	2.72293e-05	2.54142
embryo development	GO:0009790	23	109	0.211009	7646	548	23	0.0419708	3.02929	0.00205493	1.83526e-05	2.6872
developmental process	GO:0032502	155	1070	0.14486	7646	548	155	0.282847	2.42391	1.45955e-13	7.90014e-17	12.8358
tissue development	GO:0009888	42	265	0.158491	7646	548	42	0.0766423	2.31189	0.000839682	6.81745e-06	3.07588
anatomical structure development	GO:0048856	145	1032	0.140504	7646	548	145	0.264599	2.30594	7.71182e-12	1.46097e-14	11.1128
anatomical structure morphogenesis	GO:0009653	52	355	0.146479	7646	548	52	0.0948905	2.15318	0.000698088	5.28998e-06	3.15609
multicellular organism development	GO:0007275	93	761	0.122208	7646	548	93	0.169708	1.84923	0.000214156	1.44895e-06	3.66927
multicellular organismal process	GO:0032501	132	1136	0.116197	7646	548	132	0.240876	1.81837	1.21365e-05	5.91224e-08	4.91591
Ontology_Node (Parent Term) for Blood miRNA	GO_ID	Node Observed Pathway	Node Total Pathways	Node Observed Pathways (%)	Total pathways	Enriched Pathways count	Enriched pathways in term	Enriched pathways in term (%)	Odds-ratio	adj p-value	Unadjusted p-value	–log10 FDR
regulation of stress-activated protein kinase (SAPK) signaling cascade	GO:0070302	8	9	0.888889	7646	1041	8	0.00768492	6.57158	0.0138578	0.000371291	1.85831
regulation of MAPK cascade	GO:0043408	10	14	0.714286	7646	1041	10	0.00960615	5.28752	0.009656	0.000235193	2.0152
regulation of Wnt signaling pathway	GO:0030111	8	12	0.666667	7646	1041	8	0.00768492	4.92675	0.0396147	0.00138303	1.40214
skeletal system development	GO:0001501	15	34	0.441176	7646	1041	15	0.0144092	3.27313	0.0143804	0.000412538	1.84223
mesenchyme development	GO:0060485	13	30	0.433333	7646	1041	13	0.012488	3.21038	0.0332881	0.00112612	1.47771
embryonic morphogenesis	GO:0048598	24	59	0.40678	7646	1041	24	0.0230548	3.03465	0.00130857	2.47903e-05	2.8832
tissue morphogenesis	GO:0048729	29	78	0.371795	7646	1041	29	0.0278578	2.78038	0.000854476	1.57251e-05	3.0683
morphogenesis of an epithelium	GO:0002009	21	58	0.362069	7646	1041	21	0.0201729	2.69351	0.0124296	0.000329661	1.90554
embryo development	GO:0009790	36	109	0.330275	7646	1041	36	0.0345821	2.4769	0.000794479	1.4191e-05	3.09992
developmental process	GO:0032502	286	1070	0.26729	7646	1041	286	0.274736	2.32808	5.25577e-23	9.95679e-26	22.2794
animal organ morphogenesis	GO:0009887	47	154	0.305195	7646	1041	47	0.0451489	2.30032	0.000297064	4.58258e-06	3.52715
anatomical structure development	GO:0048856	271	1032	0.262597	7646	1041	271	0.260327	2.25561	9.5066e-21	2.83011e-23	20.022
anatomical structure morphogenesis	GO:0009653	103	355	0.290141	7646	1041	103	0.0989433	2.25524	1.11884e-08	6.96436e-11	7.95123
heart development	GO:0007507	31	103	0.300971	7646	1041	31	0.0297791	2.24775	0.00977521	0.000240743	2.00987
tissue development	GO:0009888	77	265	0.290566	7646	1041	77	0.0739673	2.22476	2.44555e-06	2.11793e-08	5.61162
circulatory system development	GO:0072359	41	150	0.273333	7646	1041	41	0.0393852	2.04891	0.00693118	0.000166948	2.15919
multicellular organism development	GO:0007275	180	761	0.236531	7646	1041	180	0.172911	1.89142	3.65455e-09	2.07701e-11	8.43717
animal organ development	GO:0048513	125	532	0.234962	7646	1041	125	0.120077	1.82481	6.27447e-06	6.11315e-08	5.20242
regulation of cell differentiation	GO:0045595	52	223	0.233184	7646	1041	52	0.049952	1.75018	0.0209251	0.000651256	1.67933
regulation of developmental process	GO:0050793	91	400	0.2275	7646	1041	91	0.0874159	1.73523	0.000854476	1.55105e-05	3.0683
system development	GO:0048731	137	634	0.216088	7646	1041	137	0.131604	1.67612	7.15196e-05	9.29078e-07	4.14557
multicellular organismal process	GO:0032501	232	1136	0.204225	7646	1041	232	0.222863	1.6434	4.54218e-07	3.19612e-09	6.34274
