# Supplementary material for: MicroRNA–mRNA networks are dysregulated in opioid use disorder postmortem brain: Further evidence for opioid-induced neurovascular alterations
Source: Front Psychiatry. 2023 Jan 12;13:1025346. doi: 10.3389/fpsyt.2022.1025346 (PMC9878702; doi:10.3389/fpsyt.2022.1025346)
Supplement: Supplementary file 5 [file Table_4.xlsx]

## Sheet: Sheet1
Supplemental Table 4: Compounds identified using LINCS for BA9 genes targeted by BA9 or Blood miRNAs
Data supporting Supplemental Figure 4
Connectivity scores for either BA9 or Blood are listed in columns D-E (≥90 for either)
ID	Name	Description	BA9 compounds	Blood compounds
BRD-K69032158	diprotin-a	Dipeptidyl peptidase inhibitor	99.86	98.61
BRD-K47323024	methapyrilene	Histamine receptor antagonist	99.79	96.82
BRD-A42167015	carteolol	Adrenergic receptor antagonist	99.79	91.57
BRD-U82589721	HG-5-113-01	Protein kinase inhibitor	99.68	99.72
BRD-A31007383	SDZ-WAG-994	Adenosine receptor agonist	99.51	98.71
BRD-K16485616	mocetinostat	HDAC inhibitor	99.05	99.26
BRD-K08554278	bisbenzimide	DNA binding agent	98.97	98.17
BRD-K52020312	metronidazole	DNA inhibitor	98.84	97.18
BRD-K69600043	thiethylperazine	Dopamine receptor antagonist	98.8	99.33
BRD-K96402602	farnesylthiotriazole	PPMTase inhibitor	98.74	99.37
BRD-A17535965	gelsemine	Acetylcholine receptor antagonist	98.69	96.84
BRD-K77908580	entinostat	HDAC inhibitor	98.63	97.84
BRD-A46393198	tetramisole	Immunostimulant	98.63	0
BRD-A04553218	chlorphenamine	Histamine receptor antagonist	98.59	99.72
BRD-K98493452	honokiol	AKT inhibitor	98.59	97.65
BRD-K10467831	tibolone	Androgen receptor agonist	98.52	98.13
BRD-K33864865	LY-225910	CCK receptor antagonist	98.45	0
BRD-K69650333	idarubicin	Topoisomerase inhibitor	98.38	97.25
BRD-A00758722	noretynodrel	Progestogen hormone	98.34	99.09
BRD-K43389675	daunorubicin	RNA synthesis inhibitor	98.34	98.17
BRD-K96319534	phentermine	Dopamine uptake inhibitor	98.3	0
BRD-K11636097	JNJ-7706621	CDK inhibitor	98.27	98.27
BRD-A60245366	AS-601245	JNK inhibitor	98.27	97.92
BRD-K79877282	PF-543	Sphingosine kinase inhibitor	98.27	92.53
BRD-K00673382	famotidine	Histamine receptor antagonist	98.25	92.26
BRD-U51951544	ZG-10	JNK inhibitor	98.24	98.1
BRD-K87909389	alvocidib	CDK inhibitor	98.24	97.85
BRD-A73909368	dactinomycin	RNA polymerase inhibitor	98.24	96.65
BRD-A30437061	camptothecin	Topoisomerase inhibitor	98.2	98.34
BRD-K13566078	BMS-345541	IKK inhibitor	98.2	98.34
BRD-K11927976	ER-27319	Mediator release inhibitor	98.2	98.2
BRD-K19220233	JNK-9L	JNK inhibitor	98.2	98.2
BRD-A11702965	chromomycin-a3	DNA binding agent	98.2	98.09
BRD-K79090631	CGP-60474	CDK inhibitor	98.2	97.66
BRD-K32398298	alprazolam	Benzodiazepine receptor agonist	98.2	97.18
BRD-K13390322	AT-7519	CDK inhibitor	98.17	98.13
BRD-A18497530	5-iodotubercidin	Adenosine kinase inhibitor	98.17	97.65
BRD-K67860401	AR-A014418	Glycogen synthase kinase inhibitor	98.17	0
BRD-K13261168	LY-16350	Dopamine receptor agonist	98.11	93.44
BRD-K78126613	menadione	Mitochondrial DNA polymerase inhibitor	98.1	99.33
BRD-K99545815	PF-562271	Focal adhesion kinase inhibitor	98.1	98.03
BRD-K06426971	ryuvidine	Histone lysine methyltransferase inhibitor	98.06	99.61
BRD-K22878149	SB-205607	Delta 1 opioid receptor agonist	98.06	98.38
BRD-K38615104	A-443644	AKT inhibitor	98.06	97.74
BRD-A15010982	HU-211	Glutamate receptor antagonist	98.03	98.73
BRD-A02333338	cyclopamine	Smoothened receptor antagonist	98.03	95.57
BRD-A59985574	topotecan	Topoisomerase inhibitor	97.99	98.48
BRD-K17953061	staurosporine	PKC inhibitor	97.96	98.03
BRD-K89274813	DMP-543	Acetylcholine release stimulant	97.95	0
BRD-A41519720	ezetimibe	Niemann-Pick C1-like 1 protein antagonist	97.92	99.79
BRD-K73982490	BI-78D3	JNK inhibitor	97.9	97.11
BRD-K22227508	targinine	Nitric oxide synthase inhibitor	97.85	96.44
BRD-A24381660	zeranol	Estrogen receptor agonist	97.83	93.73
BRD-K06543683	bisindolylmaleimide-ix	CDK inhibitor	97.82	97.89
BRD-A13122391	triptolide	RNA polymerase inhibitor	97.82	97.78
BRD-K83794624	pirarubicin	Topoisomerase inhibitor	97.78	96.9
BRD-K49481516	galantamine	Acetylcholinesterase inhibitor	97.77	92.97
BRD-K04548931	pidorubicine	Topoisomerase inhibitor	97.75	95.49
BRD-M16762496	PIK-75	DNA protein kinase inhibitor	97.63	0
BRD-K60623809	SU-11652	Tyrosine kinase inhibitor	97.6	99.82
BRD-K24132293	piperlongumine	Glutathione transferase inhibitor	97.6	98.15
BRD-K21680192	mitoxantrone	Topoisomerase inhibitor	97.6	97.64
BRD-K09132007	D-4476	TGF beta receptor inhibitor	97.6	0
BRD-K29313308	HDAC3-selective	HDAC inhibitor	97.59	94.58
BRD-A16478930	amcinonide	Glucocorticoid receptor agonist	97.55	93.4
BRD-K64800655	PHA-793887	CDK inhibitor	97.53	97.96
BRD-A62025033	temsirolimus	MTOR inhibitor	97.53	97.92
BRD-K82561139	ricinine	Casein kinase inhibitor	97.5	96.62
BRD-K18619710	digoxigenin	Steroid	97.46	98.87
BRD-K49372556	mofezolac	Cyclooxygenase inhibitor	97.46	94.97
BRD-K48029790	OBAA	Phospholipase inhibitor	97.44	97.98
BRD-A91452556	estradiol-cypionate	Estrogen receptor agonist	97.43	93.75
BRD-A94756469	digoxin	ATPase inhibitor	97.39	97.85
BRD-A63546914	RO-04-5595	Glutamate receptor antagonist	97.39	94.02
BRD-K99291625	SB-203580	p38 MAPK inhibitor	97.39	93.82
BRD-K94144010	cotinine	Nicotine metabolite	97.36	98.6
BRD-K51018020	VAMA-37	DNA dependent protein kinase inhibitor	97.33	98.56
BRD-A79465854	auranofin	NFkB pathway inhibitor	97.29	98.52
BRD-K04466929	Merck60	HDAC inhibitor	97.22	98.38
BRD-K59637651	NSC-119889	Protein synthesis inhibitor	97.21	91
BRD-K50495309	SRC-kinase-inhibitor-I	SRC inhibitor	97.19	0
BRD-K34776109	glimepiride	Insulin secretagogue	97.14	0
BRD-K50387473	XMD-892	MAP kinase inhibitor	97.11	96.92
BRD-K10961822	latanoprost	Prostanoid receptor agonist	97.09	0
BRD-K84955386	hyperoside	Glucosidase inhibitor	97.06	95.98
BRD-A70449690	forskolin	Adenylyl cyclase activator	97.01	98.2
BRD-K88679075	methandriol	Androgenic steroid	97	97.21
BRD-K40992116	parachlorophenol	Anti-infective	96.97	99.15
BRD-K13810148	givinostat	HDAC inhibitor	96.93	0
BRD-K64890080	BI-2536	PLK inhibitor	96.9	97.6
BRD-K10466330	AVA	Nucleophosmin inhibitor	96.9	0
BRD-K07762753	aminopurvalanol-a	Tyrosine kinase inhibitor	96.87	97.82
BRD-K24681473	YM-155	Survivin inhibitor	96.86	95.66
BRD-A34806832	proscillaridin	ATPase inhibitor	96.85	98.03
BRD-K12932420	YM-976	Phosphodiesterase inhibitor	96.81	95.96
BRD-A78877355	nefopam	Cyclooxygenase inhibitor	96.78	0
BRD-K84663978	trequinsin	Phosphodiesterase inhibitor	96.74	98.71
BRD-K92093830	doxorubicin	Topoisomerase inhibitor	96.62	97.39
BRD-K15025317	BAY-11-7821	NFkB pathway inhibitor	96.62	92.56
BRD-K30563334	rifabutin	Protein synthesis inhibitor	96.6	0
BRD-K33106058	cytarabine	Ribonucleotide reductase inhibitor	96.58	96.86
BRD-K81876028	CP-93129	Serotonin receptor agonist	96.49	97.1
BRD-K47278471	diphenhydramine	Histamine receptor antagonist	96.49	0
BRD-A95696820	acadesine	AMPK activator	96.48	93.97
BRD-K53665955	MK-5108	Aurora kinase inhibitor	96.48	0
BRD-K90733503	cefalexin	Bacterial cell wall synthesis inhibitor	96.46	95.5
BRD-K00603606	ticlopidine	Purinergic receptor antagonist	96.42	0
BRD-A89434049	sarmentogenin	ATPase inhibitor	96.4	97.82
BRD-K66353228	zoxazolamine	Myorelaxant	96.39	0
BRD-K22031190	diflunisal	Prostanoid receptor antagonist	96.34	0
BRD-K55748775	SCH-28080	ATPase inhibitor	96.33	0
BRD-K24859147	KIN001-242	Protein kinase inhibitor	96.27	0
BRD-K04710043	hexamethylenebisacetamide	AKT inhibitor	96.24	96.23
BRD-A69512159	carbidopa	Aromatic L-amino acid decarboxylase inhibitor	96.19	0
BRD-A96799240	4-hydroxyretinoic-acid	Retinoid receptor binder	96.19	0
BRD-K93460210	lamotrigine	Serotonin receptor antagonist	96.18	94.96
BRD-A93236127	digitoxin	ATPase inhibitor	96.16	98.45
BRD-K23192422	lestaurtinib	FLT3 inhibitor	96.16	96.41
BRD-K31553034	zibotentan	Endothelin receptor antagonist	96.14	95.81
BRD-K88304388	dextrorphan	Glutamate receptor antagonist	96.09	94.36
BRD-K79124250	ioxaglic-acid	Radiopaque medium	96.09	0
BRD-A66563878	medetomidine	Adrenergic receptor agonist	96.08	0
BRD-K44497846	enalapril	ACE inhibitor	96.08	0
BRD-K66896231	BRD-K66896231	Acetylcholinesterase inhibitor	96.03	98.17
BRD-K63606607	bufalin	ATPase inhibitor	96.02	97.89
BRD-K06792661	narciclasine	Coflilin signaling pathway activator	96.02	97.74
BRD-K15916496	clotrimazole	Cytochrome P450 inhibitor	95.91	98.17
BRD-K66412701	pazufloxacin	Topoisomerase inhibitor	95.89	95
BRD-A71459254	cymarin	ATPase inhibitor	95.88	98.06
BRD-A52193669	withaferin-a	IKK inhibitor	95.71	98.27
BRD-K91370081	anisomycin	DNA synthesis inhibitor	95.67	97.82
BRD-K12357156	AG-490	EGFR inhibitor	95.67	0
BRD-K34581968	BMS-536924	IGF-1 inhibitor	95.6	92.87
BRD-K21936341	oxotremorine	Acetylcholine receptor agonist	95.58	93.4
BRD-A88254928	salbutamol	Adrenergic receptor agonist	95.57	97.96
BRD-K37206356	rhamnetin	HDAC inhibitor	95.5	0
BRD-A47513740	calyculin	Protein phosphatase inhibitor	95.42	99.93
BRD-K66874953	pifithrin-alpha	TP53 inhibitor	95.41	0
BRD-A78942461	ICI-118551	Adrenergic receptor antagonist	95.33	0
BRD-K97752965	nicorandil	Nitric oxide donor	95.32	93.14
BRD-A02176148	tubaic-acid	Mitochondrial complex I inhibitor	95.22	91.9
BRD-K28296557	AKT-inhibitor-IV	AKT inhibitor	95.15	99.27
BRD-K56429665	calcipotriol	Vitamin D receptor agonist	95.13	96.34
BRD-K13514097	everolimus	MTOR inhibitor	95.1	97.67
BRD-A72758037	asiatic-acid	Apoptosis stimulant	95.09	90.88
BRD-K67868012	PI-103	MTOR inhibitor	95.08	96.16
BRD-K07303502	arachidonyl-trifluoro-methane	Cytosolic phospholipase inhibitor	94.96	97.82
BRD-K92870997	pterostilbene	Cyclooxygenase inhibitor	94.89	0
BRD-K84595254	strophanthidin	ATPase inhibitor	94.76	96.72
BRD-K36740062	GSK-1070916	Aurora kinase inhibitor	94.64	97.73
BRD-K80639402	SB-258585	Serotonin receptor antagonist	94.62	0
BRD-A68930007	ouabain	ATPase inhibitor	94.61	96.37
BRD-K07212038	selinidin	Mast cell stabilizer	94.58	93.38
BRD-A08877921	cephalotaxine	Protein synthesis inhibitor	94.52	0
BRD-K55430733	WAY-629	Serotonin receptor agonist	94.46	0
BRD-K95901403	XL-147	PI3K inhibitor	94.4	97.42
BRD-A37052580	physostigmine	Acetylcholinesterase inhibitor	94.39	98.63
BRD-K63516691	T-0156	Phosphodiesterase inhibitor	94.34	92.45
BRD-K15196155	IBC-293	Hydroxycarboxylic acid receptor agonist	94.33	99.4
BRD-A63998256	helveticoside	ATPase inhibitor	94.33	97.71
BRD-K88759641	EMD-66684	Angiotensin receptor antagonist	94.27	94.02
BRD-A78360835	cercosporin	Photoactivated toxin	94.24	94.06
BRD-K07403598	CAY-10470	NFkB pathway inhibitor	94.23	96.84
BRD-K28849549	mesalazine	Cyclooxygenase inhibitor	94.2	0
BRD-K83988098	alvespimycin	HSP inhibitor	94.13	92.4
BRD-K06014311	DH-97	Melatonin receptor antagonist	94.1	92.24
BRD-K05737787	isoeugenol	Nitric oxide production inhibitor	94.09	94.82
BRD-K04853698	LDN-193189	Serine/threonine kinase inhibitor	93.97	98.59
BRD-A67605442	tetrahydrobiopterin	Nitric oxide stimulant	93.95	0
BRD-K18518344	digitoxigenin	ATPase inhibitor	93.94	97.26
BRD-K54233340	dorsomorphin	AMPK inhibitor	93.93	96.62
BRD-K38197229	bumetanide	Solute carrier family member inhibitor	93.9	0
BRD-K73991644	isoquercetin	Aldose reductase inhibitor	93.83	96.91
BRD-K73589401	corticosterone	mineralocorticoid receptor agonist	93.83	94.96
BRD-A05352148	ipratropium	Acetylcholine receptor antagonist	93.69	93.22
BRD-K76534306	enrofloxacin	Bacterial DNA gyrase inhibitor	93.69	0
BRD-K11373525	ZD-7155	Angiotensin receptor antagonist	93.67	93.8
BRD-K67566344	KU-0063794	MTOR inhibitor	93.64	96.41
BRD-A80502530	cinobufagin	ATPase inhibitor	93.62	96.4
BRD-K27499107	carbacyclin	IP receptor activator	93.47	0
BRD-K21667562	AM-404	Cyclooxygenase inhibitor	93.43	95.63
BRD-K25310650	ormetoprim	Bacterial antifolate	93.35	0
BRD-A00520476	otenzepad	Acetylcholine receptor antagonist	93.3	0
BRD-K01436366	XMD-1150	Leucine rich repeat kinase inhibitor	93.13	90.23
BRD-K02130563	panobinostat	HDAC inhibitor	93.1	0
BRD-A10903566	imiloxan	Adrenergic receptor antagonist	93.03	0
BRD-K33312228	halometasone	Glucocorticoid receptor agonist	92.99	0
BRD-A41301928	bongkrek-acid	Mitochondrial ADP, ATP translocase inhibitor	92.96	0
BRD-K09471561	levofloxacin	Bacterial DNA gyrase inhibitor	92.94	0
BRD-M41783010	acamprosate	Glutamate receptor antagonist	92.76	0
BRD-K41707108	ceramide	Phosphoenolpyruvate carboxylase activator	92.63	96.55
BRD-K15409150	penfluridol	T-type calcium channel blocker	92.61	97.39
BRD-A07875874	cilnidipine	Calcium channel blocker	92.56	90.97
BRD-K36616567	doxepin	Histamine receptor antagonist	92.55	95.07
BRD-K04546108	JAK3-inhibitor-VI	JAK inhibitor	92.42	95.91
BRD-K41731458	triclosan	Enoyl-[acyl-carrier-protein] reductase [NADH] inhibitor	92.35	0
BRD-K28907958	CD-437	Retinoid receptor agonist	92.11	98.58
BRD-K99749624	linifanib	PDGFR receptor inhibitor	92.1	96.28
BRD-K09537769	NU-7026	DNA dependent protein kinase inhibitor	91.99	0
BRD-A52660433	tetrindole	Monoamine oxidase inhibitor	91.97	93.96
BRD-K03384561	roquinimex	Angiogenesis inhibitor	91.96	94.13
BRD-K82795137	loratadine	Histamine receptor antagonist	91.89	93.61
BRD-K98763141	niflumic-acid	Cyclooxygenase inhibitor	91.84	0
BRD-K62792802	LY-83583	Guanylyl cyclase inhibitor	91.76	0
BRD-A99411506	esculin	Antioxidant	91.75	0
BRD-K15592317	CP466722	ATM kinase inhibitor	91.74	96.03
BRD-K30677119	PP-30	RAF inhibitor	91.74	0
BRD-A29260609	acebutolol	Adrenergic receptor antagonist	91.73	0
BRD-A11007541	BCI-hydrochloride	Protein phosphatase inhibitor	91.63	0
BRD-K32412559	morphothebaine	Adrenergic receptor antagonist	91.6	0
BRD-K83972459	JWE-035	Aurora kinase inhibitor	91.55	0
BRD-A25569250	KI-16425	Lysophosphatidic acid receptor antagonist	91.53	99.38
BRD-A11135865	nor-binaltorphimine	Opioid receptor antagonist	91.48	0
BRD-K07237224	moclobemide	Monoamine oxidase inhibitor	91.4	96.3
BRD-K39944607	ochratoxin-a	Phenylalanyl tRNA synthetase inhibitor	91.36	93.8
BRD-A65449987	flunisolide	Cytochrome P450 inhibitor	91.26	0
BRD-K17705806	JTC-801	Opioid receptor antagonist	91.25	96.72
BRD-A44780397	mifepristone	Glucocorticoid receptor antagonist	91.24	0
BRD-K35483542	alitretinoin	Retinoid receptor agonist	91.22	0
BRD-K88868628	iodoacetic-acid	Cysteine peptidase inhibitor	91.09	98.63
BRD-K41410256	balsalazide	Cyclooxygenase inhibitor	91.07	91.79
BRD-A02481876	importazole	Importin-beta transport receptor inhibitor	91.06	95.03
BRD-K03406345	azacitidine	DNA methyltransferase inhibitor	91.05	97.46
BRD-K50422030	clomethiazole	GABA receptor antagonist	91.02	97.67
BRD-A22713669	BVT-948	Tyrosine phosphatase inhibitor	91.01	94.19
BRD-K44432556	VU-0418946-1	HIF modulator	91.01	93.59
BRD-K47150025	KI-8751	VEGFR inhibitor	90.9	99.79
BRD-A41833852	naloxone	Opioid receptor antagonist	90.84	0
BRD-K30649484	mafenide	Carbonic anhydrase inhibitor	90.8	94.35
BRD-K73196317	urapidil	Adrenergic receptor antagonist	90.8	0
BRD-K85030058	benactyzine	Acetylcholine receptor antagonist	90.75	0
BRD-K64606589	apicidin	HDAC inhibitor	90.71	0
BRD-K17140735	SCH-79797	Proteasome inhibitor	90.66	96.02
BRD-K71003802	hippeastrine	Plant alkaloid	90.56	91.57
BRD-A45333398	periplocymarin	Apoptosis stimulant	90.53	97.33
BRD-A94709349	metaxalone	Muscle relaxant	90.48	98.7
BRD-A39230911	chlorphensin	Muscle relaxant	90.42	0
BRD-K94887716	TFMPP	Serotonin receptor agonist	90.41	0
BRD-K50464341	berbamine	Calmodulin antagonist	90.37	0
BRD-K68402494	ML-9	Myosin light chain kinase inhibitor	90.35	0
BRD-K17796732	JWH-015	Cannabinoid receptor agonist	90.35	0
BRD-K97509413	coumestrol	Estrogen receptor agonist	90.3	0
BRD-K87226815	cycloserine	Bacterial cell wall synthesis inhibitor	90.22	0
BRD-A65282128	cefazolin	Bacterial cell wall synthesis inhibitor	90.2	0
BRD-K37447567	hydrocotarnine	Opioid receptor antagonist	90.16	0
BRD-K53790871	triamcinolone	Glucocorticoid receptor agonist	90.09	0
BRD-K51671335	sulpiride	Dopamine receptor antagonist	90.08	92.03
BRD-K51816706	oxindole-I	VEGFR inhibitor	90.07	91.69
BRD-A92161634	scopoline	Acetylcholine receptor antagonist	90.07	0
BRD-K12219985	glipizide	Sulfonylurea	0	99.4
BRD-K36377456	marmesin	Angiogenesis inhibitor	0	99.4
BRD-K87573634	propylpyrazole	Estrogen receptor agonist	0	99.4
BRD-K22947005	dexbrompheniramine	Histamine receptor antagonist	0	99.26
BRD-A98283014	calmidazolium	Calcium channel blocker	0	98.98
BRD-K93918653	quizartinib	FLT3 inhibitor	0	98.45
BRD-K81528515	nilotinib	ABL inhibitor	0	98.31
BRD-K68143200	SA-792541	CDC inhibitor	0	98.1
BRD-K41564320	purvalanol-b	Tyrosine kinase inhibitor	0	98.1
BRD-K54987996	CAY-10578	Casein kinase inhibitor	0	97.74
BRD-U66370498	androstanol	CAR antagonist	0	97.64
BRD-K53857191	risperidone	Dopamine receptor antagonist	0	97.6
BRD-K87990216	piretanide	Glucocorticoid receptor agonist	0	97.57
BRD-K39987650	bisacodyl	Laxative	0	97.53
BRD-K63343048	orlistat	Lipase inhibitor	0	97.5
BRD-K18742343	H-8	PKA inhibitor	0	97.39
BRD-K85985071	ellipticine	Topoisomerase inhibitor	0	97.19
BRD-A80960055	celastrol	Anti-inflammatory	0	97.05
BRD-A45889380	mepacrine	Cytokine production inhibitor	0	96.93
BRD-A82371568	clofarabine	Ribonucleoside reductase inhibitor	0	96.84
BRD-A63667919	methylergometrine	Dopamine receptor antagonist	0	96.8
BRD-K50836978	purvalanol-a	CDK inhibitor	0	96.76
BRD-K93331255	lypressin	Vasopressin receptor agonist	0	96.65
BRD-K93034159	cladribine	Adenosine deaminase inhibitor	0	96.65
BRD-A41450521	tosufloxacin	Bacterial DNA gyrase inhibitor	0	96.59
BRD-A26002865	verrucarin-a	Protein synthesis inhibitor	0	96.58
BRD-K95435023	PHA-665752	c-Met inhibitor	0	96.57
BRD-M86331534	pyrvinium-pamoate	AKT inhibitor	0	96.55
BRD-U33728988	QL-X-138	MTOR inhibitor	0	96.44
BRD-K58299615	RO-90-7501	Beta amyloid inhibitor	0	96.34
BRD-A29082194	gitoxigenin	ATPase inhibitor	0	96.25
BRD-K75295174	alisertib	Aurora kinase inhibitor	0	96.19
BRD-A81772229	simvastatin	HMGCR inhibitor	0	96.19
BRD-K29530284	amlexanox	Histamine receptor modulator	0	96.11
BRD-U86922168	QL-XII-47	BTK inhibitor	0	95.95
BRD-A09828896	SKF-81297	Dopamine receptor agonist	0	95.81
BRD-K72903603	zidovudine	Reverse transcriptase inhibitor	0	95.79
BRD-K33882852	ZK-93423	Benzodiazepine receptor agonist	0	95.7
BRD-A39290993	cyproterone	Androgen receptor antagonist	0	95.61
BRD-K21806131	tegaserod	Serotonin receptor partial agonist	0	95.56
BRD-K76674262	homoharringtonine	Protein synthesis inhibitor	0	95.56
BRD-K80348542	cephaeline	Protein synthesis inhibitor	0	95.53
BRD-K78431006	crizotinib	ALK inhibitor	0	95.48
BRD-A25687296	emetine	Protein synthesis inhibitor	0	95.42
BRD-K79602928	metformin	Insulin sensitizer	0	95.32
BRD-K88849294	lobaric-acid	Tyrosine phosphatase inhibitor	0	95.24
BRD-A15079084	phorbol-12-myristate-13-acetate	PKC activator	0	95.19
BRD-A35588707	teniposide	Topoisomerase inhibitor	0	95.16
BRD-A45664787	iloprost	Platelet aggregation inhibitor	0	95.02
BRD-K63265447	docetaxel	Tubulin inhibitor	0	95.01
BRD-K14618467	IKK-16	IKK inhibitor	0	94.79
BRD-K64517075	heliomycin	ATP synthase inhibitor	0	94.71
BRD-K87024524	phenelzine	Monoamine oxidase inhibitor	0	94.7
BRD-K93658967	aloisine	CDK inhibitor	0	94.66
BRD-K52397688	amperozide	Dopamine receptor antagonist	0	94.53
BRD-K53972329	ruxolitinib	JAK inhibitor	0	94.53
BRD-K63068307	ZSTK-474	PI3K inhibitor	0	94.44
BRD-K30097969	pitavastatin	HMGCR inhibitor	0	94.41
BRD-A62184259	cycloheximide	Protein synthesis inhibitor	0	94.29
BRD-K97365803	PI-828	PI3K inhibitor	0	94.15
BRD-K40901640	cinanserin	Serotonin receptor antagonist	0	94.11
BRD-A85280935	quinpirole	Dopamine receptor agonist	0	94.09
BRD-K94294671	OSI-027	MTOR inhibitor	0	94.03
BRD-A05186015	bupropion	Dopamine uptake inhibitor	0	94.02
BRD-K66296774	fluvastatin	HMGCR inhibitor	0	94
BRD-A52588987	SKF-83566	Dopamine receptor antagonist	0	93.99
BRD-K13049116	BMS-754807	IGF-1 inhibitor	0	93.96
BRD-K11399644	phenformin	AMPK activator	0	93.94
BRD-K97399794	quercetin	Polar auxin transport inhibitor	0	93.9
BRD-K24576554	AT-9283	JAK inhibitor	0	93.89
BRD-K09397065	SR-57227A	Serotonin receptor agonist	0	93.88
BRD-A07824748	flavanone	11-beta-HSD1 inhibitor	0	93.85
BRD-A36630025	SN-38	Topoisomerase inhibitor	0	93.85
BRD-K67102207	phenylbutyrate	HDAC inhibitor	0	93.76
BRD-A58564983	selamectin	Nematocide	0	93.69
BRD-K35960502	niclosamide	DNA replication inhibitor	0	93.65
BRD-K03109492	NSC-663284	CDC inhibitor	0	93.31
BRD-K66782112	BRD-K66782112	Histamine receptor antagonist	0	93.27
BRD-K15519488	CS-110266	Dopamine receptor agonist	0	93.19
BRD-A28970875	puromycin	Protein synthesis inhibitor	0	93.13
BRD-K67637637	olopatadine	Histamine receptor antagonist	0	93.13
BRD-K88625236	nonoxynol-9	Membrane integrity inhibitor	0	93.11
BRD-K14821540	FCCP	Mitochondrial oxidative phosphorylation uncoupler	0	93.08
BRD-A68589262	troxipide	Glucosamine synthetase stimulant	0	92.9
BRD-K09499853	KU-0060648	DNA dependent protein kinase inhibitor	0	92.86
BRD-K12184916	dactolisib	MTOR inhibitor	0	92.8
BRD-A11813248	AM-92016	Potassium channel blocker	0	92.7
BRD-K50398167	meclofenamic-acid	Cyclooxygenase inhibitor	0	92.67
BRD-A52650764	ingenol	PKC activator	0	92.57
BRD-K74305673	IKK-2-inhibitor-V	IKK inhibitor	0	92.49
BRD-A34817987	itraconazole	Cytochrome P450 inhibitor	0	92.49
BRD-A82096673	KU-C103428N	CDC inhibitor	0	92.47
BRD-K19295594	gossypol	BCL inhibitor	0	92.44
BRD-K98490050	amsacrine	Topoisomerase inhibitor	0	92.42
BRD-K52911425	GDC-0941	PI3K inhibitor	0	92.39
BRD-K50140147	NVP-TAE684	ALK inhibitor	0	92.38
BRD-A70514680	articaine	Local anesthetic	0	92.36
BRD-K78599730	manumycin-a	Farnesyltransferase inhibitor	0	92.35
BRD-K01493881	apigenin	Casein kinase inhibitor	0	92.21
BRD-K82381502	acetylcholine	Acetylcholine receptor agonist	0	92.01
BRD-A84189516	baccatin-III	Paclitaxel precursor	0	91.95
BRD-A49160188	donepezil	Acetylcholinesterase inhibitor	0	91.92
BRD-K02526760	QS-11	ARFGAP inhibitor	0	91.74
BRD-K67537649	PQ-401	IGF-1 inhibitor	0	91.7
BRD-K17110974	aristolochic-acid	Phospholipase inhibitor	0	91.64
BRD-K40255344	tyrphostin-A9	Protein tyrosine kinase inhibitor	0	91.58
BRD-A27489425	rolitetracycline	Bacterial 30S ribosomal subunit inhibitor	0	91.55
BRD-K51313569	palbociclib	CDK inhibitor	0	91.54
BRD-K76907295	VU-0418947-2	HIF modulator	0	91.49
BRD-A19633847	perhexiline	Carnitine palmitoyltransferase inhibitor	0	91.47
BRD-K64746805	MBCQ	Phosphodiesterase inhibitor	0	91.22
BRD-A64933752	CV-1808	Adenosine receptor agonist	0	91.15
BRD-K49810818	sorafenib	FLT3 inhibitor	0	91.12
BRD-K67352070	TC-2559	Acetylcholine receptor agonist	0	91.06
BRD-K14536225	piceid	Glucosidase inhibitor	0	90.9
BRD-A55484088	BNTX	Opioid receptor antagonist	0	90.87
BRD-K69688083	mestinon	Cholinesterase inhibitor	0	90.81
BRD-A68888262	azelastine	Histamine receptor antagonist	0	90.79
BRD-K65814004	diphenyleneiodonium	Nitric oxide synthase inhibitor	0	90.77
BRD-K16478699	PLX-4720	RAF inhibitor	0	90.71
BRD-U25771771	WZ-4-145	EGFR inhibitor	0	90.65
BRD-K15715913	fluperlapine	Serotonin receptor antagonist	0	90.54
BRD-K38436528	imipramine	Norepinephrine reuptake inhibitor	0	90.43
BRD-K22662435	ganciclovir	DNA polymerase inhibitor	0	90.43
BRD-A50928468	norgestrel	Progesterone receptor agonist	0	90.4
BRD-K08219523	5-nonyloxytryptamine	Serotonin receptor agonist	0	90.27
BRD-A61470182	n-formylmethionylalanine	macrophage activator	0	90.26
BRD-A72988804	tiaprofenic-acid	Cyclooxygenase inhibitor	0	90.16
BRD-K53737926	amitriptyline	Norepinephrine inhibitor	0	90.15
BRD-K15600710	obatoclax	BCL inhibitor	0	90.11
BRD-K39391626	ethylestrenol	Progesterone receptor agonist	0	90.11
BRD-K10573841	tunicamycin	GLCNAC phosphotransferase inhibitor	0	90.1
