# Supplementary material for: MicroRNA–mRNA networks are dysregulated in opioid use disorder postmortem brain: Further evidence for opioid-induced neurovascular alterations
Source: Front Psychiatry. 2023 Jan 12;13:1025346. doi: 10.3389/fpsyt.2022.1025346 (PMC9878702; doi:10.3389/fpsyt.2022.1025346)
Supplement: Supplementary file 6 [file Table_5.xlsx]

## Sheet: Supp.Table5
Supplemental Table 5: Differentially expressed BA9 genes with module membership and miRNA targeting
Data supporting Figure 5 and Supplemental Figure 3
Column B shows log2FC for differentially expressed genes in OUD over Control from BA9 brain (linear FC>1.5, FDR<0.05)
Columns C-H indicate which WGCNA module DEGs belong to, with Column I showing total WGCNA module membership
Columns J-M list genes targeted by differential miRs in BA9 brain or blood, in either a canonical or non-canonical fashion
Genes	OUD_BA9_mRNA_log2FC	BA9_miRNA_BA9_mRNA_brown	BA9_miRNA_BA9_mRNA_blue	BA9_miRNA_BA9_mRNA_turquoise	BA9_miRNA_BA9_mRNA_green	BA9_miRNA_BA9_mRNA_yellow	BA9_miRNA_BA9_mRNA_gray (uncorrelated)	any WGCNA module	Canonical_BA9.genes_targeted.by_BA9.miRs	Noncanonical_BA9.genes_targeted.by_BA9.miRs	Canonical_BA9.genes_targeted.by_blood.miRs	Noncanonical_BA9.genes_targeted.by_blood.miRs
NPAS4	-4.46538										yes	yes
HSPA6	-4.12543
CD177	-4.09759
SLC26A7	-3.48192			yes				TRUE	yes	yes	yes	yes
GCGR	-3.11832
SCARA5	-3.10676									yes	yes	yes
PTGDR	-3.04616									yes		yes
BMP5	-3.02584
PRRT1B	-2.91599
SIX1	-2.89098										yes	yes
MEOX2	-2.70134			yes				TRUE	yes	yes	yes	yes
COL2A1	-2.69333			yes				TRUE	yes	yes	yes	yes
PROKR1	-2.62453
CXCL3	-2.59413										yes
FAM20A	-2.57633									yes
CHST4	-2.46976											yes
CSRP3	-2.33925									yes	yes
DSP	-2.33244										yes	yes
UGT3A2	-2.32409									yes		yes
CLIC6	-2.31841									yes		yes
SLC47A1	-2.30908									yes
FOXD2	-2.26567											yes
BMP4	-2.24753									yes	yes
FOXC2	-2.24578
SIX2	-2.18066			yes				TRUE	yes	yes
SPTLC3	-2.18035										yes	yes
SLC26A2	-2.16877		yes					TRUE	yes	yes	yes	yes
CDH1	-2.16488										yes	yes
SLC22A2	-2.15525											yes
FGL2	-2.14983									yes	yes	yes
KLRG2	-2.12936
CYP4B1	-2.11439	yes						TRUE	yes		yes
SFRP2	-2.1114										yes	yes
TMEM30B	-2.09417									yes	yes	yes
HHIPL2	-2.08973
CXCL2	-2.06229									yes	yes
ANXA13	-2.05738
ITGBL1	-2.05246			yes				TRUE	yes	yes	yes	yes
FSHR	-2.04374									yes		yes
FMO1	-2.03398			yes				TRUE	yes	yes	yes	yes
ADAMTSL3	-2.01764			yes				TRUE	yes	yes	yes	yes
ALLC	-2.00035											yes
TMEM37	-1.97488									yes
BNC2	-1.97163			yes				TRUE	yes	yes	yes	yes
RASSF9	-1.95709										yes
SLC38A4	-1.94268									yes	yes	yes
THSD4	-1.9421		yes					TRUE	yes	yes	yes
PKHD1L1	-1.87866									yes	yes	yes
ZNF683	-1.87795
GJA3	-1.85357			yes				TRUE	yes	yes	yes	yes
PGR	-1.82347	yes						TRUE	yes	yes	yes	yes
SCNN1A	-1.81644
B3GNT8	-1.81361
FOXD1	-1.80106										yes	yes
NRTN	-1.79686
GALNT5	-1.79103
OGN	-1.79037									yes	yes	yes
SLC6A20	-1.72822			yes				TRUE	yes	yes		yes
STRA6	-1.72023											yes
AREG	-1.71818									yes
ENPP6	-1.70922			yes				TRUE	yes	yes	yes	yes
ART5	-1.65878
HTR2B	-1.64992
APOL5	-1.64951
MYO1A	-1.64756
FPR3	-1.64111											yes
GFRA3	-1.6262
TUBA4B	-1.62174
KLF5	-1.6211		yes					TRUE	yes	yes	yes	yes
TROAP	-1.60451
SMYD1	-1.58792									yes	yes	yes
VCAM1	-1.58354									yes		yes
CR1	-1.58042									yes	yes	yes
SLC16A5	-1.57254											yes
FAT4	-1.54756									yes	yes	yes
PDGFD	-1.54638									yes	yes	yes
EGFL6	-1.53578									yes	yes	yes
LRRN4CL	-1.53214
ALX4	-1.52312			yes				TRUE	yes	yes		yes
EGFLAM	-1.50315									yes	yes	yes
ADAMTSL1	-1.49902			yes				TRUE	yes	yes
KLF4	-1.49432		yes					TRUE	yes	yes	yes	yes
CRABP2	-1.49058
AOX1	-1.48485									yes
PRDM6	-1.48406									yes		yes
FER1L6	-1.47459
ANPEP	-1.46334											yes
MBOAT1	-1.45274			yes				TRUE	yes	yes	yes	yes
SERPINC1	-1.4527
NPW	-1.43416
CLIC3	-1.4287
ZNF648	-1.42658									yes
HEPACAM2	-1.42518									yes	yes
ST6GALNAC2	-1.42106
MIXL1	-1.41391						yes	TRUE	yes			yes
MYO18B	-1.39866									yes
PKP2	-1.38949									yes	yes	yes
ACP5	-1.37856
GALR2	-1.37844
NR4A2	-1.37025						yes	TRUE	yes	yes	yes	yes
SYNE4	-1.36927
SLC16A12	-1.36831									yes	yes
LGALS12	-1.36557
CNGB3	-1.34898									yes	yes
WNT16	-1.3476									yes	yes
NID2	-1.34669									yes		yes
PCSK9	-1.34514										yes	yes
OTOL1	-1.3406
DGKK	-1.33585									yes		yes
GP5	-1.33508						yes	TRUE	yes	yes
WNK4	-1.33501									yes
KLHL33	-1.32925
MRC2	-1.3264											yes
LEPR	-1.32568		yes					TRUE	yes		yes	yes
GPX8	-1.32112									yes	yes	yes
RP1L1	-1.31525										yes	yes
TIGIT	-1.31419						yes	TRUE	yes			yes
FAM180A	-1.31312											yes
GBX2	-1.30643									yes	yes	yes
NR4A1	-1.30615									yes
NPFFR2	-1.29541				yes			TRUE	yes	yes
FCGR2B	-1.29435										yes	yes
IGSF10	-1.29065									yes		yes
VSX2	-1.28745											yes
AC097636.1	-1.28284
CPXM2	-1.27908
CDC42BPG	-1.27796											yes
AKNAD1	-1.27793
TNIP3	-1.26978										yes	yes
ECRG4	-1.26504									yes		yes
GPR183	-1.26062									yes
MUC3A	-1.25973											yes
COL8A2	-1.25602		yes					TRUE	yes	yes	yes
FOS	-1.25439									yes	yes
VWDE	-1.25121
CDRT1	-1.24785						yes	TRUE	yes	yes		yes
CLCN1	-1.24782
MFAP2	-1.24516
TEX38	-1.24283									yes
SULF1	-1.23987			yes				TRUE	yes	yes	yes	yes
NPSR1	-1.23639									yes
FOXC1	-1.23296		yes					TRUE	yes	yes	yes	yes
XPNPEP2	-1.23194									yes		yes
CYP3A4	-1.23141						yes	TRUE	yes	yes	yes
OLFML2B	-1.2217										yes
GMNC	-1.21331						yes	TRUE	yes	yes	yes	yes
ITIH2	-1.21005
SLC6A4	-1.20715										yes
HCRTR2	-1.20147											yes
PROKR2	-1.19666										yes	yes
PLA2R1	-1.19615									yes	yes	yes
DNAH3	-1.19055
GPC6	-1.18484		yes					TRUE	yes	yes	yes	yes
ATF3	-1.18452		yes					TRUE	yes
RASSF10	-1.18261									yes	yes	yes
ISLR	-1.16797
DUSP4	-1.16668									yes	yes	yes
TMC3	-1.16585
ECEL1	-1.16039			yes				TRUE	yes
IQGAP3	-1.15683									yes		yes
F2RL2	-1.15573									yes	yes
PDE6A	-1.15494	yes						TRUE	yes	yes	yes
NLRP14	-1.15296									yes
QRFPR	-1.13921									yes	yes	yes
NDNF	-1.1339			yes				TRUE	yes	yes	yes	yes
CTSW	-1.11965
NCMAP	-1.113						yes	TRUE	yes
FOSB	-1.1127									yes	yes	yes
SMPDL3B	-1.10696										yes
NPNT	-1.1014		yes					TRUE	yes	yes	yes
RHO	-1.09917									yes		yes
ANGPTL5	-1.099			yes				TRUE	yes		yes
PABPC4L	-1.09218	yes						TRUE	yes		yes	yes
PTPN22	-1.09175						yes	TRUE	yes		yes
SEMA3D	-1.08612			yes				TRUE	yes	yes	yes	yes
CYP26A1	-1.0856				yes			TRUE	yes	yes	yes
AQP7	-1.08174
ACY3	-1.0805
TSPAN18	-1.0786		yes					TRUE	yes	yes	yes	yes
SLC23A1	-1.07663										yes	yes
DCSTAMP	-1.07627									yes		yes
CCDC33	-1.06866											yes
ITGB1BP2	-1.06461										yes
CHRNA10	-1.06435						yes	TRUE	yes
FOXH1	-1.06272
TMOD4	-1.06115
TMPRSS6	-1.05664
CLDN7	-1.05581			yes				TRUE	yes	yes
SLC9A2	-1.05574			yes				TRUE	yes		yes	yes
EGR1	-1.05063									yes	yes	yes
CHRNA1	-1.04982											yes
PRSS54	-1.04616									yes		yes
POSTN	-1.04427									yes	yes	yes
SLC25A21	-1.04198						yes	TRUE	yes	yes	yes	yes
CELSR1	-1.0417			yes				TRUE	yes	yes
TGM1	-1.04154						yes	TRUE	yes
SPINK2	-1.04053										yes
TWIST1	-1.04011		yes					TRUE	yes	yes	yes	yes
NUTM2G	-1.03961
G0S2	-1.03829									yes		yes
SIGLEC1	-1.03692									yes		yes
PIEZO2	-1.0364									yes	yes	yes
ARID3C	-1.03099
OTOA	-1.03073
ADGRG6	-1.02773										yes	yes
CYSLTR1	-1.02238										yes	yes
ODF3L1	-1.0141
KLK10	-1.01282									yes	yes
KNL1	-1.00904
FZD7	-1.00684		yes					TRUE	yes	yes	yes	yes
CD5	-1.00626									yes
CYP27B1	-1.00172									yes
PM20D1	-0.999542									yes		yes
AFAP1L1	-0.995378									yes	yes	yes
PCOLCE2	-0.993168			yes				TRUE	yes	yes
RAG1	-0.986341						yes	TRUE	yes		yes	yes
KANK4	-0.986059									yes	yes	yes
F11	-0.979278									yes	yes
SNTG2	-0.971777			yes				TRUE	yes	yes	yes
LRIG3	-0.966059	yes						TRUE	yes	yes	yes	yes
PAPPA	-0.951856	yes						TRUE	yes	yes	yes	yes
SLC6A5	-0.944464										yes	yes
CAPN12	-0.942906									yes
COL4A6	-0.940362			yes				TRUE	yes		yes	yes
TNNT3	-0.937529
EPPK1	-0.936392			yes				TRUE	yes		yes
BNIP5	-0.935112						yes	TRUE	yes	yes
MCTP2	-0.933898				yes			TRUE	yes	yes	yes	yes
NIPAL1	-0.931159			yes				TRUE	yes	yes	yes	yes
FNDC11	-0.929898
OSTN	-0.929232
CYP4A11	-0.926082
CALHM5	-0.926004									yes	yes	yes
DUSP1	-0.923435		yes					TRUE	yes	yes	yes	yes
IRS4	-0.922389
SLC35G1	-0.91248		yes					TRUE	yes	yes	yes
GALNT12	-0.908679			yes				TRUE	yes	yes		yes
MXRA5	-0.906125			yes				TRUE	yes	yes	yes	yes
ARC	-0.905051									yes		yes
CTSK	-0.904536
C1QTNF7	-0.898006			yes				TRUE	yes		yes
MEPE	-0.895886					yes		TRUE	yes	yes
PRLR	-0.894901				yes			TRUE	yes	yes	yes	yes
MEI1	-0.893977
LRRC17	-0.880256			yes				TRUE	yes	yes	yes	yes
DPP4	-0.879095				yes			TRUE	yes	yes	yes
TM6SF2	-0.878736
ABCC3	-0.871837											yes
TCHH	-0.871308					yes		TRUE	yes	yes	yes
TP73	-0.868834									yes	yes	yes
FNDC1	-0.867781									yes	yes
METTL21C	-0.865386										yes	yes
CEMIP	-0.864647									yes	yes	yes
SLC38A8	-0.861909									yes
DUSP27	-0.860833
LRRIQ3	-0.856814						yes	TRUE	yes		yes
CPO	-0.853679
MPEG1	-0.850704	yes						TRUE	yes	yes	yes	yes
CHRM5	-0.85033					yes		TRUE	yes
ABRA	-0.846251						yes	TRUE	yes	yes	yes	yes
LAG3	-0.845513
AP1M2	-0.842866
SAMD9	-0.842716	yes						TRUE	yes	yes	yes	yes
SVEP1	-0.838712
EGR2	-0.832997						yes	TRUE	yes		yes	yes
TENT5A	-0.826339	yes						TRUE	yes	yes	yes	yes
TMEM26	-0.818743						yes	TRUE	yes		yes	yes
KLHL14	-0.81273					yes		TRUE	yes	yes	yes	yes
TDRD1	-0.812646										yes
C4ORF54	-0.812195
CASS4	-0.796975
PRSS56	-0.794884										yes
TG	-0.794148
FLNC	-0.793906
C1QTNF12	-0.786784
FLT3	-0.785685
NIBAN3	-0.783566
TRIM29	-0.781226
FGF10	-0.780202
TMEM200B	-0.775002									yes		yes
PPP1R15A	-0.774686
SHISA2	-0.773106						yes	TRUE	yes		yes
BAMBI	-0.77225											yes
SPTBN5	-0.772165
PTPRH	-0.771876									yes	yes	yes
ARL4D	-0.763958									yes
CLIC5	-0.757596		yes					TRUE	yes	yes	yes	yes
CDON	-0.757468			yes				TRUE	yes	yes	yes	yes
TRDN	-0.755561						yes	TRUE	yes	yes	yes	yes
KDELR3	-0.750769		yes					TRUE	yes	yes	yes
ATP8B3	-0.749669									yes
LAMA3	-0.746649											yes
TSPAN1	-0.738718
CAPN9	-0.734095
EGR4	-0.733853						yes	TRUE	yes	yes		yes
KCNJ2	-0.732635	yes						TRUE	yes	yes	yes	yes
NFKBID	-0.726333										yes	yes
SLC37A2	-0.725419						yes	TRUE	yes		yes	yes
MUC12	-0.722736
ANKRD36B	-0.718946										yes	yes
NR4A3	-0.713807						yes	TRUE	yes	yes	yes	yes
CDC20	-0.706232
GALR1	-0.702264										yes	yes
KLHL38	-0.701305
DMKN	-0.701163
GPR3	-0.694765									yes	yes	yes
PLD1	-0.691768	yes						TRUE	yes	yes	yes
LSR	-0.691132
TAC1	-0.689861									yes		yes
PTK7	-0.689752										yes	yes
ANKRD55	-0.687325					yes		TRUE	yes	yes	yes	yes
GAS2	-0.685154			yes				TRUE	yes	yes	yes	yes
ESRRB	-0.681099										yes	yes
NMU	-0.678535					yes		TRUE	yes
LRRC46	-0.676217						yes	TRUE	yes	yes
MYO5B	-0.673062					yes		TRUE	yes	yes	yes	yes
CEP131	-0.666531
CHN2	-0.661406				yes			TRUE	yes	yes		yes
CLTCL1	-0.66065										yes	yes
SFRP1	-0.657514		yes					TRUE	yes	yes	yes	yes
PAPPA2	-0.657356									yes	yes	yes
ITGA2B	-0.654041
LAMB3	-0.650599										yes	yes
FREM1	-0.649582			yes				TRUE	yes	yes	yes	yes
DUSP2	-0.648139										yes	yes
COL9A3	-0.647545									yes	yes	yes
PTCHD4	-0.64703										yes
ZNF124	-0.64695					yes		TRUE	yes	yes	yes	yes
CENPF	-0.639641				yes			TRUE	yes			yes
SLC32A1	-0.63263					yes		TRUE	yes
TTN	-0.62809									yes	yes	yes
RCSD1	-0.627414			yes				TRUE	yes		yes	yes
MID2	-0.627006									yes	yes	yes
FAM160A1	-0.622686
TICRR	-0.617343
VGF	-0.616567									yes
REM2	-0.615712									yes
FAP	-0.611797										yes	yes
DUSP10	-0.6027						yes	TRUE	yes	yes	yes
PNOC	-0.599498									yes
RGS2	-0.598764
GPAT3	-0.595163									yes		yes
TRPC3	-0.594889						yes	TRUE	yes	yes		yes
CACNA1F	-0.594416
IGFBP6	-0.591474
LAYN	-0.589656			yes				TRUE	yes	yes	yes
PKP1	-0.58826									yes		yes
ECHDC3	0.59726
PXDC1	0.600379
MAGEE2	0.604443
ADGRG1	0.612851
FAM163A	0.651785
TUBB2B	0.657054
CNN3	0.660311
LRRC3B	0.66408
CHRDL1	0.66637
LYN	0.686927
SBNO2	0.728276
DCLK3	0.751586
NPIPB3	0.780004
CXCL5	0.780695
FGF2	0.80906
ASCL2	0.812184
MT2A	0.830863
MS4A8	0.860371
RHPN2	0.86331
TEPP	0.869419
PLSCR1	0.893448
COL4A2	0.897044
NPBWR1	0.9057
AC097625.1	1.0065
SLC16A3	1.01227
SLCO4A1	1.07007
F3	1.13
IGFLR1	1.25339
CD93	1.25516
COL4A1	1.36124
CDRT4	1.36586
MT1M	1.38206
ITGB3	1.40375
BATF	1.40562
EDN1	1.44963
KCNRG	1.4674
AGAP6	1.5086
MT1X	1.65478
HILPDA	1.71079
ADAMTS9	1.90235
CHI3L1	1.93302
AC072022.2	1.93747
BCL2A1	1.95891
S100A8	1.98876
PI15	2.2538
CP	2.26483
HAMP	2.39079
S100P	2.49968
FPR2	2.62677
LIF	2.67135
MT1A	2.83276
DDAH2	3.77025
SFN	4.01833
PRRC2A	5.85384
LENG1	5.85844
